# Supplementary material for: Simulation of cardiac arrhythmias in human induced pluripotent stem cell-derived cardiomyocytes
Source: PLoS One. 2024 Sep 27;19(9):e0310463. doi: 10.1371/journal.pone.0310463 (PMC11432883; doi:10.1371/journal.pone.0310463)
Supplement: S1 Raw data — (XLSX) [file pone.0310463.s001.xlsx]

## Sheet: Figure 2
Raw Data
Figure 2A				Figure 2B				Figure 2C				Figure 2D
	Capture [%]	No capture [%]			Capture [%]	No capture [%]			Capture [%]	No capture [%]			Capture [%]	No capture [%]
1 ms	3.64	96.36		30 bpm	90	10		1 ms	23	77		30 bpm	3	97
1,4 ms	47.27	52.73		60 bpm	87.5	12.5		1,4 ms	58	42		60 bpm	96	4
2 ms	90.63	9.37		90 bpm	82.5	17.5		2 ms	97	3		90 bpm	88	12
2,6 ms	76.92	23.08		180 bpm	0	100		2,6 ms	89	11		180 bpm	5	95
3 ms	4.84	95.16						3 ms	5	95

## Sheet: Figure 3
Raw Data
Figure 3A Live cells [%]					Figure 3B Cells methylene blue negative [%]
60 bpm 24 h	120 bpm 24 h	60 bpm 7 d	120 bpm 7 d		60 bpm 7 d	120 bpm 7 d
96.84	97.16	96.64	93		99.77	99.48
96.94	97.46	95.56	95.69		100	92.31
94.05	94.16	94.05	97.41		93.75	92.86
97.23	97.92	96.29	95.93
96.21	95.37	95.85	97.89
94.31	94.48	95.46	94.6

## Sheet: Figure 4
Raw Data
Figure 4A					Figure 4B					Figure 4C					Figure 4D
60 bpm 0 %Variation		60 bpm 40 % Variation			120 bpm 0 %Variation		120 bpm 40 % Variation			90 bpm 0 % Burden		90 bpm 30 % Burden			90 bpm 60 % Burden		90 bpm 90 % Burden
Time [s]	Trace [F340/F380]	Time [s]	Trace [F340/F380]		Time [s]	Trace [F340/F380]	Time [s]	Trace [F340/F380]		Time [s]	Trace [F340/F380]	Time [s]	Trace [F340/F380]		Time [s]	Trace [F340/F380]	Time [s]	Trace [F340/F380]
0.01	1.46	0.01	1.66		0.01	1.93	0.01	2.1		0.01	1.87	0.01	1.69		0.01	1.64	0.01	1.58
0.01	1.58	0.01	1.69		0.01	1.9	0.01	1.94		0.01	1.92	0.01	1.68		0.01	1.63	0.01	1.54
0.02	1.47	0.02	1.66		0.02	1.86	0.02	2.05		0.02	1.77	0.02	1.74		0.02	1.59	0.02	1.65
0.02	1.51	0.02	1.67		0.02	1.95	0.02	2.12		0.02	2.07	0.02	1.79		0.02	1.59	0.02	1.59
0.03	1.63	0.03	1.69		0.03	1.96	0.03	1.88		0.03	1.8	0.03	1.74		0.03	1.54	0.03	1.56
0.03	1.62	0.03	1.58		0.03	1.91	0.03	2.04		0.03	1.89	0.03	1.78		0.03	1.58	0.03	1.61
0.03	1.52	0.03	1.69		0.03	1.93	0.03	1.93		0.03	1.98	0.03	1.73		0.03	1.61	0.03	1.63
0.04	1.57	0.04	1.59		0.04	1.97	0.04	1.98		0.04	2.02	0.04	1.71		0.04	1.7	0.04	1.66
0.04	1.47	0.04	1.72		0.04	2.13	0.04	1.88		0.04	1.95	0.04	1.61		0.04	1.6	0.04	1.53
0.05	1.57	0.05	1.65		0.05	1.85	0.05	2.08		0.05	1.85	0.05	1.72		0.05	1.62	0.05	1.64
0.05	1.62	0.05	1.66		0.05	2.01	0.05	1.99		0.05	1.78	0.05	1.69		0.05	1.57	0.05	1.51
0.05	1.53	0.05	1.64		0.05	1.87	0.05	2.07		0.05	1.89	0.05	1.69		0.05	1.61	0.05	1.64
0.06	1.57	0.06	1.59		0.06	1.85	0.06	2.05		0.06	1.85	0.06	1.66		0.06	1.62	0.06	1.62
0.06	1.52	0.06	1.7		0.06	1.88	0.06	1.89		0.06	1.78	0.06	1.61		0.06	1.51	0.06	1.49
0.07	1.61	0.07	1.63		0.07	1.97	0.07	2.1		0.07	1.96	0.07	1.65		0.07	1.58	0.07	1.54
0.07	1.43	0.07	1.67		0.07	2.11	0.07	1.85		0.07	1.93	0.07	1.69		0.07	1.62	0.07	1.51
0.07	1.5	0.07	1.64		0.07	2.07	0.07	2.09		0.07	1.78	0.07	1.73		0.07	1.58	0.07	1.56
0.08	1.59	0.08	1.65		0.08	1.9	0.08	1.89		0.08	2	0.08	1.66		0.08	1.55	0.08	1.48
0.08	1.56	0.08	1.7		0.08	1.92	0.08	1.83		0.08	1.8	0.08	1.69		0.08	1.61	0.08	1.58
0.09	1.53	0.09	1.65		0.09	2	0.09	2.04		0.09	1.78	0.09	1.64		0.09	1.54	0.09	1.51
0.09	1.56	0.09	1.6		0.09	1.98	0.09	1.96		0.09	1.9	0.09	1.84		0.09	1.54	0.09	1.56
0.09	1.53	0.09	1.59		0.09	1.91	0.09	2.02		0.09	1.84	0.09	1.75		0.09	1.55	0.09	1.61
0.1	1.5	0.1	1.52		0.1	2.09	0.1	1.96		0.1	1.79	0.1	1.66		0.1	1.61	0.1	1.47
0.1	1.46	0.1	1.58		0.1	1.96	0.1	1.91		0.1	1.74	0.1	1.68		0.1	1.57	0.1	1.5
0.11	1.47	0.11	1.55		0.11	1.97	0.11	2.01		0.11	1.75	0.11	1.65		0.11	1.53	0.11	1.59
0.11	1.52	0.11	1.63		0.11	1.91	0.11	2.09		0.11	1.69	0.11	1.6		0.11	1.61	0.11	1.49
0.11	1.53	0.11	1.67		0.11	1.89	0.11	1.9		0.11	1.89	0.11	1.67		0.11	1.55	0.11	1.47
0.12	1.53	0.12	1.61		0.12	1.99	0.12	1.91		0.12	1.64	0.12	1.67		0.12	1.49	0.12	1.57
0.12	1.5	0.12	1.61		0.12	1.98	0.12	1.97		0.12	1.84	0.12	1.58		0.12	1.62	0.12	1.53
0.13	1.55	0.13	1.6		0.13	1.95	0.13	1.98		0.13	1.73	0.13	1.59		0.13	1.54	0.13	1.53
0.13	1.55	0.13	1.6		0.13	1.84	0.13	1.77		0.13	1.78	0.13	1.59		0.13	1.58	0.13	1.6
0.13	1.49	0.13	1.59		0.13	1.9	0.13	1.81		0.13	1.79	0.13	1.67		0.13	1.53	0.13	1.46
0.14	1.62	0.14	1.54		0.14	1.92	0.14	1.87		0.14	1.78	0.14	1.53		0.14	1.38	0.14	1.58
0.14	1.46	0.14	1.54		0.14	1.87	0.14	1.87		0.14	1.77	0.14	1.64		0.14	1.54	0.14	1.59
0.15	1.46	0.15	1.7		0.15	1.9	0.15	1.9		0.15	1.82	0.15	1.63		0.15	1.47	0.15	1.46
0.15	1.53	0.15	1.53		0.15	2.08	0.15	1.87		0.15	1.77	0.15	1.52		0.15	1.57	0.15	1.44
0.15	1.53	0.15	1.52		0.15	1.74	0.15	1.92		0.15	1.83	0.15	1.71		0.15	1.45	0.15	1.51
0.16	1.55	0.16	1.5		0.16	1.87	0.16	1.91		0.16	1.87	0.16	1.61		0.16	1.54	0.16	1.46
0.16	1.53	0.16	1.63		0.16	1.77	0.16	2.03		0.16	1.72	0.16	1.6		0.16	1.53	0.16	1.56
0.17	1.49	0.17	1.53		0.17	1.95	0.17	1.92		0.17	1.74	0.17	1.55		0.17	1.57	0.17	1.5
0.17	1.53	0.17	1.59		0.17	1.86	0.17	1.86		0.17	1.8	0.17	1.48		0.17	1.48	0.17	1.54
0.17	1.58	0.17	1.55		0.17	2.02	0.17	1.93		0.17	1.69	0.17	1.64		0.17	1.6	0.17	1.45
0.18	1.53	0.18	1.58		0.18	2.03	0.18	1.92		0.18	1.66	0.18	1.58		0.18	1.41	0.18	1.55
0.18	1.5	0.18	1.53		0.18	1.84	0.18	1.8		0.18	1.64	0.18	1.57		0.18	1.46	0.18	1.51
0.19	1.59	0.19	1.63		0.19	1.81	0.19	1.92		0.19	1.73	0.19	1.51		0.19	1.54	0.19	1.4
0.19	1.42	0.19	1.47		0.19	1.87	0.19	1.78		0.19	1.8	0.19	1.58		0.19	1.46	0.19	1.38
0.19	1.44	0.19	1.59		0.19	1.9	0.19	1.76		0.19	1.69	0.19	1.66		0.19	1.6	0.19	1.43
0.2	1.63	0.2	1.5		0.2	1.89	0.2	1.88		0.2	1.73	0.2	1.58		0.2	1.6	0.2	1.45
0.2	1.51	0.2	1.58		0.2	1.88	0.2	1.88		0.2	1.71	0.2	1.7		0.2	1.48	0.2	1.46
0.21	1.45	0.21	1.54		0.21	1.83	0.21	1.83		0.21	1.83	0.21	1.59		0.21	1.56	0.21	1.47
0.21	1.48	0.21	1.54		0.21	1.87	0.21	1.73		0.21	1.7	0.21	1.53		0.21	1.46	0.21	1.52
0.21	1.51	0.21	1.54		0.21	1.72	0.21	1.79		0.21	1.71	0.21	1.56		0.21	1.44	0.21	1.53
0.22	1.49	0.22	1.56		0.22	1.85	0.22	1.82		0.22	1.71	0.22	1.56		0.22	1.5	0.22	1.46
0.22	1.49	0.22	1.66		0.22	1.83	0.22	1.81		0.22	1.62	0.22	1.38		0.22	1.49	0.22	1.46
0.23	1.57	0.23	1.48		0.23	1.8	0.23	1.84		0.23	1.72	0.23	1.58		0.23	1.44	0.23	1.47
0.23	1.4	0.23	1.52		0.23	1.77	0.23	1.79		0.23	1.68	0.23	1.65		0.23	1.51	0.23	1.46
0.23	1.41	0.23	1.5		0.23	1.79	0.23	1.76		0.23	1.7	0.23	1.54		0.23	1.46	0.23	1.43
0.24	1.45	0.24	1.46		0.24	1.81	0.24	1.75		0.24	1.61	0.24	1.57		0.24	1.46	0.24	1.5
0.24	1.48	0.24	1.47		0.24	1.73	0.24	1.68		0.24	1.73	0.24	1.38		0.24	1.45	0.24	1.53
0.25	1.44	0.25	1.54		0.25	1.75	0.25	1.87		0.25	1.74	0.25	1.56		0.25	1.45	0.25	1.53
0.25	1.48	0.25	1.53		0.25	1.91	0.25	1.92		0.25	1.79	0.25	1.54		0.25	1.51	0.25	1.42
0.25	1.46	0.25	1.62		0.25	1.88	0.25	1.85		0.25	1.64	0.25	1.45		0.25	1.51	0.25	1.35
0.26	1.53	0.26	1.55		0.26	1.73	0.26	1.74		0.26	1.66	0.26	1.52		0.26	1.52	0.26	1.39
0.26	1.44	0.26	1.59		0.26	1.88	0.26	1.84		0.26	1.55	0.26	1.52		0.26	1.54	0.26	1.38
0.27	1.46	0.27	1.51		0.27	1.73	0.27	1.85		0.27	1.69	0.27	1.66		0.27	1.5	0.27	1.48
0.27	1.53	0.27	1.45		0.27	1.73	0.27	1.66		0.27	1.68	0.27	1.55		0.27	1.5	0.27	1.4
0.27	1.45	0.27	1.53		0.27	1.81	0.27	1.77		0.27	1.73	0.27	1.57		0.27	1.46	0.27	1.45
0.28	1.5	0.28	1.54		0.28	1.71	0.28	1.71		0.28	1.7	0.28	1.54		0.28	1.53	0.28	1.31
0.28	1.49	0.28	1.43		0.28	1.68	0.28	1.83		0.28	1.54	0.28	1.51		0.28	1.46	0.28	1.54
0.29	1.43	0.29	1.51		0.29	1.79	0.29	1.68		0.29	1.54	0.29	1.53		0.29	1.44	0.29	1.4
0.29	1.45	0.29	1.52		0.29	1.87	0.29	1.53		0.29	1.66	0.29	1.45		0.29	1.4	0.29	1.33
0.29	1.39	0.29	1.54		0.29	1.68	0.29	1.8		0.29	1.55	0.29	1.44		0.29	1.43	0.29	1.41
0.3	1.41	0.3	1.53		0.3	1.79	0.3	1.76		0.3	1.62	0.3	1.41		0.3	1.54	0.3	1.44
0.3	1.57	0.3	1.58		0.3	1.76	0.3	1.73		0.3	1.58	0.3	1.54		0.3	1.46	0.3	1.5
0.31	1.39	0.31	1.52		0.31	1.83	0.31	1.83		0.31	1.66	0.31	1.5		0.31	1.45	0.31	1.42
0.31	1.43	0.31	1.4		0.31	1.73	0.31	1.67		0.31	1.58	0.31	1.43		0.31	1.56	0.31	1.37
0.31	1.41	0.31	1.64		0.31	1.64	0.31	1.67		0.31	1.61	0.31	1.49		0.31	1.55	0.31	1.36
0.32	1.48	0.32	1.5		0.32	1.68	0.32	1.68		0.32	1.63	0.32	1.48		0.32	1.66	0.32	1.53
0.32	1.48	0.32	1.48		0.32	1.68	0.32	1.78		0.32	1.51	0.32	1.51		0.32	1.59	0.32	1.34
0.33	1.56	0.33	1.46		0.33	1.73	0.33	1.72		0.33	1.58	0.33	1.54		0.33	1.63	0.33	1.36
0.33	1.48	0.33	1.47		0.33	1.76	0.33	1.7		0.33	1.61	0.33	1.34		0.33	1.77	0.33	1.36
0.33	1.45	0.33	1.46		0.33	1.7	0.33	1.6		0.33	1.5	0.33	1.5		0.33	1.7	0.33	1.37
0.34	1.5	0.34	1.43		0.34	1.73	0.34	1.63		0.34	1.61	0.34	1.46		0.34	1.75	0.34	1.44
0.34	1.45	0.34	1.51		0.34	1.65	0.34	1.65		0.34	1.61	0.34	1.37		0.34	1.78	0.34	1.29
0.35	1.47	0.35	1.45		0.35	1.6	0.35	1.74		0.35	1.58	0.35	1.61		0.35	1.75	0.35	1.34
0.35	1.66	0.35	1.47		0.35	1.72	0.35	1.72		0.35	1.63	0.35	1.54		0.35	1.82	0.35	1.37
0.35	1.56	0.35	1.48		0.35	1.66	0.35	1.67		0.35	1.54	0.35	1.5		0.35	1.74	0.35	1.48
0.36	1.57	0.36	1.54		0.36	1.7	0.36	1.77		0.36	1.53	0.36	1.59		0.36	1.75	0.36	1.31
0.36	1.65	0.36	1.42		0.36	1.64	0.36	1.81		0.36	1.61	0.36	1.48		0.36	1.83	0.36	1.31
0.37	1.7	0.37	1.46		0.37	1.66	0.37	1.72		0.37	1.59	0.37	1.56		0.37	1.79	0.37	1.26
0.37	1.62	0.37	1.46		0.37	1.62	0.37	1.68		0.37	1.63	0.37	1.46		0.37	1.88	0.37	1.48
0.37	1.69	0.37	1.52		0.37	1.57	0.37	1.95		0.37	1.56	0.37	1.66		0.37	1.97	0.37	1.32
0.38	1.92	0.38	1.4		0.38	1.69	0.38	1.83		0.38	1.65	0.38	1.58		0.38	1.8	0.38	1.38
0.38	1.81	0.38	1.38		0.38	1.65	0.38	1.88		0.38	1.61	0.38	1.59		0.38	1.94	0.38	1.38
0.39	1.81	0.39	1.49		0.39	1.6	0.39	1.97		0.39	1.56	0.39	1.75		0.39	1.73	0.39	1.41
0.39	1.77	0.39	1.53		0.39	1.68	0.39	1.96		0.39	1.53	0.39	1.63		0.39	1.9	0.39	1.41
0.39	1.91	0.39	1.51		0.39	1.63	0.39	1.9		0.39	1.62	0.39	1.8		0.39	1.84	0.39	1.34
0.4	1.82	0.4	1.44		0.4	1.6	0.4	1.86		0.4	1.59	0.4	1.78		0.4	1.84	0.4	1.32
0.4	1.93	0.4	1.42		0.4	1.59	0.4	2.07		0.4	1.41	0.4	1.86		0.4	1.78	0.4	1.47
0.41	1.91	0.41	1.49		0.41	1.68	0.41	1.95		0.41	1.59	0.41	1.81		0.41	1.85	0.41	1.42
0.41	1.85	0.41	1.38		0.41	1.6	0.41	1.83		0.41	1.7	0.41	1.65		0.41	1.82	0.41	1.33
0.41	1.75	0.41	1.5		0.41	1.59	0.41	1.86		0.41	1.53	0.41	1.71		0.41	1.85	0.41	1.33
0.42	1.8	0.42	1.46		0.42	1.66	0.42	2.06		0.42	1.44	0.42	2.02		0.42	1.74	0.42	1.43
0.42	1.9	0.42	1.46		0.42	1.67	0.42	1.87		0.42	1.6	0.42	1.88		0.42	1.82	0.42	1.37
0.43	1.72	0.43	1.53		0.43	1.59	0.43	2.08		0.43	1.48	0.43	1.84		0.43	1.79	0.43	1.38
0.43	1.96	0.43	1.37		0.43	1.58	0.43	2.02		0.43	1.54	0.43	1.83		0.43	1.89	0.43	1.36
0.43	1.92	0.43	1.32		0.43	1.64	0.43	1.93		0.43	1.59	0.43	1.9		0.43	1.94	0.43	1.39
0.44	1.87	0.44	1.49		0.44	1.66	0.44	2.09		0.44	1.57	0.44	1.87		0.44	1.71	0.44	1.41
0.44	2.04	0.44	1.55		0.44	1.62	0.44	2.04		0.44	1.5	0.44	1.86		0.44	1.83	0.44	1.34
0.45	1.83	0.45	1.43		0.45	1.7	0.45	2.07		0.45	1.54	0.45	1.87		0.45	1.88	0.45	1.31
0.45	1.96	0.45	1.41		0.45	1.57	0.45	1.99		0.45	1.45	0.45	1.83		0.45	1.81	0.45	1.31
0.45	1.99	0.45	1.41		0.45	1.62	0.45	2		0.45	1.5	0.45	1.95		0.45	1.79	0.45	1.4
0.46	2.07	0.46	1.42		0.46	1.64	0.46	2.09		0.46	1.47	0.46	1.99		0.46	1.88	0.46	1.36
0.46	1.83	0.46	1.45		0.46	1.62	0.46	2.08		0.46	1.43	0.46	1.79		0.46	1.88	0.46	1.23
0.47	1.91	0.47	1.47		0.47	1.7	0.47	1.98		0.47	1.53	0.47	1.9		0.47	1.76	0.47	1.32
0.47	2.06	0.47	1.38		0.47	1.72	0.47	1.92		0.47	1.57	0.47	1.88		0.47	1.9	0.47	1.32
0.47	1.92	0.47	1.45		0.47	1.69	0.47	2.03		0.47	1.61	0.47	1.93		0.47	1.86	0.47	1.47
0.48	1.89	0.48	1.44		0.48	1.77	0.48	2.02		0.48	1.47	0.48	1.73		0.48	1.75	0.48	1.38
0.48	1.93	0.48	1.46		0.48	1.82	0.48	2.05		0.48	1.59	0.48	1.84		0.48	1.72	0.48	1.44
0.49	1.96	0.49	1.45		0.49	1.84	0.49	1.96		0.49	1.5	0.49	1.98		0.49	1.74	0.49	1.37
0.49	1.92	0.49	1.48		0.49	1.78	0.49	2.04		0.49	1.43	0.49	1.89		0.49	1.73	0.49	1.3
0.49	1.9	0.49	1.48		0.49	1.88	0.49	1.94		0.49	1.46	0.49	1.78		0.49	1.77	0.49	1.31
0.5	1.94	0.5	1.38		0.5	1.9	0.5	1.9		0.5	1.6	0.5	1.91		0.5	1.77	0.5	1.32
0.5	1.88	0.5	1.43		0.5	1.9	0.5	1.89		0.5	1.46	0.5	1.9		0.5	1.79	0.5	1.28
0.51	1.96	0.51	1.41		0.51	1.91	0.51	2.04		0.51	1.54	0.51	1.91		0.51	1.82	0.51	1.37
0.51	1.77	0.51	1.45		0.51	1.9	0.51	1.97		0.51	1.44	0.51	1.78		0.51	1.85	0.51	1.35
0.51	1.89	0.51	1.57		0.51	1.98	0.51	1.87		0.51	1.48	0.51	1.88		0.51	1.74	0.51	1.34
0.52	1.96	0.52	1.51		0.52	2.01	0.52	1.94		0.52	1.49	0.52	1.82		0.52	1.77	0.52	1.31
0.52	1.83	0.52	1.46		0.52	1.86	0.52	1.95		0.52	1.52	0.52	1.92		0.52	1.81	0.52	1.31
0.53	1.86	0.53	1.5		0.53	1.95	0.53	1.95		0.53	1.53	0.53	1.83		0.53	1.82	0.53	1.4
0.53	1.81	0.53	1.44		0.53	1.8	0.53	2.07		0.53	1.53	0.53	1.8		0.53	1.77	0.53	1.3
0.53	1.91	0.53	1.46		0.53	1.92	0.53	1.85		0.53	1.59	0.53	1.79		0.53	1.85	0.53	1.34
0.54	1.93	0.54	1.48		0.54	1.9	0.54	1.97		0.54	1.47	0.54	1.88		0.54	1.83	0.54	1.32
0.54	1.9	0.54	1.46		0.54	1.86	0.54	1.92		0.54	1.56	0.54	1.84		0.54	1.74	0.54	1.34
0.55	1.95	0.55	1.44		0.55	2.02	0.55	1.98		0.55	1.62	0.55	1.74		0.55	1.75	0.55	1.28
0.55	2.01	0.55	1.38		0.55	1.98	0.55	1.92		0.55	1.63	0.55	1.91		0.55	1.75	0.55	1.38
0.55	1.89	0.55	1.38		0.55	1.97	0.55	1.88		0.55	1.65	0.55	1.94		0.55	1.74	0.55	1.39
0.56	1.93	0.56	1.45		0.56	1.95	0.56	1.85		0.56	1.68	0.56	1.89		0.56	1.7	0.56	1.32
0.56	1.92	0.56	1.29		0.56	1.89	0.56	2		0.56	1.77	0.56	1.88		0.56	1.74	0.56	1.38
0.57	2.06	0.57	1.42		0.57	2.03	0.57	1.97		0.57	1.71	0.57	1.85		0.57	1.76	0.57	1.46
0.57	1.81	0.57	1.36		0.57	1.96	0.57	1.86		0.57	1.82	0.57	1.91		0.57	1.62	0.57	1.44
0.57	1.84	0.57	1.44		0.57	2.08	0.57	1.97		0.57	1.73	0.57	1.83		0.57	1.8	0.57	1.52
0.58	1.9	0.58	1.44		0.58	1.9	0.58	1.91		0.58	1.77	0.58	1.73		0.58	1.71	0.58	1.45
0.58	1.98	0.58	1.38		0.58	2.01	0.58	1.94		0.58	1.77	0.58	1.85		0.58	1.78	0.58	1.58
0.59	1.79	0.59	1.41		0.59	2.02	0.59	1.98		0.59	1.75	0.59	1.88		0.59	1.73	0.59	1.63
0.59	1.82	0.59	1.38		0.59	1.92	0.59	1.96		0.59	1.77	0.59	1.87		0.59	1.67	0.59	1.55
0.59	1.89	0.59	1.43		0.59	1.92	0.59	1.95		0.59	1.87	0.59	1.7		0.59	1.61	0.59	1.58
0.6	1.87	0.6	1.42		0.6	1.94	0.6	1.82		0.6	1.9	0.6	1.73		0.6	1.76	0.6	1.59
0.6	1.86	0.6	1.46		0.6	1.96	0.6	1.95		0.6	1.81	0.6	1.7		0.6	1.66	0.6	1.65
0.61	1.91	0.61	1.39		0.61	2.08	0.61	1.81		0.61	1.82	0.61	1.77		0.61	1.63	0.61	1.56
0.61	1.73	0.61	1.4		0.61	1.95	0.61	1.94		0.61	1.85	0.61	1.85		0.61	1.6	0.61	1.68
0.61	1.75	0.61	1.37		0.61	1.9	0.61	1.97		0.61	1.95	0.61	1.78		0.61	1.6	0.61	1.66
0.62	1.98	0.62	1.34		0.62	1.9	0.62	1.96		0.62	2.02	0.62	1.69		0.62	1.69	0.62	1.62
0.62	1.87	0.62	1.37		0.62	1.96	0.62	1.85		0.62	1.84	0.62	1.7		0.62	1.68	0.62	1.84
0.63	1.85	0.63	1.38		0.63	1.97	0.63	1.87		0.63	1.89	0.63	1.76		0.63	1.61	0.63	1.73
0.63	1.96	0.63	1.48		0.63	1.91	0.63	1.84		0.63	1.98	0.63	1.76		0.63	1.61	0.63	1.63
0.63	1.98	0.63	1.52		0.63	1.9	0.63	1.7		0.63	1.92	0.63	1.89		0.63	1.6	0.63	1.75
0.64	1.91	0.64	1.56		0.64	1.95	0.64	1.77		0.64	1.98	0.64	1.87		0.64	1.73	0.64	1.67
0.64	1.81	0.64	1.65		0.64	1.94	0.64	1.85		0.64	1.85	0.64	1.84		0.64	1.6	0.64	1.69
0.65	1.68	0.65	1.48		0.65	1.79	0.65	1.76		0.65	1.9	0.65	1.82		0.65	1.7	0.65	1.52
0.65	1.75	0.65	1.63		0.65	1.87	0.65	1.78		0.65	1.91	0.65	1.67		0.65	1.57	0.65	1.61
0.65	1.92	0.65	1.72		0.65	1.96	0.65	1.89		0.65	1.81	0.65	1.79		0.65	1.7	0.65	1.69
0.66	1.81	0.66	1.73		0.66	1.75	0.66	1.72		0.66	1.8	0.66	1.67		0.66	1.55	0.66	1.67
0.66	1.83	0.66	1.81		0.66	1.98	0.66	1.85		0.66	1.87	0.66	1.59		0.66	1.62	0.66	1.65
0.67	1.82	0.67	1.8		0.67	1.71	0.67	1.8		0.67	1.92	0.67	1.9		0.67	1.71	0.67	1.62
0.67	1.86	0.67	1.88		0.67	1.88	0.67	1.69		0.67	1.99	0.67	1.76		0.67	1.6	0.67	1.64
0.67	1.79	0.67	1.63		0.67	1.94	0.67	1.83		0.67	1.81	0.67	1.6		0.67	1.66	0.67	1.68
0.68	1.82	0.68	1.9		0.68	1.67	0.68	1.87		0.68	1.83	0.68	1.63		0.68	1.64	0.68	1.79
0.68	1.8	0.68	1.77		0.68	1.98	0.68	1.72		0.68	1.87	0.68	1.74		0.68	1.73	0.68	1.77
0.69	1.92	0.69	1.86		0.69	1.91	0.69	1.8		0.69	1.95	0.69	1.64		0.69	1.69	0.69	1.6
0.69	1.7	0.69	1.93		0.69	1.87	0.69	1.84		0.69	1.97	0.69	1.73		0.69	1.53	0.69	1.79
0.69	1.67	0.69	1.71		0.69	1.88	0.69	1.77		0.69	1.75	0.69	1.72		0.69	1.69	0.69	1.8
0.7	1.81	0.7	1.8		0.7	1.91	0.7	1.66		0.7	1.99	0.7	1.77		0.7	1.68	0.7	1.62
0.7	1.88	0.7	1.86		0.7	1.84	0.7	1.78		0.7	2	0.7	1.77		0.7	1.5	0.7	1.6
0.71	1.83	0.71	1.91		0.71	1.82	0.71	1.76		0.71	2.03	0.71	1.62		0.71	1.6	0.71	1.67
0.71	1.74	0.71	1.88		0.71	1.82	0.71	1.67		0.71	1.86	0.71	1.66		0.71	1.57	0.71	1.65
0.71	1.76	0.71	1.78		0.71	1.83	0.71	1.86		0.71	1.83	0.71	1.68		0.71	1.54	0.71	1.56
0.72	1.68	0.72	2		0.72	1.81	0.72	1.8		0.72	1.82	0.72	1.67		0.72	1.63	0.72	1.71
0.72	1.79	0.72	1.91		0.72	1.76	0.72	1.72		0.72	1.93	0.72	1.71		0.72	1.69	0.72	1.82
0.73	1.79	0.73	1.91		0.73	1.7	0.73	1.71		0.73	1.72	0.73	1.6		0.73	1.65	0.73	1.76
0.73	1.75	0.73	1.87		0.73	1.86	0.73	1.74		0.73	2.02	0.73	1.7		0.73	1.54	0.73	1.63
0.73	1.83	0.73	1.88		0.73	1.78	0.73	1.78		0.73	1.86	0.73	1.72		0.73	1.58	0.73	1.62
0.74	1.67	0.74	1.82		0.74	1.72	0.74	1.82		0.74	1.87	0.74	1.61		0.74	1.56	0.74	1.68
0.74	1.64	0.74	1.93		0.74	1.76	0.74	1.65		0.74	1.81	0.74	1.66		0.74	1.48	0.74	1.64
0.75	1.8	0.75	1.93		0.75	1.81	0.75	1.79		0.75	1.87	0.75	1.7		0.75	1.59	0.75	1.57
0.75	1.78	0.75	1.94		0.75	1.71	0.75	1.87		0.75	1.85	0.75	1.67		0.75	1.56	0.75	1.66
0.75	1.76	0.75	1.83		0.75	1.77	0.75	1.79		0.75	1.87	0.75	1.53		0.75	1.66	0.75	1.64
0.76	1.79	0.76	1.99		0.76	1.83	0.76	1.82		0.76	1.89	0.76	1.56		0.76	1.6	0.76	1.57
0.76	1.68	0.76	1.8		0.76	1.86	0.76	1.98		0.76	1.87	0.76	1.63		0.76	1.6	0.76	1.57
0.77	1.79	0.77	1.8		0.77	1.81	0.77	1.94		0.77	1.81	0.77	1.66		0.77	1.57	0.77	1.7
0.77	1.79	0.77	1.78		0.77	1.82	0.77	1.92		0.77	1.85	0.77	1.61		0.77	1.59	0.77	1.79
0.77	1.78	0.77	1.91		0.77	1.66	0.77	1.89		0.77	1.92	0.77	1.57		0.77	1.52	0.77	1.83
0.78	1.74	0.78	1.92		0.78	1.73	0.78	1.83		0.78	1.86	0.78	1.64		0.78	1.55	0.78	1.75
0.78	1.74	0.78	1.92		0.78	1.73	0.78	1.89		0.78	1.75	0.78	1.6		0.78	1.53	0.78	1.63
0.79	1.78	0.79	1.97		0.79	1.77	0.79	1.9		0.79	1.9	0.79	1.63		0.79	1.58	0.79	1.54
0.79	1.78	0.79	2.01		0.79	1.81	0.79	1.89		0.79	1.84	0.79	1.51		0.79	1.48	0.79	1.67
0.79	1.61	0.79	1.84		0.79	1.67	0.79	1.95		0.79	1.87	0.79	1.58		0.79	1.44	0.79	1.67
0.8	1.64	0.8	1.88		0.8	1.78	0.8	1.95		0.8	1.75	0.8	1.59		0.8	1.54	0.8	1.57
0.8	1.73	0.8	1.82		0.8	1.78	0.8	1.85		0.8	1.74	0.8	1.58		0.8	1.46	0.8	1.58
0.81	1.86	0.81	1.92		0.81	1.68	0.81	2.04		0.81	1.73	0.81	1.59		0.81	1.51	0.81	1.58
0.81	1.71	0.81	1.91		0.81	1.75	0.81	1.98		0.81	1.71	0.81	1.56		0.81	1.5	0.81	1.72
0.81	1.77	0.81	1.97		0.81	1.71	0.81	2.01		0.81	1.74	0.81	1.55		0.81	1.58	0.81	1.73
0.82	1.66	0.82	1.75		0.82	1.69	0.82	2.13		0.82	1.7	0.82	1.54		0.82	1.57	0.82	1.53
0.82	1.79	0.82	1.8		0.82	1.81	0.82	1.98		0.82	1.76	0.82	1.65		0.82	1.51	0.82	1.62
0.83	1.73	0.83	1.89		0.83	1.74	0.83	2		0.83	1.76	0.83	1.54		0.83	1.47	0.83	1.55
0.83	1.73	0.83	1.83		0.83	1.71	0.83	2		0.83	1.69	0.83	1.57		0.83	1.51	0.83	1.54
0.83	1.74	0.83	2		0.83	1.68	0.83	2.13		0.83	1.71	0.83	1.49		0.83	1.45	0.83	1.54
0.84	1.73	0.84	1.89		0.84	1.69	0.84	2.09		0.84	1.74	0.84	1.67		0.84	1.46	0.84	1.65
0.84	1.66	0.84	1.88		0.84	1.68	0.84	2.07		0.84	1.78	0.84	1.52		0.84	1.47	0.84	1.52
0.85	1.61	0.85	1.88		0.85	1.78	0.85	2.03		0.85	1.72	0.85	1.63		0.85	1.5	0.85	1.58
0.85	1.67	0.85	1.8		0.85	1.67	0.85	1.89		0.85	1.77	0.85	1.67		0.85	1.63	0.85	1.58
0.85	1.62	0.85	1.95		0.85	1.72	0.85	2.06		0.85	1.74	0.85	1.57		0.85	1.57	0.85	1.5
0.86	1.62	0.86	1.82		0.86	1.72	0.86	1.96		0.86	1.73	0.86	1.44		0.86	1.5	0.86	1.51
0.86	1.81	0.86	1.83		0.86	1.73	0.86	1.97		0.86	1.71	0.86	1.53		0.86	1.46	0.86	1.55
0.87	1.65	0.87	2.01		0.87	1.61	0.87	1.99		0.87	1.76	0.87	1.7		0.87	1.47	0.87	1.5
0.87	1.6	0.87	1.72		0.87	1.63	0.87	1.99		0.87	1.65	0.87	1.58		0.87	1.44	0.87	1.51
0.87	1.68	0.87	1.89		0.87	1.57	0.87	2.01		0.87	1.72	0.87	1.54		0.87	1.61	0.87	1.55
0.88	1.78	0.88	1.88		0.88	1.6	0.88	1.97		0.88	1.75	0.88	1.52		0.88	1.42	0.88	1.49
0.88	1.65	0.88	1.74		0.88	1.6	0.88	1.88		0.88	1.74	0.88	1.58		0.88	1.38	0.88	1.64
0.89	1.68	0.89	1.8		0.89	1.72	0.89	1.89		0.89	1.66	0.89	1.46		0.89	1.44	0.89	1.51
0.89	1.73	0.89	1.85		0.89	1.6	0.89	1.95		0.89	1.63	0.89	1.66		0.89	1.49	0.89	1.59
0.89	1.6	0.89	1.71		0.89	1.63	0.89	1.88		0.89	1.68	0.89	1.56		0.89	1.5	0.89	1.54
0.9	1.63	0.9	1.88		0.9	1.69	0.9	1.99		0.9	1.75	0.9	1.52		0.9	1.46	0.9	1.52
0.9	1.51	0.9	1.78		0.9	1.66	0.9	1.92		0.9	1.6	0.9	1.6		0.9	1.46	0.9	1.56
0.91	1.59	0.91	1.71		0.91	1.59	0.91	1.96		0.91	1.74	0.91	1.55		0.91	1.47	0.91	1.48
0.91	1.65	0.91	1.87		0.91	1.63	0.91	1.91		0.91	1.53	0.91	1.45		0.91	1.45	0.91	1.52
0.91	1.67	0.91	1.79		0.91	1.65	0.91	1.92		0.91	1.67	0.91	1.48		0.91	1.53	0.91	1.53
0.92	1.59	0.92	1.75		0.92	1.65	0.92	1.88		0.92	1.74	0.92	1.57		0.92	1.42	0.92	1.52
0.92	1.57	0.92	1.78		0.92	1.78	0.92	2.09		0.92	1.62	0.92	1.5		0.92	1.38	0.92	1.64
0.93	1.59	0.93	1.84		0.93	1.59	0.93	2		0.93	1.64	0.93	1.54		0.93	1.53	0.93	1.53
0.93	1.61	0.93	1.8		0.93	1.55	0.93	1.95		0.93	1.7	0.93	1.51		0.93	1.45	0.93	1.52
0.93	1.64	0.93	1.74		0.93	1.64	0.93	1.87		0.93	1.68	0.93	1.54		0.93	1.43	0.93	1.47
0.94	1.58	0.94	1.74		0.94	1.63	0.94	1.89		0.94	1.66	0.94	1.41		0.94	1.57	0.94	1.53
0.94	1.56	0.94	1.76		0.94	1.65	0.94	1.98		0.94	1.75	0.94	1.48		0.94	1.48	0.94	1.48
0.95	1.67	0.95	1.82		0.95	1.66	0.95	1.95		0.95	1.66	0.95	1.56		0.95	1.47	0.95	1.51
0.95	1.49	0.95	1.73		0.95	1.61	0.95	1.95		0.95	1.67	0.95	1.49		0.95	1.42	0.95	1.55
0.95	1.6	0.95	1.77		0.95	1.7	0.95	1.91		0.95	1.76	0.95	1.56		0.95	1.4	0.95	1.47
0.96	1.58	0.96	1.89		0.96	1.69	0.96	1.88		0.96	1.59	0.96	1.49		0.96	1.38	0.96	1.46
0.96	1.72	0.96	1.83		0.96	1.65	0.96	1.88		0.96	1.55	0.96	1.51		0.96	1.46	0.96	1.54
0.97	1.56	0.97	1.77		0.97	1.78	0.97	1.94		0.97	1.63	0.97	1.47		0.97	1.4	0.97	1.45
0.97	1.57	0.97	1.78		0.97	1.66	0.97	1.95		0.97	1.62	0.97	1.67		0.97	1.54	0.97	1.48
0.97	1.57	0.97	1.7		0.97	1.68	0.97	1.95		0.97	1.57	0.97	1.44		0.97	1.56	0.97	1.52
0.98	1.59	0.98	1.73		0.98	1.72	0.98	1.74		0.98	1.6	0.98	1.56		0.98	1.56	0.98	1.53
0.98	1.68	0.98	1.79		0.98	1.7	0.98	1.97		0.98	1.73	0.98	1.52		0.98	1.69	0.98	1.45
0.99	1.54	0.99	1.69		0.99	1.8	0.99	1.76		0.99	1.72	0.99	1.49		0.99	1.63	0.99	1.53
0.99	1.63	0.99	1.66		0.99	1.86	0.99	1.86		0.99	1.68	0.99	1.45		0.99	1.61	0.99	1.51
0.99	1.6	0.99	1.77		0.99	1.92	0.99	1.79		0.99	1.73	0.99	1.54		0.99	1.66	0.99	1.43
1	1.61	1	1.8		1	1.79	1	1.88		1	1.69	1	1.47		1	1.7	1	1.44
1	1.5	1	1.79		1	1.77	1	1.96		1	1.67	1	1.5		1	1.65	1	1.52
1.01	1.52	1.01	1.77		1.01	1.79	1.01	1.78		1.01	1.62	1.01	1.46		1.01	1.77	1.01	1.43
1.01	1.55	1.01	1.67		1.01	1.79	1.01	1.83		1.01	1.55	1.01	1.42		1.01	1.82	1.01	1.49
1.01	1.59	1.01	1.78		1.01	1.95	1.01	1.86		1.01	1.64	1.01	1.41		1.01	1.76	1.01	1.34
1.02	1.56	1.02	1.66		1.02	1.83	1.02	1.74		1.02	1.56	1.02	1.5		1.02	1.86	1.02	1.59
1.02	1.57	1.02	1.77		1.02	1.85	1.02	1.89		1.02	1.49	1.02	1.49		1.02	1.81	1.02	1.46
1.03	1.58	1.03	1.74		1.03	1.99	1.03	1.83		1.03	1.6	1.03	1.43		1.03	1.63	1.03	1.56
1.03	1.59	1.03	1.81		1.03	1.99	1.03	1.79		1.03	1.56	1.03	1.51		1.03	1.69	1.03	1.46
1.03	1.68	1.03	1.63		1.03	1.87	1.03	1.88		1.03	1.55	1.03	1.55		1.03	1.72	1.03	1.48
1.04	1.52	1.04	1.56		1.04	2.06	1.04	1.85		1.04	1.48	1.04	1.57		1.04	1.74	1.04	1.45
1.04	1.55	1.04	1.64		1.04	1.9	1.04	1.83		1.04	1.58	1.04	1.54		1.04	1.94	1.04	1.44
1.05	1.57	1.05	1.69		1.05	1.9	1.05	1.75		1.05	1.56	1.05	1.64		1.05	1.89	1.05	1.43
1.05	1.56	1.05	1.68		1.05	1.94	1.05	1.8		1.05	1.61	1.05	1.76		1.05	1.85	1.05	1.44
1.05	1.59	1.05	1.68		1.05	1.95	1.05	1.94		1.05	1.54	1.05	1.8		1.05	1.87	1.05	1.41
1.06	1.55	1.06	1.68		1.06	2.13	1.06	1.83		1.06	1.46	1.06	1.88		1.06	1.88	1.06	1.44
1.06	1.54	1.06	1.7		1.06	1.99	1.06	1.69		1.06	1.52	1.06	1.59		1.06	1.98	1.06	1.43
1.07	1.47	1.07	1.78		1.07	1.92	1.07	1.7		1.07	1.6	1.07	1.77		1.07	1.68	1.07	1.44
1.07	1.53	1.07	1.64		1.07	1.82	1.07	1.84		1.07	1.58	1.07	1.89		1.07	1.8	1.07	1.45
1.07	1.61	1.07	1.64		1.07	1.9	1.07	1.81		1.07	1.64	1.07	2.05		1.07	1.92	1.07	1.35
1.08	1.57	1.08	1.67		1.08	2.03	1.08	1.8		1.08	1.54	1.08	1.84		1.08	1.84	1.08	1.51
1.08	1.6	1.08	1.72		1.08	1.8	1.08	1.83		1.08	1.54	1.08	1.77		1.08	1.9	1.08	1.5
1.09	1.53	1.09	1.63		1.09	1.87	1.09	1.79		1.09	1.53	1.09	1.81		1.09	1.84	1.09	1.47
1.09	1.53	1.09	1.72		1.09	1.88	1.09	1.75		1.09	1.55	1.09	1.82		1.09	1.76	1.09	1.42
1.09	1.51	1.09	1.68		1.09	1.95	1.09	1.84		1.09	1.55	1.09	1.84		1.09	1.73	1.09	1.5
1.1	1.66	1.1	1.7		1.1	1.96	1.1	1.76		1.1	1.53	1.1	1.81		1.1	1.81	1.1	1.4
1.1	1.5	1.1	1.7		1.1	2.09	1.1	1.67		1.1	1.6	1.1	1.75		1.1	1.68	1.1	1.47
1.11	1.6	1.11	1.65		1.11	1.84	1.11	1.64		1.11	1.66	1.11	1.94		1.11	1.86	1.11	1.47
1.11	1.63	1.11	1.59		1.11	2.07	1.11	1.81		1.11	1.49	1.11	1.8		1.11	1.87	1.11	1.43
1.11	1.52	1.11	1.66		1.11	1.67	1.11	1.74		1.11	1.56	1.11	1.88		1.11	1.86	1.11	1.41
1.12	1.62	1.12	1.69		1.12	1.92	1.12	1.72		1.12	1.5	1.12	2		1.12	1.74	1.12	1.39
1.12	1.55	1.12	1.59		1.12	1.87	1.12	1.61		1.12	1.48	1.12	2.02		1.12	1.83	1.12	1.42
1.13	1.53	1.13	1.71		1.13	1.89	1.13	1.67		1.13	1.56	1.13	1.88		1.13	1.83	1.13	1.43
1.13	1.48	1.13	1.54		1.13	1.82	1.13	1.62		1.13	1.57	1.13	1.94		1.13	2	1.13	1.31
1.13	1.57	1.13	1.62		1.13	2.02	1.13	1.69		1.13	1.57	1.13	1.83		1.13	1.77	1.13	1.42
1.14	1.5	1.14	1.77		1.14	1.91	1.14	1.77		1.14	1.53	1.14	1.83		1.14	1.81	1.14	1.37
1.14	1.58	1.14	1.62		1.14	1.96	1.14	1.67		1.14	1.59	1.14	1.85		1.14	1.8	1.14	1.42
1.15	1.62	1.15	1.58		1.15	1.93	1.15	1.81		1.15	1.52	1.15	1.87		1.15	1.75	1.15	1.46
1.15	1.52	1.15	1.64		1.15	1.91	1.15	1.59		1.15	1.51	1.15	1.81		1.15	1.87	1.15	1.37
1.15	1.39	1.15	1.82		1.15	1.87	1.15	1.66		1.15	1.47	1.15	1.87		1.15	1.75	1.15	1.4
1.16	1.52	1.16	1.69		1.16	1.9	1.16	1.68		1.16	1.52	1.16	1.89		1.16	1.75	1.16	1.4
1.16	1.54	1.16	1.58		1.16	1.84	1.16	1.69		1.16	1.44	1.16	1.89		1.16	1.72	1.16	1.49
1.17	1.49	1.17	1.6		1.17	1.83	1.17	1.68		1.17	1.46	1.17	1.86		1.17	1.89	1.17	1.31
1.17	1.49	1.17	1.59		1.17	1.81	1.17	1.62		1.17	1.51	1.17	1.81		1.17	1.85	1.17	1.41
1.17	1.58	1.17	1.55		1.17	1.83	1.17	1.76		1.17	1.54	1.17	1.78		1.17	1.86	1.17	1.42
1.18	1.4	1.18	1.65		1.18	1.9	1.18	1.72		1.18	1.43	1.18	1.76		1.18	1.79	1.18	1.26
1.18	1.55	1.18	1.58		1.18	1.78	1.18	1.65		1.18	1.44	1.18	1.84		1.18	1.75	1.18	1.36
1.19	1.51	1.19	1.54		1.19	1.85	1.19	1.62		1.19	1.53	1.19	1.9		1.19	1.86	1.19	1.41
1.19	1.54	1.19	1.53		1.19	1.85	1.19	1.73		1.19	1.53	1.19	1.79		1.19	1.73	1.19	1.33
1.19	1.53	1.19	1.62		1.19	1.83	1.19	1.69		1.19	1.45	1.19	1.8		1.19	1.81	1.19	1.39
1.2	1.63	1.2	1.59		1.2	1.86	1.2	1.69		1.2	1.55	1.2	1.95		1.2	1.87	1.2	1.32
1.2	1.61	1.2	1.57		1.2	1.86	1.2	1.61		1.2	1.49	1.2	1.8		1.2	1.81	1.2	1.36
1.21	1.49	1.21	1.52		1.21	1.88	1.21	1.58		1.21	1.45	1.21	1.9		1.21	1.74	1.21	1.45
1.21	1.49	1.21	1.62		1.21	1.86	1.21	1.69		1.21	1.76	1.21	1.87		1.21	1.68	1.21	1.31
1.21	1.49	1.21	1.58		1.21	1.78	1.21	1.63		1.21	1.64	1.21	1.71		1.21	1.65	1.21	1.29
1.22	1.51	1.22	1.51		1.22	1.88	1.22	1.57		1.22	1.62	1.22	1.87		1.22	1.73	1.22	1.34
1.22	1.46	1.22	1.56		1.22	1.84	1.22	1.59		1.22	1.74	1.22	1.81		1.22	1.67	1.22	1.33
1.23	1.49	1.23	1.52		1.23	1.85	1.23	1.61		1.23	1.85	1.23	1.75		1.23	1.71	1.23	1.34
1.23	1.52	1.23	1.69		1.23	1.77	1.23	1.7		1.23	1.81	1.23	1.75		1.23	1.72	1.23	1.36
1.23	1.49	1.23	1.46		1.23	1.73	1.23	1.73		1.23	1.79	1.23	1.82		1.23	1.87	1.23	1.34
1.24	1.51	1.24	1.65		1.24	1.79	1.24	1.8		1.24	1.76	1.24	1.71		1.24	1.68	1.24	1.43
1.24	1.38	1.24	1.55		1.24	1.76	1.24	1.81		1.24	1.84	1.24	1.81		1.24	1.76	1.24	1.38
1.25	1.5	1.25	1.5		1.25	1.73	1.25	1.8		1.25	1.75	1.25	1.71		1.25	1.71	1.25	1.34
1.25	1.49	1.25	1.47		1.25	1.79	1.25	1.85		1.25	1.89	1.25	1.87		1.25	1.66	1.25	1.37
1.25	1.47	1.25	1.56		1.25	1.71	1.25	1.85		1.25	1.77	1.25	1.9		1.25	1.73	1.25	1.33
1.26	1.48	1.26	1.47		1.26	1.82	1.26	1.92		1.26	1.81	1.26	1.85		1.26	1.68	1.26	1.4
1.26	1.46	1.26	1.7		1.26	1.82	1.26	1.89		1.26	1.8	1.26	1.64		1.26	1.78	1.26	1.34
1.27	1.46	1.27	1.59		1.27	1.76	1.27	1.95		1.27	1.84	1.27	1.71		1.27	1.62	1.27	1.33
1.27	1.48	1.27	1.58		1.27	1.72	1.27	1.93		1.27	1.84	1.27	1.8		1.27	1.66	1.27	1.39
1.27	1.45	1.27	1.55		1.27	1.77	1.27	1.92		1.27	1.77	1.27	1.76		1.27	1.74	1.27	1.49
1.28	1.48	1.28	1.54		1.28	1.72	1.28	1.93		1.28	1.65	1.28	1.78		1.28	1.62	1.28	1.59
1.28	1.47	1.28	1.48		1.28	1.82	1.28	1.77		1.28	1.91	1.28	1.66		1.28	1.66	1.28	1.52
1.29	1.58	1.29	1.58		1.29	1.7	1.29	2.05		1.29	1.9	1.29	1.69		1.29	1.62	1.29	1.52
1.29	1.45	1.29	1.51		1.29	1.82	1.29	1.96		1.29	1.79	1.29	1.8		1.29	1.68	1.29	1.57
1.29	1.52	1.29	1.58		1.29	1.63	1.29	2.13		1.29	1.99	1.29	1.77		1.29	1.53	1.29	1.47
1.3	1.45	1.3	1.57		1.3	1.72	1.3	1.88		1.3	1.89	1.3	1.64		1.3	1.75	1.3	1.56
1.3	1.49	1.3	1.53		1.3	1.72	1.3	2		1.3	2.02	1.3	1.77		1.3	1.55	1.3	1.52
1.31	1.53	1.31	1.47		1.31	1.7	1.31	1.95		1.31	1.83	1.31	1.82		1.31	1.65	1.31	1.57
1.31	1.57	1.31	1.57		1.31	1.72	1.31	1.95		1.31	1.98	1.31	1.67		1.31	1.69	1.31	1.72
1.31	1.49	1.31	1.58		1.31	1.68	1.31	1.97		1.31	1.88	1.31	1.74		1.31	1.66	1.31	1.5
1.32	1.44	1.32	1.6		1.32	1.64	1.32	1.91		1.32	1.88	1.32	1.85		1.32	1.69	1.32	1.64
1.32	1.48	1.32	1.59		1.32	1.67	1.32	1.85		1.32	1.83	1.32	1.83		1.32	1.52	1.32	1.66
1.33	1.46	1.33	1.6		1.33	1.79	1.33	2.09		1.33	1.81	1.33	1.71		1.33	1.73	1.33	1.58
1.33	1.48	1.33	1.71		1.33	1.87	1.33	2.04		1.33	1.84	1.33	1.71		1.33	1.74	1.33	1.71
1.33	1.47	1.33	1.82		1.33	1.67	1.33	2.05		1.33	1.79	1.33	1.74		1.33	1.72	1.33	1.64
1.34	1.47	1.34	1.7		1.34	1.65	1.34	1.96		1.34	2.05	1.34	1.76		1.34	1.71	1.34	1.65
1.34	1.57	1.34	1.74		1.34	1.67	1.34	1.93		1.34	1.86	1.34	1.65		1.34	1.59	1.34	1.66
1.35	1.59	1.35	1.84		1.35	1.55	1.35	2.02		1.35	1.92	1.35	1.84		1.35	1.79	1.35	1.6
1.35	1.59	1.35	1.85		1.35	1.81	1.35	2.13		1.35	1.81	1.35	1.83		1.35	1.61	1.35	1.69
1.35	1.57	1.35	1.9		1.35	1.68	1.35	2		1.35	2.08	1.35	1.71		1.35	1.66	1.35	1.65
1.36	1.62	1.36	1.96		1.36	1.67	1.36	2.08		1.36	1.89	1.36	1.7		1.36	1.63	1.36	1.72
1.36	1.7	1.36	1.82		1.36	1.75	1.36	1.97		1.36	1.93	1.36	1.73		1.36	1.63	1.36	1.74
1.37	1.67	1.37	1.9		1.37	1.65	1.37	2.06		1.37	1.7	1.37	1.66		1.37	1.64	1.37	1.77
1.37	1.8	1.37	1.84		1.37	1.69	1.37	2.07		1.37	1.78	1.37	1.74		1.37	1.59	1.37	1.7
1.37	1.79	1.37	2.04		1.37	1.63	1.37	2.11		1.37	1.73	1.37	1.69		1.37	1.62	1.37	1.71
1.38	1.85	1.38	1.86		1.38	1.61	1.38	1.89		1.38	1.82	1.38	1.57		1.38	1.58	1.38	1.65
1.38	1.8	1.38	1.99		1.38	1.63	1.38	1.96		1.38	1.98	1.38	1.57		1.38	1.6	1.38	1.65
1.39	1.77	1.39	2.05		1.39	1.71	1.39	1.98		1.39	1.87	1.39	1.65		1.39	1.64	1.39	1.59
1.39	2.02	1.39	1.92		1.39	1.73	1.39	1.99		1.39	1.85	1.39	1.7		1.39	1.61	1.39	1.75
1.39	1.92	1.39	1.95		1.39	1.68	1.39	1.94		1.39	1.97	1.39	1.64		1.39	1.61	1.39	1.55
1.4	1.86	1.4	1.98		1.4	1.58	1.4	2		1.4	1.82	1.4	1.77		1.4	1.66	1.4	1.65
1.4	2.08	1.4	1.97		1.4	1.56	1.4	1.84		1.4	1.92	1.4	1.62		1.4	1.53	1.4	1.54
1.41	1.94	1.41	2.07		1.41	1.82	1.41	1.98		1.41	2.03	1.41	1.61		1.41	1.56	1.41	1.72
1.41	1.9	1.41	1.99		1.41	1.71	1.41	2		1.41	2.01	1.41	1.68		1.41	1.61	1.41	1.63
1.41	1.95	1.41	2.15		1.41	1.6	1.41	2.08		1.41	1.71	1.41	1.6		1.41	1.42	1.41	1.69
1.42	1.94	1.42	1.95		1.42	1.75	1.42	2.07		1.42	1.8	1.42	1.6		1.42	1.64	1.42	1.69
1.42	1.98	1.42	2.02		1.42	1.63	1.42	2.02		1.42	1.75	1.42	1.65		1.42	1.47	1.42	1.71
1.43	2.06	1.43	1.99		1.43	1.53	1.43	2.03		1.43	1.9	1.43	1.64		1.43	1.53	1.43	1.61
1.43	1.89	1.43	2.01		1.43	1.61	1.43	2		1.43	1.76	1.43	1.63		1.43	1.66	1.43	1.58
1.43	1.88	1.43	1.9		1.43	1.61	1.43	1.95		1.43	1.92	1.43	1.64		1.43	1.69	1.43	1.61
1.44	2.04	1.44	1.92		1.44	1.62	1.44	1.84		1.44	1.78	1.44	1.7		1.44	1.58	1.44	1.67
1.44	1.87	1.44	1.96		1.44	1.56	1.44	1.91		1.44	1.77	1.44	1.62		1.44	1.56	1.44	1.64
1.45	1.98	1.45	1.82		1.45	1.61	1.45	1.95		1.45	1.79	1.45	1.63		1.45	1.57	1.45	1.69
1.45	1.78	1.45	1.94		1.45	1.6	1.45	1.93		1.45	1.84	1.45	1.67		1.45	1.45	1.45	1.66
1.45	1.98	1.45	1.9		1.45	1.68	1.45	1.81		1.45	1.85	1.45	1.7		1.45	1.65	1.45	1.59
1.46	1.87	1.46	1.88		1.46	1.62	1.46	1.94		1.46	1.85	1.46	1.69		1.46	1.52	1.46	1.55
1.46	1.94	1.46	2.04		1.46	1.55	1.46	1.81		1.46	1.76	1.46	1.7		1.46	1.67	1.46	1.71
1.47	1.89	1.47	2.1		1.47	1.65	1.47	1.9		1.47	1.77	1.47	1.6		1.47	1.51	1.47	1.63
1.47	1.92	1.47	2.02		1.47	1.75	1.47	1.88		1.47	1.86	1.47	1.58		1.47	1.51	1.47	1.57
1.47	1.89	1.47	2.06		1.47	1.67	1.47	1.96		1.47	1.81	1.47	1.49		1.47	1.47	1.47	1.59
1.48	1.79	1.48	2.06		1.48	1.76	1.48	1.87		1.48	1.81	1.48	1.62		1.48	1.54	1.48	1.59
1.48	2.06	1.48	1.98		1.48	1.76	1.48	1.96		1.48	1.76	1.48	1.58		1.48	1.56	1.48	1.6
1.49	1.96	1.49	1.86		1.49	1.82	1.49	1.95		1.49	1.82	1.49	1.58		1.49	1.61	1.49	1.63
1.49	1.84	1.49	1.88		1.49	1.75	1.49	1.87		1.49	1.71	1.49	1.62		1.49	1.49	1.49	1.62
1.49	1.87	1.49	2.09		1.49	1.77	1.49	1.72		1.49	1.77	1.49	1.65		1.49	1.5	1.49	1.6
1.5	1.93	1.5	2.04		1.5	1.88	1.5	1.88		1.5	1.87	1.5	1.62		1.5	1.53	1.5	1.71
1.5	2.13	1.5	1.98		1.5	1.87	1.5	1.67		1.5	1.78	1.5	1.59		1.5	1.45	1.5	1.69
1.51	1.85	1.51	2.09		1.51	1.94	1.51	1.79		1.51	1.64	1.51	1.55		1.51	1.53	1.51	1.64
1.51	1.83	1.51	1.94		1.51	2	1.51	1.85		1.51	1.63	1.51	1.55		1.51	1.39	1.51	1.62
1.51	1.91	1.51	1.96		1.51	1.8	1.51	1.82		1.51	1.7	1.51	1.62		1.51	1.47	1.51	1.68
1.52	1.93	1.52	1.86		1.52	1.91	1.52	1.86		1.52	1.69	1.52	1.58		1.52	1.45	1.52	1.45
1.52	2.05	1.52	2.06		1.52	2.05	1.52	1.87		1.52	1.8	1.52	1.59		1.52	1.52	1.52	1.58
1.53	2.03	1.53	1.96		1.53	1.76	1.53	1.81		1.53	1.73	1.53	1.62		1.53	1.53	1.53	1.55
1.53	1.91	1.53	1.93		1.53	1.91	1.53	1.85		1.53	1.79	1.53	1.51		1.53	1.57	1.53	1.56
1.53	1.93	1.53	2.17		1.53	1.92	1.53	1.65		1.53	1.67	1.53	1.5		1.53	1.5	1.53	1.58
1.54	1.91	1.54	1.9		1.54	2.01	1.54	1.87		1.54	1.82	1.54	1.6		1.54	1.39	1.54	1.67
1.54	1.89	1.54	2.03		1.54	1.93	1.54	1.89		1.54	1.65	1.54	1.56		1.54	1.47	1.54	1.64
1.55	1.89	1.55	2.13		1.55	1.91	1.55	1.81		1.55	1.68	1.55	1.62		1.55	1.49	1.55	1.61
1.55	1.8	1.55	1.95		1.55	2.05	1.55	1.69		1.55	1.81	1.55	1.63		1.55	1.52	1.55	1.52
1.55	2.04	1.55	1.86		1.55	2.01	1.55	1.85		1.55	1.59	1.55	1.49		1.55	1.52	1.55	1.64
1.56	2.06	1.56	1.98		1.56	1.91	1.56	1.69		1.56	1.72	1.56	1.56		1.56	1.51	1.56	1.58
1.56	1.74	1.56	1.85		1.56	1.9	1.56	1.71		1.56	1.6	1.56	1.57		1.56	1.38	1.56	1.68
1.57	1.88	1.57	2.01		1.57	1.94	1.57	1.76		1.57	1.72	1.57	1.53		1.57	1.48	1.57	1.48
1.57	1.79	1.57	1.81		1.57	2.1	1.57	1.77		1.57	1.78	1.57	1.53		1.57	1.58	1.57	1.46
1.57	1.79	1.57	1.79		1.57	2.01	1.57	1.86		1.57	1.68	1.57	1.5		1.57	1.49	1.57	1.55
1.58	1.85	1.58	1.91		1.58	2.11	1.58	1.69		1.58	1.68	1.58	1.46		1.58	1.55	1.58	1.54
1.58	1.87	1.58	1.82		1.58	1.86	1.58	1.68		1.58	1.71	1.58	1.54		1.58	1.46	1.58	1.61
1.59	1.92	1.59	1.88		1.59	1.99	1.59	1.75		1.59	1.59	1.59	1.52		1.59	1.5	1.59	1.55
1.59	2.07	1.59	1.79		1.59	1.78	1.59	1.86		1.59	1.67	1.59	1.59		1.59	1.4	1.59	1.47
1.59	1.95	1.59	1.74		1.59	1.95	1.59	1.71		1.59	1.67	1.59	1.49		1.59	1.53	1.59	1.6
1.6	2.02	1.6	1.88		1.6	1.94	1.6	1.79		1.6	1.74	1.6	1.46		1.6	1.42	1.6	1.51
1.6	1.88	1.6	1.88		1.6	1.98	1.6	1.74		1.6	1.65	1.6	1.51		1.6	1.46	1.6	1.59
1.61	1.85	1.61	1.84		1.61	2	1.61	1.67		1.61	1.66	1.61	1.39		1.61	1.44	1.61	1.57
1.61	1.82	1.61	1.86		1.61	1.8	1.61	1.67		1.61	1.53	1.61	1.47		1.61	1.49	1.61	1.57
1.61	1.86	1.61	1.85		1.61	1.92	1.61	1.76		1.61	1.71	1.61	1.55		1.61	1.51	1.61	1.56
1.62	1.93	1.62	1.89		1.62	1.98	1.62	1.73		1.62	1.64	1.62	1.42		1.62	1.39	1.62	1.7
1.62	1.85	1.62	1.97		1.62	2.02	1.62	1.71		1.62	1.65	1.62	1.51		1.62	1.49	1.62	1.47
1.63	1.86	1.63	1.8		1.63	1.99	1.63	1.79		1.63	1.64	1.63	1.47		1.63	1.51	1.63	1.66
1.63	1.9	1.63	1.98		1.63	1.88	1.63	1.78		1.63	1.52	1.63	1.5		1.63	1.41	1.63	1.59
1.63	1.79	1.63	1.81		1.63	1.91	1.63	1.74		1.63	1.64	1.63	1.47		1.63	1.49	1.63	1.51
1.64	1.85	1.64	1.9		1.64	1.92	1.64	1.76		1.64	1.56	1.64	1.52		1.64	1.59	1.64	1.46
1.64	1.86	1.64	1.85		1.64	1.96	1.64	1.72		1.64	1.67	1.64	1.5		1.64	1.53	1.64	1.51
1.65	1.94	1.65	1.81		1.65	1.83	1.65	1.7		1.65	1.57	1.65	1.42		1.65	1.61	1.65	1.49
1.65	1.77	1.65	1.85		1.65	1.76	1.65	1.81		1.65	1.63	1.65	1.38		1.65	1.5	1.65	1.48
1.65	1.86	1.65	1.82		1.65	1.85	1.65	1.72		1.65	1.56	1.65	1.51		1.65	1.61	1.65	1.55
1.66	1.88	1.66	1.77		1.66	1.88	1.66	1.71		1.66	1.52	1.66	1.5		1.66	1.71	1.66	1.54
1.66	1.66	1.66	1.71		1.66	1.9	1.66	1.69		1.66	1.61	1.66	1.44		1.66	1.73	1.66	1.55
1.67	1.73	1.67	1.9		1.67	1.95	1.67	1.73		1.67	1.73	1.67	1.52		1.67	1.67	1.67	1.51
1.67	1.88	1.67	1.82		1.67	1.82	1.67	1.73		1.67	1.56	1.67	1.45		1.67	1.69	1.67	1.59
1.67	2.04	1.67	1.8		1.67	1.83	1.67	1.73		1.67	1.49	1.67	1.44		1.67	1.82	1.67	1.51
1.68	1.79	1.68	1.78		1.68	1.96	1.68	1.61		1.68	1.65	1.68	1.49		1.68	1.81	1.68	1.36
1.68	1.78	1.68	1.82		1.68	1.91	1.68	1.66		1.68	1.67	1.68	1.63		1.68	1.91	1.68	1.49
1.69	1.83	1.69	1.65		1.69	1.85	1.69	1.65		1.69	1.74	1.69	1.46		1.69	1.72	1.69	1.54
1.69	1.81	1.69	1.78		1.69	1.76	1.69	1.63		1.69	1.54	1.69	1.44		1.69	1.81	1.69	1.52
1.69	1.82	1.69	1.8		1.69	1.87	1.69	1.72		1.69	1.56	1.69	1.48		1.69	1.71	1.69	1.42
1.7	1.78	1.7	1.73		1.7	1.78	1.7	1.65		1.7	1.55	1.7	1.52		1.7	1.85	1.7	1.54
1.7	1.82	1.7	1.75		1.7	1.86	1.7	1.67		1.7	1.66	1.7	1.59		1.7	1.89	1.7	1.4
1.71	1.8	1.71	1.69		1.71	1.74	1.71	1.7		1.71	1.5	1.71	1.7		1.71	1.66	1.71	1.46
1.71	1.82	1.71	1.78		1.71	1.79	1.71	1.72		1.71	1.58	1.71	1.6		1.71	1.8	1.71	1.49
1.71	1.74	1.71	1.76		1.71	1.91	1.71	1.74		1.71	1.55	1.71	1.59		1.71	1.89	1.71	1.48
1.72	1.87	1.72	1.74		1.72	1.96	1.72	1.68		1.72	1.65	1.72	1.73		1.72	1.88	1.72	1.48
1.72	1.94	1.72	1.75		1.72	1.7	1.72	1.77		1.72	1.53	1.72	1.61		1.72	1.88	1.72	1.47
1.73	1.79	1.73	1.7		1.73	1.83	1.73	1.79		1.73	1.57	1.73	1.78		1.73	1.81	1.73	1.51
1.73	1.66	1.73	1.63		1.73	1.89	1.73	1.74		1.73	1.56	1.73	1.76		1.73	1.92	1.73	1.45
1.73	1.95	1.73	1.78		1.73	1.86	1.73	1.76		1.73	1.57	1.73	1.8		1.73	1.72	1.73	1.39
1.74	1.84	1.74	1.69		1.74	1.81	1.74	1.89		1.74	1.55	1.74	1.74		1.74	1.8	1.74	1.4
1.74	1.65	1.74	1.8		1.74	1.94	1.74	1.88		1.74	1.57	1.74	1.71		1.74	1.93	1.74	1.45
1.75	1.8	1.75	1.76		1.75	1.62	1.75	1.78		1.75	1.56	1.75	1.78		1.75	1.9	1.75	1.44
1.75	1.8	1.75	1.73		1.75	1.73	1.75	1.9		1.75	1.59	1.75	1.83		1.75	1.83	1.75	1.5
1.75	1.79	1.75	1.79		1.75	1.83	1.75	1.97		1.75	1.63	1.75	1.83		1.75	1.83	1.75	1.42
1.76	1.56	1.76	1.7		1.76	1.83	1.76	1.89		1.76	1.45	1.76	1.84		1.76	1.84	1.76	1.53
1.76	1.78	1.76	1.75		1.76	1.71	1.76	1.94		1.76	1.5	1.76	1.8		1.76	1.85	1.76	1.48
1.77	1.76	1.77	1.67		1.77	1.82	1.77	1.99		1.77	1.57	1.77	1.9		1.77	1.85	1.77	1.47
1.77	1.66	1.77	1.89		1.77	1.78	1.77	1.92		1.77	1.49	1.77	1.84		1.77	1.82	1.77	1.43
1.77	1.64	1.77	1.71		1.77	1.77	1.77	1.99		1.77	1.62	1.77	1.88		1.77	1.84	1.77	1.45
1.78	1.74	1.78	1.64		1.78	1.86	1.78	1.91		1.78	1.56	1.78	1.88		1.78	1.85	1.78	1.47
1.78	1.73	1.78	1.66		1.78	1.79	1.78	2.11		1.78	1.5	1.78	1.87		1.78	1.85	1.78	1.4
1.79	1.78	1.79	1.8		1.79	1.79	1.79	2.01		1.79	1.47	1.79	1.95		1.79	1.86	1.79	1.43
1.79	1.7	1.79	1.67		1.79	1.87	1.79	2.04		1.79	1.53	1.79	1.88		1.79	1.82	1.79	1.4
1.79	1.7	1.79	1.71		1.79	1.82	1.79	2.04		1.79	1.53	1.79	1.86		1.79	1.75	1.79	1.49
1.8	1.68	1.8	1.66		1.8	1.8	1.8	2.07		1.8	1.44	1.8	1.87		1.8	1.8	1.8	1.43
1.8	1.68	1.8	1.66		1.8	1.78	1.8	2.03		1.8	1.48	1.8	1.78		1.8	1.74	1.8	1.39
1.81	1.63	1.81	1.71		1.81	1.71	1.81	2.12		1.81	1.52	1.81	1.82		1.81	1.78	1.81	1.4
1.81	1.58	1.81	1.61		1.81	1.73	1.81	1.94		1.81	1.49	1.81	1.97		1.81	1.85	1.81	1.34
1.81	1.68	1.81	1.79		1.81	1.77	1.81	1.98		1.81	1.5	1.81	1.87		1.81	1.92	1.81	1.31
1.82	1.64	1.82	1.7		1.82	1.71	1.82	1.98		1.82	1.57	1.82	1.8		1.82	1.81	1.82	1.44
1.82	1.73	1.82	1.71		1.82	1.76	1.82	2.01		1.82	1.5	1.82	1.85		1.82	1.85	1.82	1.36
1.83	1.71	1.83	1.78		1.83	1.75	1.83	1.99		1.83	1.43	1.83	1.79		1.83	1.74	1.83	1.45
1.83	1.78	1.83	1.67		1.83	1.72	1.83	2.08		1.83	1.47	1.83	1.88		1.83	1.86	1.83	1.36
1.83	1.6	1.83	1.79		1.83	1.67	1.83	2.04		1.83	1.48	1.83	1.96		1.83	1.74	1.83	1.36
1.84	1.65	1.84	1.52		1.84	1.67	1.84	2.04		1.84	1.46	1.84	1.91		1.84	1.77	1.84	1.37
1.84	1.75	1.84	1.59		1.84	1.72	1.84	2.11		1.84	1.58	1.84	1.88		1.84	1.86	1.84	1.41
1.85	1.71	1.85	1.7		1.85	1.76	1.85	2.11		1.85	1.5	1.85	2.04		1.85	1.84	1.85	1.31
1.85	1.69	1.85	1.68		1.85	1.64	1.85	2.02		1.85	1.48	1.85	1.83		1.85	1.76	1.85	1.51
1.85	1.63	1.85	1.64		1.85	1.76	1.85	2.04		1.85	1.48	1.85	1.99		1.85	1.7	1.85	1.41
1.86	1.73	1.86	1.65		1.86	1.61	1.86	2.05		1.86	1.44	1.86	1.93		1.86	1.92	1.86	1.43
1.86	1.61	1.86	1.73		1.86	1.66	1.86	2.09		1.86	1.56	1.86	1.75		1.86	1.73	1.86	1.29
1.87	1.66	1.87	1.58		1.87	1.77	1.87	1.86		1.87	1.49	1.87	1.86		1.87	1.86	1.87	1.44
1.87	1.61	1.87	1.66		1.87	1.74	1.87	2.1		1.87	1.45	1.87	1.87		1.87	1.76	1.87	1.3
1.87	1.54	1.87	1.61		1.87	1.62	1.87	2.08		1.87	1.5	1.87	1.88		1.87	1.67	1.87	1.35
1.88	1.62	1.88	1.67		1.88	1.73	1.88	1.98		1.88	1.61	1.88	1.8		1.88	1.8	1.88	1.35
1.88	1.66	1.88	1.61		1.88	1.68	1.88	1.93		1.88	1.65	1.88	1.76		1.88	1.83	1.88	1.31
1.89	1.74	1.89	1.63		1.89	1.68	1.89	1.98		1.89	1.68	1.89	1.79		1.89	1.75	1.89	1.36
1.89	1.55	1.89	1.73		1.89	1.74	1.89	1.95		1.89	1.74	1.89	1.79		1.89	1.79	1.89	1.36
1.89	1.57	1.89	1.63		1.89	1.63	1.89	2.08		1.89	1.71	1.89	1.74		1.89	1.72	1.89	1.4
1.9	1.67	1.9	1.67		1.9	1.75	1.9	2		1.9	1.74	1.9	1.86		1.9	1.64	1.9	1.42
1.9	1.58	1.9	1.52		1.9	1.58	1.9	1.97		1.9	1.85	1.9	1.89		1.9	1.69	1.9	1.39
1.91	1.5	1.91	1.68		1.91	1.55	1.91	1.95		1.91	1.82	1.91	1.94		1.91	1.78	1.91	1.34
1.91	1.47	1.91	1.58		1.91	1.63	1.91	1.97		1.91	1.77	1.91	1.8		1.91	1.69	1.91	1.34
1.91	1.63	1.91	1.66		1.91	1.65	1.91	1.97		1.91	1.72	1.91	1.79		1.91	1.78	1.91	1.34
1.92	1.74	1.92	1.57		1.92	1.66	1.92	1.9		1.92	1.85	1.92	1.77		1.92	1.65	1.92	1.44
1.92	1.6	1.92	1.63		1.92	1.63	1.92	1.99		1.92	1.93	1.92	1.81		1.92	1.74	1.92	1.37
1.93	1.56	1.93	1.61		1.93	1.67	1.93	1.93		1.93	1.83	1.93	1.72		1.93	1.77	1.93	1.36
1.93	1.54	1.93	1.66		1.93	1.6	1.93	1.95		1.93	1.76	1.93	1.86		1.93	1.57	1.93	1.37
1.93	1.65	1.93	1.51		1.93	1.69	1.93	1.89		1.93	1.8	1.93	1.82		1.93	1.65	1.93	1.38
1.94	1.55	1.94	1.61		1.94	1.54	1.94	1.9		1.94	1.79	1.94	1.75		1.94	1.61	1.94	1.36
1.94	1.6	1.94	1.57		1.94	1.72	1.94	2.09		1.94	1.79	1.94	1.84		1.94	1.66	1.94	1.41
1.95	1.64	1.95	1.54		1.95	1.62	1.95	1.82		1.95	1.95	1.95	1.74		1.95	1.74	1.95	1.39
1.95	1.66	1.95	1.68		1.95	1.66	1.95	1.93		1.95	1.73	1.95	1.77		1.95	1.6	1.95	1.4
1.95	1.49	1.95	1.58		1.95	1.62	1.95	1.83		1.95	1.94	1.95	1.76		1.95	1.76	1.95	1.33
1.96	1.61	1.96	1.52		1.96	1.53	1.96	1.97		1.96	1.84	1.96	1.66		1.96	1.69	1.96	1.38
1.96	1.69	1.96	1.53		1.96	1.67	1.96	1.99		1.96	1.95	1.96	1.8		1.96	1.68	1.96	1.33
1.97	1.59	1.97	1.61		1.97	1.63	1.97	1.83		1.97	1.96	1.97	1.73		1.97	1.64	1.97	1.34
1.97	1.6	1.97	1.64		1.97	1.73	1.97	1.76		1.97	1.8	1.97	1.7		1.97	1.63	1.97	1.24
1.97	1.57	1.97	1.59		1.97	1.72	1.97	1.88		1.97	1.95	1.97	1.76		1.97	1.64	1.97	1.39
1.98	1.46	1.98	1.5		1.98	1.8	1.98	1.78		1.98	1.88	1.98	1.7		1.98	1.65	1.98	1.34
1.98	1.54	1.98	1.52		1.98	1.83	1.98	1.72		1.98	1.89	1.98	1.71		1.98	1.65	1.98	1.38
1.99	1.56	1.99	1.58		1.99	1.87	1.99	1.93		1.99	1.95	1.99	1.6		1.99	1.6	1.99	1.28
1.99	1.56	1.99	1.58		1.99	1.77	1.99	1.9		1.99	1.77	1.99	1.66		1.99	1.63	1.99	1.3
1.99	1.66	1.99	1.56		1.99	1.91	1.99	1.9		1.99	1.87	1.99	1.76		1.99	1.64	1.99	1.29
2	1.66	2	1.59		2	2.01	2	1.85		2	1.93	2	1.65		2	1.61	2	1.34
2	1.55	2	1.56		2	1.84	2	1.87		2	1.84	2	1.78		2	1.63	2	1.34
2.01	1.58	2.01	1.54		2.01	1.81	2.01	1.88		2.01	1.89	2.01	1.71		2.01	1.55	2.01	1.3
2.01	1.53	2.01	1.59		2.01	1.86	2.01	2		2.01	1.78	2.01	1.74		2.01	1.68	2.01	1.43
2.01	1.61	2.01	1.57		2.01	1.82	2.01	1.98		2.01	1.86	2.01	1.64		2.01	1.63	2.01	1.43
2.02	1.5	2.02	1.48		2.02	2.05	2.02	1.81		2.02	1.93	2.02	1.57		2.02	1.6	2.02	1.46
2.02	1.56	2.02	1.59		2.02	2.02	2.02	1.78		2.02	1.96	2.02	1.72		2.02	1.54	2.02	1.52
2.03	1.47	2.03	1.56		2.03	1.82	2.03	1.88		2.03	1.75	2.03	1.71		2.03	1.72	2.03	1.61
2.03	1.61	2.03	1.57		2.03	2.03	2.03	1.82		2.03	1.94	2.03	1.68		2.03	1.67	2.03	1.45
2.03	1.61	2.03	1.58		2.03	1.95	2.03	1.86		2.03	1.83	2.03	1.7		2.03	1.58	2.03	1.63
2.04	1.42	2.04	1.47		2.04	1.83	2.04	1.83		2.04	1.88	2.04	1.7		2.04	1.49	2.04	1.68
2.04	1.56	2.04	1.6		2.04	2.01	2.04	1.89		2.04	1.84	2.04	1.66		2.04	1.52	2.04	1.53
2.05	1.49	2.05	1.49		2.05	1.96	2.05	1.93		2.05	1.96	2.05	1.79		2.05	1.61	2.05	1.57
2.05	1.57	2.05	1.51		2.05	1.9	2.05	1.78		2.05	1.78	2.05	1.67		2.05	1.52	2.05	1.76
2.05	1.47	2.05	1.54		2.05	1.89	2.05	1.75		2.05	1.79	2.05	1.57		2.05	1.55	2.05	1.54
2.06	1.56	2.06	1.61		2.06	1.93	2.06	1.88		2.06	1.77	2.06	1.57		2.06	1.55	2.06	1.53
2.06	1.58	2.06	1.55		2.06	2.01	2.06	1.83		2.06	1.9	2.06	1.71		2.06	1.59	2.06	1.69
2.07	1.57	2.07	1.54		2.07	2.01	2.07	1.9		2.07	1.85	2.07	1.73		2.07	1.6	2.07	1.53
2.07	1.56	2.07	1.55		2.07	1.98	2.07	1.82		2.07	1.82	2.07	1.65		2.07	1.56	2.07	1.65
2.07	1.48	2.07	1.47		2.07	2.03	2.07	1.74		2.07	1.83	2.07	1.77		2.07	1.51	2.07	1.6
2.08	1.49	2.08	1.47		2.08	1.91	2.08	1.89		2.08	1.72	2.08	1.69		2.08	1.64	2.08	1.74
2.08	1.55	2.08	1.49		2.08	1.99	2.08	1.99		2.08	1.8	2.08	1.66		2.08	1.63	2.08	1.65
2.09	1.53	2.09	1.48		2.09	1.95	2.09	1.95		2.09	1.79	2.09	1.65		2.09	1.52	2.09	1.67
2.09	1.56	2.09	1.51		2.09	1.94	2.09	1.91		2.09	1.85	2.09	1.62		2.09	1.6	2.09	1.61
2.09	1.49	2.09	1.5		2.09	1.89	2.09	1.79		2.09	1.73	2.09	1.63		2.09	1.61	2.09	1.75
2.1	1.52	2.1	1.55		2.1	1.89	2.1	1.83		2.1	1.76	2.1	1.64		2.1	1.42	2.1	1.7
2.1	1.5	2.1	1.49		2.1	1.9	2.1	1.91		2.1	1.93	2.1	1.65		2.1	1.44	2.1	1.64
2.11	1.55	2.11	1.5		2.11	1.93	2.11	1.84		2.11	1.84	2.11	1.63		2.11	1.63	2.11	1.68
2.11	1.54	2.11	1.52		2.11	1.86	2.11	1.9		2.11	1.8	2.11	1.62		2.11	1.58	2.11	1.63
2.11	1.43	2.11	1.45		2.11	1.95	2.11	1.89		2.11	1.87	2.11	1.43		2.11	1.57	2.11	1.68
2.12	1.49	2.12	1.48		2.12	2.03	2.12	1.86		2.12	1.81	2.12	1.6		2.12	1.7	2.12	1.66
2.12	1.55	2.12	1.51		2.12	2	2.12	1.84		2.12	1.72	2.12	1.66		2.12	1.61	2.12	1.64
2.13	1.49	2.13	1.53		2.13	1.86	2.13	1.99		2.13	1.87	2.13	1.69		2.13	1.49	2.13	1.75
2.13	1.47	2.13	1.56		2.13	1.88	2.13	1.91		2.13	1.71	2.13	1.63		2.13	1.48	2.13	1.61
2.13	1.59	2.13	1.6		2.13	2.03	2.13	1.88		2.13	1.74	2.13	1.63		2.13	1.62	2.13	1.73
2.14	1.53	2.14	1.54		2.14	1.93	2.14	1.92		2.14	1.67	2.14	1.57		2.14	1.48	2.14	1.59
2.14	1.5	2.14	1.63		2.14	1.83	2.14	1.97		2.14	1.73	2.14	1.56		2.14	1.51	2.14	1.63
2.15	1.47	2.15	1.44		2.15	1.87	2.15	1.99		2.15	1.74	2.15	1.65		2.15	1.49	2.15	1.65
2.15	1.62	2.15	1.49		2.15	1.8	2.15	1.83		2.15	1.76	2.15	1.67		2.15	1.52	2.15	1.62
2.15	1.47	2.15	1.57		2.15	1.89	2.15	1.93		2.15	1.6	2.15	1.64		2.15	1.52	2.15	1.61
2.16	1.53	2.16	1.47		2.16	1.85	2.16	1.79		2.16	1.87	2.16	1.61		2.16	1.64	2.16	1.66
2.16	1.57	2.16	1.47		2.16	1.9	2.16	1.85		2.16	1.69	2.16	1.56		2.16	1.48	2.16	1.81
2.17	1.51	2.17	1.43		2.17	1.91	2.17	1.81		2.17	1.69	2.17	1.59		2.17	1.49	2.17	1.77
2.17	1.46	2.17	1.47		2.17	1.8	2.17	1.84		2.17	1.83	2.17	1.66		2.17	1.58	2.17	1.66
2.17	1.45	2.17	1.43		2.17	1.84	2.17	1.79		2.17	1.71	2.17	1.59		2.17	1.44	2.17	1.57
2.18	1.43	2.18	1.51		2.18	1.97	2.18	1.8		2.18	1.78	2.18	1.57		2.18	1.53	2.18	1.9
2.18	1.56	2.18	1.51		2.18	1.89	2.18	1.91		2.18	1.83	2.18	1.69		2.18	1.47	2.18	1.59
2.19	1.51	2.19	1.44		2.19	1.82	2.19	1.92		2.19	1.76	2.19	1.54		2.19	1.6	2.19	1.71
2.19	1.48	2.19	1.46		2.19	1.79	2.19	1.84		2.19	1.83	2.19	1.48		2.19	1.52	2.19	1.67
2.19	1.49	2.19	1.52		2.19	1.83	2.19	1.8		2.19	1.75	2.19	1.54		2.19	1.51	2.19	1.6
2.2	1.49	2.2	1.55		2.2	1.89	2.2	1.82		2.2	1.75	2.2	1.5		2.2	1.5	2.2	1.67
2.2	1.54	2.2	1.55		2.2	1.83	2.2	1.83		2.2	1.71	2.2	1.59		2.2	1.54	2.2	1.57
2.21	1.43	2.21	1.4		2.21	1.95	2.21	1.84		2.21	1.7	2.21	1.46		2.21	1.51	2.21	1.72
2.21	1.47	2.21	1.44		2.21	1.82	2.21	1.79		2.21	1.62	2.21	1.55		2.21	1.51	2.21	1.59
2.21	1.42	2.21	1.56		2.21	1.78	2.21	1.85		2.21	1.72	2.21	1.59		2.21	1.46	2.21	1.54
2.22	1.62	2.22	1.48		2.22	1.9	2.22	1.71		2.22	1.68	2.22	1.57		2.22	1.48	2.22	1.58
2.22	1.43	2.22	1.52		2.22	1.83	2.22	1.84		2.22	1.85	2.22	1.47		2.22	1.51	2.22	1.58
2.23	1.46	2.23	1.53		2.23	1.9	2.23	1.65		2.23	1.68	2.23	1.51		2.23	1.39	2.23	1.65
2.23	1.5	2.23	1.4		2.23	1.84	2.23	1.81		2.23	1.67	2.23	1.46		2.23	1.45	2.23	1.58
2.23	1.56	2.23	1.46		2.23	1.78	2.23	1.83		2.23	1.64	2.23	1.52		2.23	1.46	2.23	1.64
2.24	1.39	2.24	1.44		2.24	1.83	2.24	1.59		2.24	1.71	2.24	1.56		2.24	1.41	2.24	1.76
2.24	1.42	2.24	1.51		2.24	1.85	2.24	1.73		2.24	1.68	2.24	1.42		2.24	1.48	2.24	1.62
2.25	1.4	2.25	1.42		2.25	1.93	2.25	1.8		2.25	1.63	2.25	1.44		2.25	1.46	2.25	1.64
2.25	1.52	2.25	1.44		2.25	1.72	2.25	1.77		2.25	1.69	2.25	1.54		2.25	1.38	2.25	1.54
2.25	1.5	2.25	1.44		2.25	1.79	2.25	1.71		2.25	1.68	2.25	1.51		2.25	1.53	2.25	1.65
2.26	1.49	2.26	1.51		2.26	1.81	2.26	1.69		2.26	1.58	2.26	1.5		2.26	1.51	2.26	1.64
2.26	1.51	2.26	1.51		2.26	1.83	2.26	1.81		2.26	1.61	2.26	1.55		2.26	1.47	2.26	1.52
2.27	1.39	2.27	1.5		2.27	1.84	2.27	1.87		2.27	1.63	2.27	1.49		2.27	1.43	2.27	1.69
2.27	1.44	2.27	1.55		2.27	1.91	2.27	1.75		2.27	1.65	2.27	1.5		2.27	1.38	2.27	1.58
2.27	1.42	2.27	1.46		2.27	1.84	2.27	1.62		2.27	1.6	2.27	1.45		2.27	1.55	2.27	1.51
2.28	1.44	2.28	1.46		2.28	1.75	2.28	1.78		2.28	1.62	2.28	1.48		2.28	1.51	2.28	1.61
2.28	1.49	2.28	1.41		2.28	1.74	2.28	1.74		2.28	1.77	2.28	1.46		2.28	1.36	2.28	1.57
2.29	1.39	2.29	1.41		2.29	1.64	2.29	1.79		2.29	1.71	2.29	1.5		2.29	1.41	2.29	1.59
2.29	1.5	2.29	1.47		2.29	1.77	2.29	1.68		2.29	1.62	2.29	1.49		2.29	1.48	2.29	1.47
2.29	1.58	2.29	1.43		2.29	1.78	2.29	1.63		2.29	1.64	2.29	1.55		2.29	1.4	2.29	1.65
2.3	1.52	2.3	1.43		2.3	1.62	2.3	1.85		2.3	1.68	2.3	1.62		2.3	1.44	2.3	1.6
2.3	1.55	2.3	1.49		2.3	1.78	2.3	1.73		2.3	1.75	2.3	1.44		2.3	1.38	2.3	1.48
2.31	1.5	2.31	1.41		2.31	1.72	2.31	1.76		2.31	1.67	2.31	1.51		2.31	1.51	2.31	1.59
2.31	1.5	2.31	1.39		2.31	1.75	2.31	1.67		2.31	1.66	2.31	1.51		2.31	1.59	2.31	1.55
2.31	1.36	2.31	1.55		2.31	1.81	2.31	1.82		2.31	1.56	2.31	1.53		2.31	1.54	2.31	1.5
2.32	1.4	2.32	1.46		2.32	1.68	2.32	1.61		2.32	1.6	2.32	1.58		2.32	1.7	2.32	1.52
2.32	1.43	2.32	1.53		2.32	1.63	2.32	1.72		2.32	1.59	2.32	1.46		2.32	1.6	2.32	1.59
2.33	1.47	2.33	1.36		2.33	1.72	2.33	1.72		2.33	1.56	2.33	1.52		2.33	1.67	2.33	1.53
2.33	1.36	2.33	1.54		2.33	1.77	2.33	1.76		2.33	1.61	2.33	1.39		2.33	1.68	2.33	1.51
2.33	1.47	2.33	1.43		2.33	1.69	2.33	1.78		2.33	1.57	2.33	1.51		2.33	1.65	2.33	1.51
2.34	1.5	2.34	1.42		2.34	1.61	2.34	1.75		2.34	1.65	2.34	1.41		2.34	1.91	2.34	1.52
2.34	1.43	2.34	1.46		2.34	1.68	2.34	1.73		2.34	1.62	2.34	1.4		2.34	1.68	2.34	1.46
2.35	1.42	2.35	1.46		2.35	1.77	2.35	1.74		2.35	1.5	2.35	1.37		2.35	1.86	2.35	1.53
2.35	1.55	2.35	1.55		2.35	1.75	2.35	1.73		2.35	1.61	2.35	1.52		2.35	1.87	2.35	1.54
2.35	1.54	2.35	1.49		2.35	1.6	2.35	1.69		2.35	1.62	2.35	1.49		2.35	1.84	2.35	1.5
2.36	1.71	2.36	1.49		2.36	1.78	2.36	1.74		2.36	1.66	2.36	1.47		2.36	1.79	2.36	1.55
2.36	1.69	2.36	1.43		2.36	1.7	2.36	1.68		2.36	1.52	2.36	1.57		2.36	1.89	2.36	1.62
2.37	1.64	2.37	1.46		2.37	1.68	2.37	1.68		2.37	1.62	2.37	1.51		2.37	1.95	2.37	1.54
2.37	1.72	2.37	1.44		2.37	1.68	2.37	1.63		2.37	1.6	2.37	1.6		2.37	1.83	2.37	1.48
2.37	1.75	2.37	1.54		2.37	1.68	2.37	1.68		2.37	1.65	2.37	1.67		2.37	1.67	2.37	1.47
2.38	1.68	2.38	1.43		2.38	1.67	2.38	1.61		2.38	1.6	2.38	1.64		2.38	1.96	2.38	1.46
2.38	1.84	2.38	1.47		2.38	1.66	2.38	1.69		2.38	1.53	2.38	1.64		2.38	1.86	2.38	1.52
2.39	1.86	2.39	1.42		2.39	1.62	2.39	1.67		2.39	1.57	2.39	1.62		2.39	1.84	2.39	1.56
2.39	1.81	2.39	1.34		2.39	1.65	2.39	1.67		2.39	1.57	2.39	1.7		2.39	1.83	2.39	1.5
2.39	1.85	2.39	1.41		2.39	1.76	2.39	1.66		2.39	1.6	2.39	1.79		2.39	1.89	2.39	1.55
2.4	1.87	2.4	1.53		2.4	1.68	2.4	1.59		2.4	1.51	2.4	1.77		2.4	1.69	2.4	1.57
2.4	1.88	2.4	1.5		2.4	1.68	2.4	1.63		2.4	1.58	2.4	1.71		2.4	1.82	2.4	1.53
2.41	1.95	2.41	1.39		2.41	1.66	2.41	1.65		2.41	1.44	2.41	1.74		2.41	1.79	2.41	1.58
2.41	1.85	2.41	1.5		2.41	1.68	2.41	1.68		2.41	1.61	2.41	1.84		2.41	1.83	2.41	1.56
2.41	1.86	2.41	1.4		2.41	1.64	2.41	1.54		2.41	1.58	2.41	1.72		2.41	1.95	2.41	1.51
2.42	1.92	2.42	1.45		2.42	1.63	2.42	1.58		2.42	1.57	2.42	1.78		2.42	1.91	2.42	1.45
2.42	1.83	2.42	1.44		2.42	1.6	2.42	1.56		2.42	1.44	2.42	1.75		2.42	1.86	2.42	1.45
2.43	1.92	2.43	1.45		2.43	1.58	2.43	1.59		2.43	1.55	2.43	1.8		2.43	1.98	2.43	1.51
2.43	1.9	2.43	1.45		2.43	1.66	2.43	1.64		2.43	1.61	2.43	1.79		2.43	1.89	2.43	1.49
2.43	1.94	2.43	1.39		2.43	1.63	2.43	1.7		2.43	1.61	2.43	1.79		2.43	1.81	2.43	1.49
2.44	1.95	2.44	1.36		2.44	1.74	2.44	1.62		2.44	1.57	2.44	1.86		2.44	1.83	2.44	1.48
2.44	1.96	2.44	1.45		2.44	1.55	2.44	1.62		2.44	1.5	2.44	1.8		2.44	1.81	2.44	1.49
2.45	2.02	2.45	1.47		2.45	1.6	2.45	1.6		2.45	1.53	2.45	1.87		2.45	1.88	2.45	1.54
2.45	1.9	2.45	1.38		2.45	1.56	2.45	1.61		2.45	1.55	2.45	1.84		2.45	1.74	2.45	1.47
2.45	1.88	2.45	1.4		2.45	1.62	2.45	1.68		2.45	1.49	2.45	1.85		2.45	1.68	2.45	1.46
2.46	1.9	2.46	1.35		2.46	1.6	2.46	1.55		2.46	1.54	2.46	1.87		2.46	1.78	2.46	1.55
2.46	1.9	2.46	1.42		2.46	1.68	2.46	1.71		2.46	1.41	2.46	1.82		2.46	1.76	2.46	1.5
2.47	1.89	2.47	1.41		2.47	1.77	2.47	1.62		2.47	1.52	2.47	1.86		2.47	1.79	2.47	1.54
2.47	1.91	2.47	1.33		2.47	1.8	2.47	1.63		2.47	1.56	2.47	1.92		2.47	1.71	2.47	1.5
2.47	1.89	2.47	1.46		2.47	1.63	2.47	1.63		2.47	1.53	2.47	1.83		2.47	1.77	2.47	1.43
2.48	1.85	2.48	1.4		2.48	1.73	2.48	1.63		2.48	1.58	2.48	1.89		2.48	1.81	2.48	1.5
2.48	1.95	2.48	1.4		2.48	1.78	2.48	1.65		2.48	1.61	2.48	1.88		2.48	1.86	2.48	1.38
2.49	1.9	2.49	1.43		2.49	1.73	2.49	1.52		2.49	1.49	2.49	1.82		2.49	1.69	2.49	1.47
2.49	2.04	2.49	1.42		2.49	1.91	2.49	1.53		2.49	1.49	2.49	1.82		2.49	1.92	2.49	1.47
2.49	1.79	2.49	1.42		2.49	1.89	2.49	1.63		2.49	1.54	2.49	1.83		2.49	1.82	2.49	1.51
2.5	1.82	2.5	1.37		2.5	1.83	2.5	1.58		2.5	1.53	2.5	1.87		2.5	1.77	2.5	1.42
2.5	1.95	2.5	1.32		2.5	1.89	2.5	1.53		2.5	1.58	2.5	1.99		2.5	1.87	2.5	1.49
2.51	1.85	2.51	1.46		2.51	1.82	2.51	1.71		2.51	1.47	2.51	1.83		2.51	1.7	2.51	1.42
2.51	1.98	2.51	1.36		2.51	2.05	2.51	1.52		2.51	1.5	2.51	2		2.51	1.97	2.51	1.52
2.51	1.96	2.51	1.35		2.51	1.89	2.51	1.54		2.51	1.55	2.51	1.83		2.51	1.82	2.51	1.39
2.52	1.89	2.52	1.34		2.52	1.83	2.52	1.54		2.52	1.45	2.52	1.85		2.52	1.74	2.52	1.37
2.52	1.98	2.52	1.42		2.52	2.05	2.52	1.53		2.52	1.44	2.52	1.94		2.52	1.78	2.52	1.37
2.53	1.86	2.53	1.44		2.53	1.93	2.53	1.49		2.53	1.54	2.53	1.86		2.53	1.83	2.53	1.48
2.53	1.9	2.53	1.4		2.53	1.86	2.53	1.51		2.53	1.51	2.53	1.8		2.53	1.87	2.53	1.48
2.53	1.94	2.53	1.39		2.53	1.83	2.53	1.57		2.53	1.48	2.53	1.81		2.53	1.84	2.53	1.33
2.54	1.99	2.54	1.45		2.54	1.93	2.54	1.58		2.54	1.53	2.54	1.82		2.54	1.8	2.54	1.39
2.54	1.94	2.54	1.32		2.54	1.82	2.54	1.52		2.54	1.6	2.54	1.76		2.54	1.7	2.54	1.35
2.55	1.83	2.55	1.4		2.55	1.96	2.55	1.61		2.55	1.67	2.55	2.01		2.55	1.82	2.55	1.34
2.55	1.88	2.55	1.36		2.55	1.91	2.55	1.77		2.55	1.65	2.55	1.77		2.55	1.75	2.55	1.38
2.55	1.92	2.55	1.44		2.55	2.12	2.55	1.66		2.55	1.74	2.55	1.74		2.55	1.68	2.55	1.46
2.56	1.83	2.56	1.33		2.56	1.89	2.56	1.58		2.56	1.77	2.56	1.81		2.56	1.75	2.56	1.47
2.56	1.97	2.56	1.44		2.56	2	2.56	1.54		2.56	1.7	2.56	1.76		2.56	1.72	2.56	1.43
2.57	1.95	2.57	1.46		2.57	1.89	2.57	1.56		2.57	1.73	2.57	1.82		2.57	1.72	2.57	1.35
2.57	1.95	2.57	1.37		2.57	2.06	2.57	1.54		2.57	1.71	2.57	1.93		2.57	1.75	2.57	1.34
2.57	1.92	2.57	1.39		2.57	2.01	2.57	1.52		2.57	1.8	2.57	1.82		2.57	1.87	2.57	1.41
2.58	1.74	2.58	1.39		2.58	1.98	2.58	1.56		2.58	1.9	2.58	1.75		2.58	1.72	2.58	1.34
2.58	1.92	2.58	1.32		2.58	1.96	2.58	1.51		2.58	1.8	2.58	1.98		2.58	1.83	2.58	1.3
2.59	1.85	2.59	1.41		2.59	1.94	2.59	1.51		2.59	1.97	2.59	1.68		2.59	1.73	2.59	1.39
2.59	2.01	2.59	1.44		2.59	2.06	2.59	1.51		2.59	1.88	2.59	1.81		2.59	1.6	2.59	1.37
2.59	2.01	2.59	1.37		2.59	1.96	2.59	1.67		2.59	1.86	2.59	1.74		2.59	1.69	2.59	1.4
2.6	1.85	2.6	1.38		2.6	1.89	2.6	1.69		2.6	1.9	2.6	1.73		2.6	1.82	2.6	1.46
2.6	1.8	2.6	1.29		2.6	1.87	2.6	1.62		2.6	1.82	2.6	1.7		2.6	1.79	2.6	1.32
2.61	1.83	2.61	1.35		2.61	1.81	2.61	1.65		2.61	1.9	2.61	1.66		2.61	1.66	2.61	1.36
2.61	1.88	2.61	1.42		2.61	1.98	2.61	1.63		2.61	1.91	2.61	1.9		2.61	1.63	2.61	1.37
2.61	1.77	2.61	1.51		2.61	2.03	2.61	1.82		2.61	1.79	2.61	1.76		2.61	1.52	2.61	1.41
2.62	1.79	2.62	1.57		2.62	2.03	2.62	1.82		2.62	1.89	2.62	1.77		2.62	1.68	2.62	1.39
2.62	1.89	2.62	1.56		2.62	1.94	2.62	1.83		2.62	1.76	2.62	1.66		2.62	1.6	2.62	1.39
2.63	1.81	2.63	1.6		2.63	1.92	2.63	1.86		2.63	1.86	2.63	1.54		2.63	1.66	2.63	1.38
2.63	1.81	2.63	1.64		2.63	1.83	2.63	1.97		2.63	1.8	2.63	1.67		2.63	1.72	2.63	1.46
2.63	1.86	2.63	1.66		2.63	2.02	2.63	1.83		2.63	1.77	2.63	1.76		2.63	1.72	2.63	1.4
2.64	1.81	2.64	1.8		2.64	1.82	2.64	1.96		2.64	1.96	2.64	1.77		2.64	1.65	2.64	1.37
2.64	1.81	2.64	1.72		2.64	1.98	2.64	1.84		2.64	1.97	2.64	1.7		2.64	1.65	2.64	1.32
2.65	1.73	2.65	1.74		2.65	1.95	2.65	1.86		2.65	1.82	2.65	1.73		2.65	1.68	2.65	1.36
2.65	1.79	2.65	1.84		2.65	1.92	2.65	2.06		2.65	1.92	2.65	1.72		2.65	1.68	2.65	1.42
2.65	1.82	2.65	1.76		2.65	1.91	2.65	1.87		2.65	1.97	2.65	1.62		2.65	1.58	2.65	1.33
2.66	1.83	2.66	1.79		2.66	1.95	2.66	1.96		2.66	2.02	2.66	1.63		2.66	1.75	2.66	1.35
2.66	1.83	2.66	1.75		2.66	1.94	2.66	1.99		2.66	1.95	2.66	1.66		2.66	1.64	2.66	1.33
2.67	1.87	2.67	1.69		2.67	1.84	2.67	1.81		2.67	1.97	2.67	1.69		2.67	1.65	2.67	1.34
2.67	1.88	2.67	1.83		2.67	1.9	2.67	2.03		2.67	1.82	2.67	1.67		2.67	1.56	2.67	1.34
2.67	1.84	2.67	1.81		2.67	1.93	2.67	2.07		2.67	1.8	2.67	1.7		2.67	1.64	2.67	1.37
2.68	1.9	2.68	1.83		2.68	1.94	2.68	1.89		2.68	1.69	2.68	1.72		2.68	1.64	2.68	1.32
2.68	1.74	2.68	1.81		2.68	1.85	2.68	1.93		2.68	1.99	2.68	1.75		2.68	1.7	2.68	1.41
2.69	1.78	2.69	1.92		2.69	1.79	2.69	1.87		2.69	2.04	2.69	1.63		2.69	1.68	2.69	1.35
2.69	1.8	2.69	1.88		2.69	1.84	2.69	1.87		2.69	1.82	2.69	1.75		2.69	1.66	2.69	1.3
2.69	1.71	2.69	1.91		2.69	1.79	2.69	1.95		2.69	1.86	2.69	1.72		2.69	1.61	2.69	1.38
2.7	1.68	2.7	1.81		2.7	1.9	2.7	1.96		2.7	1.92	2.7	1.63		2.7	1.66	2.7	1.41
2.7	1.74	2.7	1.82		2.7	1.85	2.7	1.94		2.7	1.75	2.7	1.69		2.7	1.59	2.7	1.39
2.71	1.72	2.71	1.8		2.71	1.92	2.71	2.07		2.71	1.8	2.71	1.71		2.71	1.67	2.71	1.4
2.71	1.82	2.71	1.94		2.71	1.81	2.71	2.02		2.71	1.93	2.71	1.59		2.71	1.69	2.71	1.27
2.71	1.81	2.71	1.9		2.71	1.92	2.71	2.05		2.71	1.76	2.71	1.74		2.71	1.55	2.71	1.29
2.72	1.94	2.72	1.77		2.72	1.73	2.72	1.95		2.72	1.89	2.72	1.73		2.72	1.5	2.72	1.38
2.72	1.77	2.72	1.94		2.72	1.76	2.72	1.99		2.72	1.93	2.72	1.7		2.72	1.55	2.72	1.31
2.73	1.82	2.73	1.94		2.73	1.76	2.73	2.1		2.73	1.7	2.73	1.61		2.73	1.67	2.73	1.33
2.73	1.68	2.73	1.86		2.73	1.73	2.73	1.96		2.73	1.84	2.73	1.58		2.73	1.6	2.73	1.26
2.73	1.72	2.73	1.84		2.73	1.79	2.73	2.05		2.73	1.89	2.73	1.66		2.73	1.53	2.73	1.33
2.74	1.82	2.74	1.79		2.74	1.89	2.74	2.05		2.74	1.86	2.74	1.61		2.74	1.56	2.74	1.38
2.74	1.73	2.74	1.74		2.74	1.77	2.74	1.98		2.74	1.86	2.74	1.54		2.74	1.64	2.74	1.36
2.75	1.71	2.75	1.91		2.75	1.87	2.75	2.07		2.75	1.87	2.75	1.56		2.75	1.51	2.75	1.36
2.75	1.79	2.75	1.89		2.75	1.87	2.75	2.02		2.75	1.8	2.75	1.67		2.75	1.57	2.75	1.31
2.75	1.71	2.75	1.89		2.75	1.86	2.75	1.89		2.75	1.89	2.75	1.71		2.75	1.6	2.75	1.27
2.76	1.82	2.76	2		2.76	1.85	2.76	1.99		2.76	1.75	2.76	1.62		2.76	1.45	2.76	1.25
2.76	1.69	2.76	1.88		2.76	1.82	2.76	1.81		2.76	1.88	2.76	1.55		2.76	1.54	2.76	1.4
2.77	1.8	2.77	1.7		2.77	1.77	2.77	1.97		2.77	1.84	2.77	1.72		2.77	1.56	2.77	1.38
2.77	1.65	2.77	1.92		2.77	1.69	2.77	1.9		2.77	1.71	2.77	1.69		2.77	1.54	2.77	1.32
2.77	1.72	2.77	2.01		2.77	1.67	2.77	1.82		2.77	1.75	2.77	1.58		2.77	1.46	2.77	1.28
2.78	1.76	2.78	1.91		2.78	1.78	2.78	1.79		2.78	1.83	2.78	1.62		2.78	1.55	2.78	1.34
2.78	1.68	2.78	2.05		2.78	1.66	2.78	1.95		2.78	1.75	2.78	1.64		2.78	1.66	2.78	1.31
2.79	1.68	2.79	1.98		2.79	1.72	2.79	1.92		2.79	1.81	2.79	1.62		2.79	1.61	2.79	1.35
2.79	1.78	2.79	2		2.79	1.82	2.79	1.88		2.79	1.85	2.79	1.62		2.79	1.55	2.79	1.31
2.79	1.71	2.79	1.88		2.79	1.74	2.79	1.94		2.79	1.71	2.79	1.59		2.79	1.57	2.79	1.37
2.8	1.7	2.8	1.94		2.8	1.73	2.8	1.86		2.8	1.9	2.8	1.53		2.8	1.57	2.8	1.36
2.8	1.71	2.8	1.97		2.8	1.75	2.8	1.88		2.8	1.78	2.8	1.55		2.8	1.51	2.8	1.51
2.81	1.7	2.81	1.95		2.81	1.8	2.81	1.87		2.81	1.8	2.81	1.67		2.81	1.48	2.81	1.53
2.81	1.72	2.81	1.8		2.81	1.72	2.81	1.95		2.81	1.82	2.81	1.64		2.81	1.56	2.81	1.46
2.81	1.64	2.81	1.84		2.81	1.89	2.81	1.9		2.81	1.96	2.81	1.56		2.81	1.49	2.81	1.64
2.82	1.66	2.82	1.81		2.82	1.64	2.82	1.91		2.82	1.78	2.82	1.61		2.82	1.52	2.82	1.64
2.82	1.72	2.82	1.89		2.82	1.71	2.82	1.83		2.82	1.74	2.82	1.6		2.82	1.45	2.82	1.57
2.83	1.61	2.83	1.91		2.83	1.61	2.83	2.02		2.83	1.67	2.83	1.63		2.83	1.49	2.83	1.63
2.83	1.64	2.83	1.85		2.83	1.77	2.83	1.73		2.83	1.71	2.83	1.6		2.83	1.5	2.83	1.6
2.83	1.67	2.83	1.78		2.83	1.68	2.83	1.85		2.83	1.64	2.83	1.62		2.83	1.5	2.83	1.64
2.84	1.64	2.84	1.96		2.84	1.76	2.84	1.98		2.84	1.8	2.84	1.55		2.84	1.41	2.84	1.66
2.84	1.63	2.84	1.87		2.84	1.7	2.84	1.91		2.84	1.75	2.84	1.44		2.84	1.49	2.84	1.63
2.85	1.62	2.85	1.81		2.85	1.6	2.85	1.81		2.85	1.72	2.85	1.6		2.85	1.41	2.85	1.62
2.85	1.63	2.85	1.78		2.85	1.69	2.85	1.83		2.85	1.74	2.85	1.59		2.85	1.49	2.85	1.71
2.85	1.63	2.85	1.94		2.85	1.81	2.85	1.78		2.85	1.67	2.85	1.56		2.85	1.52	2.85	1.6
2.86	1.56	2.86	1.89		2.86	1.74	2.86	1.86		2.86	1.69	2.86	1.53		2.86	1.49	2.86	1.66
2.86	1.64	2.86	1.88		2.86	1.63	2.86	1.78		2.86	1.72	2.86	1.56		2.86	1.46	2.86	1.59
2.87	1.63	2.87	1.76		2.87	1.72	2.87	1.87		2.87	1.62	2.87	1.57		2.87	1.44	2.87	1.6
2.87	1.61	2.87	1.8		2.87	1.65	2.87	1.76		2.87	1.71	2.87	1.61		2.87	1.56	2.87	1.72
2.87	1.69	2.87	1.86		2.87	1.64	2.87	1.71		2.87	1.72	2.87	1.57		2.87	1.56	2.87	1.77
2.88	1.57	2.88	1.72		2.88	1.7	2.88	1.71		2.88	1.71	2.88	1.59		2.88	1.39	2.88	1.8
2.88	1.71	2.88	1.78		2.88	1.69	2.88	1.84		2.88	1.77	2.88	1.59		2.88	1.43	2.88	1.66
2.89	1.71	2.89	1.88		2.89	1.74	2.89	1.75		2.89	1.69	2.89	1.54		2.89	1.47	2.89	1.62
2.89	1.6	2.89	1.78		2.89	1.72	2.89	1.79		2.89	1.76	2.89	1.46		2.89	1.56	2.89	1.65
2.89	1.75	2.89	1.9		2.89	1.61	2.89	1.72		2.89	1.62	2.89	1.62		2.89	1.44	2.89	1.72
2.9	1.57	2.9	1.8		2.9	1.63	2.9	1.73		2.9	1.55	2.9	1.56		2.9	1.51	2.9	1.57
2.9	1.57	2.9	1.72		2.9	1.75	2.9	1.86		2.9	1.66	2.9	1.54		2.9	1.53	2.9	1.65
2.91	1.67	2.91	1.9		2.91	1.72	2.91	1.69		2.91	1.65	2.91	1.59		2.91	1.56	2.91	1.78
2.91	1.54	2.91	1.83		2.91	1.68	2.91	1.77		2.91	1.66	2.91	1.48		2.91	1.4	2.91	1.59
2.91	1.58	2.91	1.73		2.91	1.72	2.91	1.79		2.91	1.64	2.91	1.59		2.91	1.37	2.91	1.64
2.92	1.58	2.92	1.71		2.92	1.65	2.92	1.7		2.92	1.62	2.92	1.6		2.92	1.48	2.92	1.65
2.92	1.68	2.92	1.69		2.92	1.65	2.92	1.7		2.92	1.61	2.92	1.52		2.92	1.5	2.92	1.73
2.93	1.67	2.93	1.71		2.93	1.62	2.93	1.77		2.93	1.64	2.93	1.55		2.93	1.41	2.93	1.75
2.93	1.61	2.93	1.79		2.93	1.64	2.93	1.83		2.93	1.62	2.93	1.55		2.93	1.46	2.93	1.77
2.93	1.57	2.93	1.73		2.93	1.6	2.93	1.75		2.93	1.69	2.93	1.48		2.93	1.48	2.93	1.77
2.94	1.59	2.94	1.82		2.94	1.6	2.94	1.77		2.94	1.65	2.94	1.46		2.94	1.5	2.94	1.68
2.94	1.75	2.94	1.74		2.94	1.71	2.94	1.68		2.94	1.53	2.94	1.43		2.94	1.53	2.94	1.64
2.95	1.62	2.95	1.78		2.95	1.57	2.95	1.81		2.95	1.62	2.95	1.54		2.95	1.51	2.95	1.67
2.95	1.61	2.95	1.74		2.95	1.64	2.95	1.69		2.95	1.71	2.95	1.51		2.95	1.4	2.95	1.61
2.95	1.5	2.95	1.7		2.95	1.53	2.95	1.75		2.95	1.54	2.95	1.52		2.95	1.51	2.95	1.6
2.96	1.62	2.96	1.67		2.96	1.71	2.96	1.74		2.96	1.61	2.96	1.52		2.96	1.53	2.96	1.65
2.96	1.61	2.96	1.73		2.96	1.57	2.96	1.74		2.96	1.66	2.96	1.48		2.96	1.36	2.96	1.8
2.97	1.53	2.97	1.75		2.97	1.56	2.97	1.75		2.97	1.72	2.97	1.5		2.97	1.47	2.97	1.61
2.97	1.58	2.97	1.75		2.97	1.63	2.97	1.72		2.97	1.54	2.97	1.58		2.97	1.52	2.97	1.68
2.97	1.65	2.97	1.62		2.97	1.71	2.97	1.79		2.97	1.59	2.97	1.47		2.97	1.39	2.97	1.77
2.98	1.64	2.98	1.69		2.98	1.79	2.98	1.72		2.98	1.56	2.98	1.55		2.98	1.58	2.98	1.69
2.98	1.65	2.98	1.75		2.98	1.8	2.98	1.69		2.98	1.63	2.98	1.49		2.98	1.58	2.98	1.63
2.99	1.65	2.99	1.76		2.99	1.85	2.99	1.76		2.99	1.61	2.99	1.49		2.99	1.58	2.99	1.55
2.99	1.64	2.99	1.69		2.99	1.81	2.99	1.79		2.99	1.52	2.99	1.55		2.99	1.75	2.99	1.77
2.99	1.51	2.99	1.78		2.99	1.74	2.99	1.6		2.99	1.63	2.99	1.52		2.99	1.68	2.99	1.62
3	1.52	3	1.67		3	1.79	3	1.74		3	1.55	3	1.46		3	1.66	3	1.56
3	1.6	3	1.62		3	1.93	3	1.75		3	1.57	3	1.42		3	1.78	3	1.66
3.01	1.52	3.01	1.69		3.01	1.83	3.01	1.67		3.01	1.61	3.01	1.5		3.01	1.68	3.01	1.63
3.01	1.56	3.01	1.75		3.01	1.93	3.01	1.6		3.01	1.56	3.01	1.47		3.01	1.77	3.01	1.66
3.01	1.49	3.01	1.6		3.01	1.97	3.01	1.72		3.01	1.54	3.01	1.48		3.01	1.8	3.01	1.62
3.02	1.6	3.02	1.65		3.02	1.93	3.02	1.71		3.02	1.57	3.02	1.42		3.02	1.72	3.02	1.55
3.02	1.6	3.02	1.67		3.02	1.84	3.02	1.81		3.02	1.5	3.02	1.43		3.02	1.71	3.02	1.67
3.03	1.62	3.03	1.57		3.03	2	3.03	1.7		3.03	1.47	3.03	1.5		3.03	1.73	3.03	1.56
3.03	1.53	3.03	1.65		3.03	1.84	3.03	1.65		3.03	1.59	3.03	1.51		3.03	1.75	3.03	1.68
3.03	1.67	3.03	1.64		3.03	1.95	3.03	1.71		3.03	1.62	3.03	1.57		3.03	1.81	3.03	1.53
3.04	1.57	3.04	1.65		3.04	1.95	3.04	1.8		3.04	1.62	3.04	1.56		3.04	1.88	3.04	1.63
3.04	1.47	3.04	1.67		3.04	1.8	3.04	1.59		3.04	1.55	3.04	1.56		3.04	1.78	3.04	1.54
3.05	1.53	3.05	1.62		3.05	2.03	3.05	1.78		3.05	1.55	3.05	1.62		3.05	1.82	3.05	1.74
3.05	1.53	3.05	1.64		3.05	1.86	3.05	1.7		3.05	1.43	3.05	1.75		3.05	1.83	3.05	1.66
3.05	1.62	3.05	1.65		3.05	1.96	3.05	1.6		3.05	1.49	3.05	1.79		3.05	1.72	3.05	1.7
3.06	1.53	3.06	1.64		3.06	1.91	3.06	1.63		3.06	1.54	3.06	1.72		3.06	1.89	3.06	1.63
3.06	1.46	3.06	1.64		3.06	2.1	3.06	1.62		3.06	1.5	3.06	1.78		3.06	1.89	3.06	1.52
3.07	1.55	3.07	1.75		3.07	2.02	3.07	1.65		3.07	1.59	3.07	1.73		3.07	1.91	3.07	1.5
3.07	1.56	3.07	1.73		3.07	1.93	3.07	1.72		3.07	1.44	3.07	1.84		3.07	1.85	3.07	1.55
3.07	1.54	3.07	1.69		3.07	1.87	3.07	1.55		3.07	1.6	3.07	1.76		3.07	1.8	3.07	1.64
3.08	1.64	3.08	1.58		3.08	2.08	3.08	1.68		3.08	1.55	3.08	1.84		3.08	1.88	3.08	1.69
3.08	1.64	3.08	1.7		3.08	1.91	3.08	1.57		3.08	1.5	3.08	1.76		3.08	1.92	3.08	1.57
3.09	1.56	3.09	1.53		3.09	1.99	3.09	1.72		3.09	1.61	3.09	1.81		3.09	1.81	3.09	1.63
3.09	1.57	3.09	1.54		3.09	1.9	3.09	1.46		3.09	1.53	3.09	1.81		3.09	1.86	3.09	1.55
3.09	1.59	3.09	1.61		3.09	1.87	3.09	1.6		3.09	1.51	3.09	1.83		3.09	1.91	3.09	1.54
3.1	1.54	3.1	1.58		3.1	1.94	3.1	1.52		3.1	1.61	3.1	1.95		3.1	1.69	3.1	1.56
3.1	1.63	3.1	1.62		3.1	1.99	3.1	1.57		3.1	1.53	3.1	1.83		3.1	1.86	3.1	1.52
3.11	1.45	3.11	1.72		3.11	1.94	3.11	1.62		3.11	1.54	3.11	1.84		3.11	1.86	3.11	1.6
3.11	1.62	3.11	1.64		3.11	1.88	3.11	1.66		3.11	1.5	3.11	1.82		3.11	1.84	3.11	1.51
3.11	1.49	3.11	1.6		3.11	1.91	3.11	1.62		3.11	1.44	3.11	1.83		3.11	1.74	3.11	1.62
3.12	1.48	3.12	1.66		3.12	1.81	3.12	1.59		3.12	1.54	3.12	1.88		3.12	1.93	3.12	1.55
3.12	1.57	3.12	1.63		3.12	1.88	3.12	1.62		3.12	1.46	3.12	1.84		3.12	1.88	3.12	1.58
3.13	1.52	3.13	1.59		3.13	1.95	3.13	1.54		3.13	1.41	3.13	1.89		3.13	1.92	3.13	1.55
3.13	1.54	3.13	1.6		3.13	1.96	3.13	1.64		3.13	1.47	3.13	1.82		3.13	1.87	3.13	1.48
3.13	1.49	3.13	1.56		3.13	1.92	3.13	1.6		3.13	1.48	3.13	1.91		3.13	1.82	3.13	1.52
3.14	1.52	3.14	1.66		3.14	1.99	3.14	1.74		3.14	1.51	3.14	1.85		3.14	1.84	3.14	1.54
3.14	1.47	3.14	1.51		3.14	1.96	3.14	1.72		3.14	1.45	3.14	1.82		3.14	1.86	3.14	1.65
3.15	1.54	3.15	1.63		3.15	1.79	3.15	1.64		3.15	1.48	3.15	1.87		3.15	1.75	3.15	1.49
3.15	1.54	3.15	1.61		3.15	1.96	3.15	1.56		3.15	1.51	3.15	1.86		3.15	1.77	3.15	1.6
3.15	1.47	3.15	1.56		3.15	1.92	3.15	1.54		3.15	1.48	3.15	1.93		3.15	1.74	3.15	1.55
3.16	1.57	3.16	1.55		3.16	1.93	3.16	1.72		3.16	1.41	3.16	1.94		3.16	1.85	3.16	1.49
3.16	1.47	3.16	1.63		3.16	1.71	3.16	1.66		3.16	1.53	3.16	1.97		3.16	1.75	3.16	1.43
3.17	1.54	3.17	1.57		3.17	1.7	3.17	1.75		3.17	1.46	3.17	1.91		3.17	1.65	3.17	1.49
3.17	1.48	3.17	1.57		3.17	1.76	3.17	1.78		3.17	1.56	3.17	1.85		3.17	1.69	3.17	1.51
3.17	1.53	3.17	1.63		3.17	1.89	3.17	1.72		3.17	1.44	3.17	1.8		3.17	1.82	3.17	1.58
3.18	1.57	3.18	1.51		3.18	1.69	3.18	1.76		3.18	1.44	3.18	1.88		3.18	1.84	3.18	1.5
3.18	1.51	3.18	1.47		3.18	1.82	3.18	1.83		3.18	1.5	3.18	1.81		3.18	1.75	3.18	1.49
3.19	1.43	3.19	1.59		3.19	1.91	3.19	1.89		3.19	1.46	3.19	1.83		3.19	1.76	3.19	1.56
3.19	1.51	3.19	1.6		3.19	1.85	3.19	1.91		3.19	1.47	3.19	1.91		3.19	1.87	3.19	1.55
3.19	1.47	3.19	1.6		3.19	1.78	3.19	1.72		3.19	1.45	3.19	1.82		3.19	1.79	3.19	1.48
3.2	1.56	3.2	1.61		3.2	1.77	3.2	1.9		3.2	1.42	3.2	1.79		3.2	1.74	3.2	1.51
3.2	1.45	3.2	1.56		3.2	1.88	3.2	1.84		3.2	1.63	3.2	1.8		3.2	1.77	3.2	1.52
3.21	1.53	3.21	1.64		3.21	1.79	3.21	1.93		3.21	1.58	3.21	1.92		3.21	1.8	3.21	1.59
3.21	1.5	3.21	1.62		3.21	1.79	3.21	1.92		3.21	1.63	3.21	1.86		3.21	1.78	3.21	1.36
3.21	1.47	3.21	1.56		3.21	1.79	3.21	1.95		3.21	1.68	3.21	1.84		3.21	1.7	3.21	1.57
3.22	1.52	3.22	1.57		3.22	1.84	3.22	1.91		3.22	1.68	3.22	1.81		3.22	1.73	3.22	1.52
3.22	1.5	3.22	1.63		3.22	1.79	3.22	1.93		3.22	1.74	3.22	1.86		3.22	1.76	3.22	1.45
3.23	1.47	3.23	1.62		3.23	1.81	3.23	1.84		3.23	1.69	3.23	1.74		3.23	1.75	3.23	1.54
3.23	1.55	3.23	1.54		3.23	1.77	3.23	1.97		3.23	1.66	3.23	1.74		3.23	1.77	3.23	1.38
3.23	1.53	3.23	1.53		3.23	1.84	3.23	1.85		3.23	1.72	3.23	1.67		3.23	1.69	3.23	1.36
3.24	1.39	3.24	1.6		3.24	1.81	3.24	1.9		3.24	1.83	3.24	1.89		3.24	1.61	3.24	1.57
3.24	1.49	3.24	1.58		3.24	1.71	3.24	1.94		3.24	1.78	3.24	1.75		3.24	1.76	3.24	1.39
3.25	1.49	3.25	1.53		3.25	1.77	3.25	2.1		3.25	1.78	3.25	1.81		3.25	1.84	3.25	1.43
3.25	1.41	3.25	1.44		3.25	1.78	3.25	1.95		3.25	1.88	3.25	1.83		3.25	1.78	3.25	1.53
3.25	1.44	3.25	1.49		3.25	1.79	3.25	1.93		3.25	1.92	3.25	1.75		3.25	1.68	3.25	1.52
3.26	1.47	3.26	1.54		3.26	1.57	3.26	2		3.26	2.01	3.26	1.73		3.26	1.7	3.26	1.48
3.26	1.43	3.26	1.59		3.26	1.69	3.26	1.94		3.26	1.94	3.26	1.78		3.26	1.66	3.26	1.43
3.27	1.39	3.27	1.64		3.27	1.76	3.27	1.95		3.27	1.93	3.27	1.68		3.27	1.74	3.27	1.42
3.27	1.6	3.27	1.67		3.27	1.77	3.27	2.01		3.27	1.79	3.27	1.71		3.27	1.61	3.27	1.47
3.27	1.5	3.27	1.54		3.27	1.67	3.27	2.15		3.27	1.8	3.27	1.76		3.27	1.66	3.27	1.43
3.28	1.49	3.28	1.53		3.28	1.67	3.28	2.02		3.28	1.98	3.28	1.85		3.28	1.8	3.28	1.42
3.28	1.5	3.28	1.5		3.28	1.78	3.28	2.18		3.28	1.92	3.28	1.87		3.28	1.61	3.28	1.5
3.29	1.47	3.29	1.58		3.29	1.7	3.29	1.96		3.29	1.83	3.29	1.74		3.29	1.64	3.29	1.51
3.29	1.45	3.29	1.32		3.29	1.82	3.29	1.91		3.29	1.92	3.29	1.9		3.29	1.65	3.29	1.47
3.29	1.41	3.29	1.48		3.29	1.67	3.29	2.06		3.29	1.97	3.29	1.62		3.29	1.79	3.29	1.35
3.3	1.54	3.3	1.39		3.3	1.81	3.3	2.07		3.3	1.99	3.3	1.73		3.3	1.67	3.3	1.47
3.3	1.47	3.3	1.54		3.3	1.67	3.3	1.9		3.3	2.09	3.3	1.78		3.3	1.64	3.3	1.38
3.31	1.49	3.31	1.55		3.31	1.66	3.31	1.94		3.31	2.02	3.31	1.63		3.31	1.63	3.31	1.36
3.31	1.48	3.31	1.57		3.31	1.66	3.31	1.96		3.31	1.71	3.31	1.68		3.31	1.64	3.31	1.42
3.31	1.36	3.31	1.51		3.31	1.73	3.31	2.01		3.31	1.87	3.31	1.87		3.31	1.7	3.31	1.34
3.32	1.47	3.32	1.43		3.32	1.76	3.32	1.99		3.32	1.93	3.32	1.74		3.32	1.59	3.32	1.46
3.32	1.46	3.32	1.48		3.32	1.76	3.32	2		3.32	1.96	3.32	1.75		3.32	1.63	3.32	1.38
3.33	1.44	3.33	1.55		3.33	1.68	3.33	2.01		3.33	1.89	3.33	1.65		3.33	1.65	3.33	1.33
3.33	1.47	3.33	1.47		3.33	1.7	3.33	1.9		3.33	1.89	3.33	1.67		3.33	1.68	3.33	1.4
3.33	1.45	3.33	1.44		3.33	1.74	3.33	1.87		3.33	1.83	3.33	1.75		3.33	1.64	3.33	1.45
3.34	1.45	3.34	1.54		3.34	1.73	3.34	1.98		3.34	1.84	3.34	1.76		3.34	1.78	3.34	1.49
3.34	1.52	3.34	1.5		3.34	1.72	3.34	2.06		3.34	1.83	3.34	1.76		3.34	1.61	3.34	1.42
3.35	1.51	3.35	1.53		3.35	1.77	3.35	1.89		3.35	1.8	3.35	1.73		3.35	1.52	3.35	1.35
3.35	1.59	3.35	1.48		3.35	1.64	3.35	1.84		3.35	2.09	3.35	1.8		3.35	1.56	3.35	1.5
3.35	1.56	3.35	1.62		3.35	1.7	3.35	1.85		3.35	1.88	3.35	1.68		3.35	1.54	3.35	1.38
3.36	1.72	3.36	1.55		3.36	1.68	3.36	1.96		3.36	1.88	3.36	1.78		3.36	1.58	3.36	1.37
3.36	1.67	3.36	1.54		3.36	1.68	3.36	1.89		3.36	1.8	3.36	1.64		3.36	1.65	3.36	1.39
3.37	1.77	3.37	1.55		3.37	1.76	3.37	1.96		3.37	1.97	3.37	1.77		3.37	1.54	3.37	1.36
3.37	1.83	3.37	1.55		3.37	1.64	3.37	1.92		3.37	2.05	3.37	1.65		3.37	1.62	3.37	1.31
3.37	1.78	3.37	1.48		3.37	1.65	3.37	1.96		3.37	1.9	3.37	1.67		3.37	1.58	3.37	1.46
3.38	1.63	3.38	1.53		3.38	1.69	3.38	1.86		3.38	1.87	3.38	1.71		3.38	1.66	3.38	1.39
3.38	1.85	3.38	1.52		3.38	1.6	3.38	1.96		3.38	1.86	3.38	1.65		3.38	1.62	3.38	1.42
3.39	1.89	3.39	1.46		3.39	1.68	3.39	2		3.39	1.87	3.39	1.68		3.39	1.55	3.39	1.32
3.39	1.77	3.39	1.54		3.39	1.69	3.39	1.78		3.39	1.83	3.39	1.7		3.39	1.55	3.39	1.27
3.39	1.84	3.39	1.48		3.39	1.66	3.39	1.79		3.39	1.82	3.39	1.71		3.39	1.63	3.39	1.43
3.4	1.87	3.4	1.45		3.4	1.62	3.4	1.81		3.4	1.92	3.4	1.58		3.4	1.62	3.4	1.49
3.4	1.86	3.4	1.34		3.4	1.63	3.4	1.81		3.4	1.98	3.4	1.59		3.4	1.69	3.4	1.44
3.41	1.99	3.41	1.43		3.41	1.63	3.41	1.85		3.41	1.77	3.41	1.68		3.41	1.52	3.41	1.36
3.41	2.03	3.41	1.54		3.41	1.66	3.41	1.88		3.41	1.86	3.41	1.62		3.41	1.54	3.41	1.4
3.41	1.93	3.41	1.52		3.41	1.62	3.41	1.79		3.41	1.7	3.41	1.63		3.41	1.62	3.41	1.36
3.42	1.9	3.42	1.42		3.42	1.56	3.42	1.82		3.42	1.74	3.42	1.56		3.42	1.61	3.42	1.32
3.42	1.94	3.42	1.61		3.42	1.67	3.42	1.73		3.42	1.76	3.42	1.61		3.42	1.53	3.42	1.35
3.43	1.94	3.43	1.48		3.43	1.57	3.43	1.85		3.43	1.81	3.43	1.69		3.43	1.65	3.43	1.37
3.43	1.91	3.43	1.73		3.43	1.52	3.43	1.84		3.43	1.81	3.43	1.67		3.43	1.52	3.43	1.32
3.43	2.01	3.43	1.6		3.43	1.57	3.43	1.88		3.43	1.8	3.43	1.72		3.43	1.66	3.43	1.44
3.44	1.87	3.44	1.55		3.44	1.66	3.44	1.91		3.44	1.74	3.44	1.57		3.44	1.52	3.44	1.46
3.44	1.82	3.44	1.74		3.44	1.6	3.44	1.89		3.44	1.76	3.44	1.67		3.44	1.4	3.44	1.37
3.45	1.81	3.45	1.72		3.45	1.56	3.45	1.96		3.45	1.87	3.45	1.67		3.45	1.64	3.45	1.43
3.45	1.99	3.45	1.95		3.45	1.62	3.45	1.83		3.45	1.81	3.45	1.62		3.45	1.5	3.45	1.3
3.45	1.98	3.45	1.7		3.45	1.69	3.45	1.9		3.45	1.69	3.45	1.63		3.45	1.54	3.45	1.38
3.46	1.93	3.46	1.89		3.46	1.72	3.46	1.85		3.46	1.83	3.46	1.57		3.46	1.51	3.46	1.31
3.46	1.85	3.46	1.87		3.46	1.63	3.46	1.76		3.46	1.73	3.46	1.64		3.46	1.64	3.46	1.28
3.47	1.86	3.47	1.85		3.47	1.68	3.47	1.89		3.47	1.78	3.47	1.55		3.47	1.55	3.47	1.32
3.47	1.97	3.47	1.85		3.47	1.53	3.47	1.85		3.47	1.81	3.47	1.65		3.47	1.62	3.47	1.29
3.47	2	3.47	1.9		3.47	1.72	3.47	1.73		3.47	1.69	3.47	1.76		3.47	1.49	3.47	1.36
3.48	2	3.48	1.87		3.48	1.75	3.48	1.8		3.48	1.74	3.48	1.58		3.48	1.48	3.48	1.41
3.48	1.98	3.48	1.91		3.48	1.69	3.48	1.86		3.48	1.74	3.48	1.61		3.48	1.47	3.48	1.34
3.49	1.93	3.49	1.91		3.49	1.81	3.49	1.73		3.49	1.79	3.49	1.58		3.49	1.55	3.49	1.4
3.49	2.04	3.49	1.84		3.49	1.81	3.49	1.76		3.49	1.63	3.49	1.52		3.49	1.54	3.49	1.34
3.49	1.96	3.49	1.89		3.49	1.84	3.49	1.77		3.49	1.66	3.49	1.63		3.49	1.55	3.49	1.31
3.5	1.86	3.5	1.95		3.5	1.87	3.5	1.77		3.5	1.7	3.5	1.63		3.5	1.49	3.5	1.34
3.5	1.9	3.5	1.94		3.5	1.87	3.5	1.78		3.5	1.82	3.5	1.66		3.5	1.6	3.5	1.24
3.51	2.02	3.51	2.09		3.51	1.99	3.51	1.8		3.51	1.64	3.51	1.68		3.51	1.48	3.51	1.33
3.51	1.9	3.51	2		3.51	1.95	3.51	1.8		3.51	1.78	3.51	1.63		3.51	1.52	3.51	1.32
3.51	1.98	3.51	2.01		3.51	2.02	3.51	1.84		3.51	1.68	3.51	1.5		3.51	1.55	3.51	1.44
3.52	1.9	3.52	1.92		3.52	1.76	3.52	1.74		3.52	1.62	3.52	1.66		3.52	1.48	3.52	1.46
3.52	2.02	3.52	2.09		3.52	2.03	3.52	1.75		3.52	1.68	3.52	1.61		3.52	1.47	3.52	1.47
3.53	1.84	3.53	1.97		3.53	2.01	3.53	1.81		3.53	1.71	3.53	1.46		3.53	1.45	3.53	1.44
3.53	1.98	3.53	2.05		3.53	1.81	3.53	1.72		3.53	1.66	3.53	1.59		3.53	1.45	3.53	1.51
3.53	1.98	3.53	2.17		3.53	1.91	3.53	1.68		3.53	1.73	3.53	1.56		3.53	1.51	3.53	1.62
3.54	1.85	3.54	2.08		3.54	2.01	3.54	1.6		3.54	1.64	3.54	1.47		3.54	1.51	3.54	1.56
3.54	1.81	3.54	2.07		3.54	1.94	3.54	1.82		3.54	1.68	3.54	1.51		3.54	1.52	3.54	1.58
3.55	2.07	3.55	1.84		3.55	2.12	3.55	1.75		3.55	1.69	3.55	1.59		3.55	1.4	3.55	1.63
3.55	1.92	3.55	2		3.55	1.89	3.55	1.77		3.55	1.63	3.55	1.5		3.55	1.48	3.55	1.59
3.55	1.95	3.55	1.99		3.55	2.04	3.55	1.72		3.55	1.63	3.55	1.53		3.55	1.58	3.55	1.62
3.56	1.96	3.56	1.87		3.56	1.94	3.56	1.84		3.56	1.83	3.56	1.44		3.56	1.45	3.56	1.63
3.56	1.88	3.56	1.99		3.56	1.94	3.56	1.76		3.56	1.59	3.56	1.58		3.56	1.5	3.56	1.64
3.57	1.78	3.57	1.89		3.57	1.91	3.57	1.7		3.57	1.67	3.57	1.5		3.57	1.44	3.57	1.56
3.57	1.96	3.57	1.93		3.57	2.14	3.57	1.82		3.57	1.69	3.57	1.59		3.57	1.51	3.57	1.62
3.57	1.85	3.57	1.89		3.57	2.05	3.57	1.67		3.57	1.58	3.57	1.54		3.57	1.49	3.57	1.69
3.58	1.89	3.58	1.89		3.58	1.97	3.58	1.61		3.58	1.67	3.58	1.65		3.58	1.55	3.58	1.85
3.58	1.86	3.58	1.93		3.58	2.01	3.58	1.78		3.58	1.55	3.58	1.54		3.58	1.44	3.58	1.71
3.59	1.92	3.59	2.12		3.59	1.98	3.59	1.68		3.59	1.58	3.59	1.52		3.59	1.53	3.59	1.68
3.59	1.88	3.59	2.03		3.59	1.88	3.59	1.76		3.59	1.64	3.59	1.56		3.59	1.41	3.59	1.68
3.59	1.91	3.59	1.87		3.59	2.03	3.59	1.61		3.59	1.65	3.59	1.52		3.59	1.51	3.59	1.61
3.6	1.82	3.6	2.01		3.6	1.92	3.6	1.74		3.6	1.7	3.6	1.52		3.6	1.46	3.6	1.63
3.6	1.86	3.6	1.84		3.6	1.94	3.6	1.69		3.6	1.66	3.6	1.6		3.6	1.38	3.6	1.7
3.61	1.89	3.61	1.88		3.61	1.93	3.61	1.64		3.61	1.6	3.61	1.5		3.61	1.39	3.61	1.72
3.61	1.9	3.61	1.94		3.61	1.98	3.61	1.77		3.61	1.59	3.61	1.5		3.61	1.43	3.61	1.62
3.61	1.8	3.61	1.95		3.61	2.06	3.61	1.73		3.61	1.58	3.61	1.58		3.61	1.47	3.61	1.7
3.62	1.84	3.62	1.96		3.62	1.99	3.62	1.53		3.62	1.68	3.62	1.45		3.62	1.47	3.62	1.73
3.62	1.86	3.62	1.82		3.62	1.89	3.62	1.71		3.62	1.71	3.62	1.57		3.62	1.47	3.62	1.69
3.63	2.01	3.63	1.9		3.63	2.03	3.63	1.68		3.63	1.59	3.63	1.55		3.63	1.37	3.63	1.74
3.63	1.84	3.63	1.98		3.63	1.94	3.63	1.59		3.63	1.66	3.63	1.67		3.63	1.49	3.63	1.74
3.63	1.92	3.63	1.99		3.63	1.99	3.63	1.71		3.63	1.71	3.63	1.57		3.63	1.44	3.63	1.77
3.64	1.79	3.64	1.93		3.64	1.87	3.64	1.56		3.64	1.63	3.64	1.44		3.64	1.55	3.64	1.71
3.64	1.75	3.64	1.76		3.64	1.99	3.64	1.65		3.64	1.59	3.64	1.56		3.64	1.45	3.64	1.67
3.65	1.72	3.65	1.92		3.65	2	3.65	1.74		3.65	1.68	3.65	1.57		3.65	1.66	3.65	1.69
3.65	1.92	3.65	1.78		3.65	1.93	3.65	1.61		3.65	1.45	3.65	1.55		3.65	1.58	3.65	1.61
3.65	1.8	3.65	1.94		3.65	1.97	3.65	1.57		3.65	1.72	3.65	1.42		3.65	1.73	3.65	1.59
3.66	1.78	3.66	1.85		3.66	1.99	3.66	1.72		3.66	1.64	3.66	1.46		3.66	1.65	3.66	1.69
3.66	1.79	3.66	1.98		3.66	1.89	3.66	1.66		3.66	1.52	3.66	1.45		3.66	1.64	3.66	1.76
3.67	1.95	3.67	1.88		3.67	1.91	3.67	1.66		3.67	1.58	3.67	1.52		3.67	1.74	3.67	1.65
3.67	1.85	3.67	1.86		3.67	1.92	3.67	1.61		3.67	1.52	3.67	1.43		3.67	1.66	3.67	1.63
3.67	1.89	3.67	1.81		3.67	1.89	3.67	1.55		3.67	1.7	3.67	1.44		3.67	1.88	3.67	1.66
3.68	1.84	3.68	1.98		3.68	1.84	3.68	1.7		3.68	1.49	3.68	1.39		3.68	1.76	3.68	1.65
3.68	1.63	3.68	1.81		3.68	1.75	3.68	1.62		3.68	1.55	3.68	1.39		3.68	1.82	3.68	1.64
3.69	1.71	3.69	1.95		3.69	1.92	3.69	1.61		3.69	1.56	3.69	1.48		3.69	1.96	3.69	1.71
3.69	1.81	3.69	1.84		3.69	1.84	3.69	1.64		3.69	1.63	3.69	1.51		3.69	1.78	3.69	1.63
3.69	1.82	3.69	1.99		3.69	1.9	3.69	1.59		3.69	1.55	3.69	1.49		3.69	1.84	3.69	1.72
3.7	1.79	3.7	1.79		3.7	1.8	3.7	1.61		3.7	1.59	3.7	1.57		3.7	1.88	3.7	1.61
3.7	1.86	3.7	1.83		3.7	1.89	3.7	1.61		3.7	1.62	3.7	1.64		3.7	1.81	3.7	1.56
3.71	1.73	3.71	1.87		3.71	1.84	3.71	1.54		3.71	1.62	3.71	1.78		3.71	1.85	3.71	1.8
3.71	1.81	3.71	1.63		3.71	1.75	3.71	1.75		3.71	1.71	3.71	1.66		3.71	1.8	3.71	1.64
3.71	1.72	3.71	1.78		3.71	1.73	3.71	1.61		3.71	1.6	3.71	1.72		3.71	1.92	3.71	1.69
3.72	1.71	3.72	1.85		3.72	1.79	3.72	1.52		3.72	1.62	3.72	1.62		3.72	1.77	3.72	1.72
3.72	1.71	3.72	1.8		3.72	1.81	3.72	1.56		3.72	1.5	3.72	1.73		3.72	1.95	3.72	1.68
3.73	1.71	3.73	1.8		3.73	1.93	3.73	1.6		3.73	1.61	3.73	1.7		3.73	1.92	3.73	1.6
3.73	1.77	3.73	1.87		3.73	1.78	3.73	1.62		3.73	1.49	3.73	1.8		3.73	1.91	3.73	1.72
3.73	1.8	3.73	1.76		3.73	1.87	3.73	1.65		3.73	1.64	3.73	1.78		3.73	1.94	3.73	1.71
3.74	1.75	3.74	1.87		3.74	1.88	3.74	1.64		3.74	1.47	3.74	1.76		3.74	1.81	3.74	1.62
3.74	1.7	3.74	1.83		3.74	1.74	3.74	1.72		3.74	1.55	3.74	1.75		3.74	1.85	3.74	1.66
3.75	1.71	3.75	1.8		3.75	1.8	3.75	1.63		3.75	1.59	3.75	1.75		3.75	1.91	3.75	1.64
3.75	1.62	3.75	1.82		3.75	1.72	3.75	1.87		3.75	1.43	3.75	1.81		3.75	1.92	3.75	1.48
3.75	1.68	3.75	1.92		3.75	1.73	3.75	1.95		3.75	1.54	3.75	1.87		3.75	1.78	3.75	1.63
3.76	1.62	3.76	1.79		3.76	1.78	3.76	1.77		3.76	1.58	3.76	1.76		3.76	1.8	3.76	1.54
3.76	1.82	3.76	1.73		3.76	1.76	3.76	1.79		3.76	1.49	3.76	1.77		3.76	1.9	3.76	1.59
3.77	1.74	3.77	1.78		3.77	1.74	3.77	1.86		3.77	1.49	3.77	1.97		3.77	1.88	3.77	1.66
3.77	1.7	3.77	1.78		3.77	1.71	3.77	1.82		3.77	1.38	3.77	1.86		3.77	1.73	3.77	1.5
3.77	1.73	3.77	1.89		3.77	1.71	3.77	1.85		3.77	1.6	3.77	1.77		3.77	1.87	3.77	1.69
3.78	1.72	3.78	1.85		3.78	1.73	3.78	1.96		3.78	1.67	3.78	1.86		3.78	1.78	3.78	1.55
3.78	1.75	3.78	1.74		3.78	1.76	3.78	2.03		3.78	1.61	3.78	1.86		3.78	1.83	3.78	1.58
3.79	1.77	3.79	1.87		3.79	1.73	3.79	1.86		3.79	1.48	3.79	1.88		3.79	1.86	3.79	1.57
3.79	1.84	3.79	1.74		3.79	1.68	3.79	1.96		3.79	1.51	3.79	1.84		3.79	1.82	3.79	1.52
3.79	1.69	3.79	1.66		3.79	1.68	3.79	1.94		3.79	1.58	3.79	1.84		3.79	1.81	3.79	1.53
3.8	1.72	3.8	1.79		3.8	1.69	3.8	1.96		3.8	1.52	3.8	1.88		3.8	1.8	3.8	1.49
3.8	1.7	3.8	1.79		3.8	1.83	3.8	2.01		3.8	1.48	3.8	1.94		3.8	1.79	3.8	1.48
3.81	1.67	3.81	1.69		3.81	1.77	3.81	1.93		3.81	1.55	3.81	1.93		3.81	1.87	3.81	1.49
3.81	1.7	3.81	1.73		3.81	1.7	3.81	1.94		3.81	1.49	3.81	1.82		3.81	1.8	3.81	1.51
3.81	1.77	3.81	1.7		3.81	1.79	3.81	1.88		3.81	1.44	3.81	1.97		3.81	1.83	3.81	1.56
3.82	1.73	3.82	1.68		3.82	1.71	3.82	2.04		3.82	1.55	3.82	1.93		3.82	1.81	3.82	1.61
3.82	1.57	3.82	1.64		3.82	1.62	3.82	1.92		3.82	1.46	3.82	1.86		3.82	1.87	3.82	1.61
3.83	1.72	3.83	1.71		3.83	1.71	3.83	2.06		3.83	1.52	3.83	1.7		3.83	1.56	3.83	1.69
3.83	1.65	3.83	1.74		3.83	1.72	3.83	1.96		3.83	1.61	3.83	1.94		3.83	1.78	3.83	1.62
3.83	1.75	3.83	1.85		3.83	1.71	3.83	1.94		3.83	1.48	3.83	1.93		3.83	1.72	3.83	1.54
3.84	1.56	3.84	1.57		3.84	1.67	3.84	2.2		3.84	1.47	3.84	1.73		3.84	1.63	3.84	1.51
3.84	1.63	3.84	1.65		3.84	1.72	3.84	1.84		3.84	1.52	3.84	1.91		3.84	1.78	3.84	1.54
3.85	1.74	3.85	1.76		3.85	1.64	3.85	2.02		3.85	1.54	3.85	1.78		3.85	1.67	3.85	1.5
3.85	1.62	3.85	1.74		3.85	1.83	3.85	1.83		3.85	1.46	3.85	1.84		3.85	1.86	3.85	1.51
3.85	1.74	3.85	1.73		3.85	1.72	3.85	1.93		3.85	1.43	3.85	1.79		3.85	1.73	3.85	1.58
3.86	1.58	3.86	1.66		3.86	1.68	3.86	1.98		3.86	1.53	3.86	2		3.86	1.74	3.86	1.54
3.86	1.65	3.86	1.76		3.86	1.71	3.86	2.06		3.86	1.58	3.86	1.84		3.86	1.7	3.86	1.53
3.87	1.69	3.87	1.68		3.87	1.66	3.87	1.94		3.87	1.62	3.87	1.82		3.87	1.73	3.87	1.54
3.87	1.57	3.87	1.73		3.87	1.69	3.87	2.02		3.87	1.58	3.87	1.9		3.87	1.79	3.87	1.62
3.87	1.56	3.87	1.7		3.87	1.56	3.87	1.96		3.87	1.72	3.87	1.89		3.87	1.76	3.87	1.49
3.88	1.6	3.88	1.64		3.88	1.68	3.88	1.99		3.88	1.66	3.88	1.9		3.88	1.93	3.88	1.48
3.88	1.68	3.88	1.69		3.88	1.57	3.88	1.98		3.88	1.69	3.88	1.86		3.88	1.71	3.88	1.58
3.89	1.64	3.89	1.65		3.89	1.63	3.89	2		3.89	1.73	3.89	1.76		3.89	1.81	3.89	1.53
3.89	1.56	3.89	1.75		3.89	1.64	3.89	1.93		3.89	1.74	3.89	1.8		3.89	1.71	3.89	1.56
3.89	1.72	3.89	1.59		3.89	1.61	3.89	1.96		3.89	1.77	3.89	1.91		3.89	1.81	3.89	1.53
3.9	1.65	3.9	1.64		3.9	1.64	3.9	1.93		3.9	1.77	3.9	1.75		3.9	1.83	3.9	1.49
3.9	1.7	3.9	1.69		3.9	1.57	3.9	2.01		3.9	1.79	3.9	1.78		3.9	1.78	3.9	1.56
3.91	1.6	3.91	1.61		3.91	1.57	3.91	2		3.91	1.88	3.91	1.64		3.91	1.68	3.91	1.47
3.91	1.69	3.91	1.55		3.91	1.75	3.91	1.96		3.91	1.89	3.91	1.72		3.91	1.72	3.91	1.62
3.91	1.54	3.91	1.78		3.91	1.64	3.91	1.98		3.91	1.96	3.91	1.78		3.91	1.77	3.91	1.66
3.92	1.56	3.92	1.65		3.92	1.65	3.92	1.89		3.92	1.85	3.92	1.84		3.92	1.75	3.92	1.48
3.92	1.59	3.92	1.67		3.92	1.67	3.92	1.98		3.92	1.8	3.92	1.74		3.92	1.7	3.92	1.5
3.93	1.63	3.93	1.73		3.93	1.65	3.93	1.81		3.93	1.74	3.93	1.83		3.93	1.54	3.93	1.52
3.93	1.54	3.93	1.67		3.93	1.56	3.93	1.87		3.93	1.82	3.93	1.77		3.93	1.82	3.93	1.53
3.93	1.62	3.93	1.69		3.93	1.57	3.93	1.92		3.93	1.83	3.93	1.81		3.93	1.61	3.93	1.57
3.94	1.55	3.94	1.68		3.94	1.69	3.94	1.87		3.94	2.03	3.94	1.78		3.94	1.67	3.94	1.54
3.94	1.53	3.94	1.72		3.94	1.62	3.94	1.99		3.94	1.98	3.94	1.72		3.94	1.64	3.94	1.52
3.95	1.58	3.95	1.76		3.95	1.56	3.95	1.91		3.95	1.83	3.95	1.79		3.95	1.58	3.95	1.5
3.95	1.62	3.95	1.72		3.95	1.62	3.95	1.97		3.95	1.95	3.95	2		3.95	1.72	3.95	1.52
3.95	1.62	3.95	1.63		3.95	1.51	3.95	1.92		3.95	1.89	3.95	1.73		3.95	1.67	3.95	1.46
3.96	1.66	3.96	1.56		3.96	1.67	3.96	1.88		3.96	1.9	3.96	1.81		3.96	1.61	3.96	1.48
3.96	1.66	3.96	1.66		3.96	1.63	3.96	1.86		3.96	1.83	3.96	1.7		3.96	1.77	3.96	1.56
3.97	1.55	3.97	1.67		3.97	1.66	3.97	1.93		3.97	1.81	3.97	1.84		3.97	1.7	3.97	1.53
3.97	1.56	3.97	1.7		3.97	1.71	3.97	1.85		3.97	1.8	3.97	1.8		3.97	1.68	3.97	1.43
3.97	1.55	3.97	1.68		3.97	1.79	3.97	1.76		3.97	1.89	3.97	1.76		3.97	1.73	3.97	1.4
3.98	1.63	3.98	1.77		3.98	1.66	3.98	1.84		3.98	1.92	3.98	1.84		3.98	1.71	3.98	1.5
3.98	1.58	3.98	1.65		3.98	1.71	3.98	1.92		3.98	1.93	3.98	1.69		3.98	1.75	3.98	1.46
3.99	1.56	3.99	1.6		3.99	1.71	3.99	1.89		3.99	1.8	3.99	1.7		3.99	1.6	3.99	1.4
3.99	1.64	3.99	1.46		3.99	1.7	3.99	1.84		3.99	1.98	3.99	1.74		3.99	1.63	3.99	1.48
3.99	1.6	3.99	1.67		3.99	1.69	3.99	1.8		3.99	1.85	3.99	1.68		3.99	1.69	3.99	1.46
4	1.61	4	1.65		4	1.95	4	1.93		4	2	4	1.66		4	1.7	4	1.4
4	1.64	4	1.56		4	1.84	4	1.88		4	1.84	4	1.63		4	1.63	4	1.4
4.01	1.6	4.01	1.71		4.01	1.81	4.01	1.96		4.01	1.95	4.01	1.66		4.01	1.65	4.01	1.52
4.01	1.57	4.01	1.68		4.01	1.81	4.01	1.88		4.01	1.87	4.01	1.85		4.01	1.63	4.01	1.43
4.01	1.51	4.01	1.6		4.01	1.83	4.01	1.9		4.01	2.13	4.01	1.62		4.01	1.67	4.01	1.36
4.02	1.6	4.02	1.61		4.02	1.88	4.02	1.77		4.02	1.88	4.02	1.78		4.02	1.76	4.02	1.49
4.02	1.53	4.02	1.67		4.02	1.97	4.02	1.72		4.02	1.84	4.02	1.59		4.02	1.6	4.02	1.47
4.03	1.59	4.03	1.67		4.03	2.07	4.03	1.9		4.03	1.81	4.03	1.69		4.03	1.52	4.03	1.39
4.03	1.62	4.03	1.58		4.03	1.93	4.03	1.78		4.03	1.9	4.03	1.67		4.03	1.62	4.03	1.45
4.03	1.55	4.03	1.63		4.03	2.03	4.03	1.85		4.03	1.83	4.03	1.73		4.03	1.66	4.03	1.45
4.04	1.7	4.04	1.59		4.04	2.04	4.04	1.84		4.04	1.82	4.04	1.66		4.04	1.66	4.04	1.53
4.04	1.52	4.04	1.55		4.04	1.98	4.04	1.77		4.04	1.87	4.04	1.65		4.04	1.68	4.04	1.42
4.05	1.49	4.05	1.64		4.05	1.99	4.05	1.8		4.05	1.88	4.05	1.65		4.05	1.58	4.05	1.44
4.05	1.51	4.05	1.49		4.05	1.97	4.05	1.8		4.05	1.87	4.05	1.7		4.05	1.66	4.05	1.51
4.05	1.61	4.05	1.54		4.05	2.08	4.05	1.85		4.05	1.87	4.05	1.68		4.05	1.55	4.05	1.49
4.06	1.58	4.06	1.53		4.06	1.85	4.06	1.7		4.06	1.87	4.06	1.65		4.06	1.51	4.06	1.43
4.06	1.52	4.06	1.54		4.06	1.89	4.06	1.71		4.06	1.95	4.06	1.69		4.06	1.51	4.06	1.46
4.07	1.49	4.07	1.6		4.07	2.01	4.07	1.79		4.07	1.86	4.07	1.67		4.07	1.61	4.07	1.39
4.07	1.58	4.07	1.63		4.07	1.92	4.07	1.7		4.07	1.86	4.07	1.6		4.07	1.59	4.07	1.4
4.07	1.64	4.07	1.63		4.07	1.93	4.07	1.74		4.07	1.86	4.07	1.61		4.07	1.52	4.07	1.39
4.08	1.5	4.08	1.48		4.08	1.86	4.08	1.82		4.08	1.85	4.08	1.68		4.08	1.57	4.08	1.4
4.08	1.57	4.08	1.68		4.08	2.02	4.08	1.81		4.08	1.74	4.08	1.57		4.08	1.69	4.08	1.38
4.09	1.59	4.09	1.56		4.09	2.02	4.09	1.78		4.09	1.78	4.09	1.66		4.09	1.54	4.09	1.33
4.09	1.51	4.09	1.59		4.09	1.91	4.09	1.73		4.09	1.83	4.09	1.55		4.09	1.43	4.09	1.43
4.09	1.56	4.09	1.58		4.09	1.83	4.09	1.71		4.09	1.84	4.09	1.69		4.09	1.65	4.09	1.44
4.1	1.54	4.1	1.61		4.1	1.98	4.1	1.68		4.1	1.84	4.1	1.74		4.1	1.59	4.1	1.38
4.1	1.54	4.1	1.46		4.1	1.94	4.1	1.77		4.1	1.77	4.1	1.67		4.1	1.55	4.1	1.46
4.11	1.55	4.11	1.52		4.11	1.88	4.11	1.84		4.11	1.77	4.11	1.67		4.11	1.41	4.11	1.41
4.11	1.54	4.11	1.53		4.11	1.94	4.11	1.71		4.11	1.72	4.11	1.51		4.11	1.4	4.11	1.38
4.11	1.49	4.11	1.58		4.11	1.81	4.11	1.86		4.11	1.79	4.11	1.68		4.11	1.47	4.11	1.48
4.12	1.5	4.12	1.46		4.12	2.01	4.12	1.79		4.12	1.74	4.12	1.55		4.12	1.49	4.12	1.41
4.12	1.55	4.12	1.47		4.12	2.1	4.12	1.7		4.12	1.8	4.12	1.59		4.12	1.6	4.12	1.46
4.13	1.44	4.13	1.6		4.13	1.99	4.13	1.68		4.13	1.81	4.13	1.61		4.13	1.58	4.13	1.39
4.13	1.53	4.13	1.58		4.13	1.92	4.13	1.81		4.13	1.85	4.13	1.49		4.13	1.63	4.13	1.32
4.13	1.54	4.13	1.55		4.13	1.9	4.13	1.74		4.13	1.7	4.13	1.58		4.13	1.53	4.13	1.47
4.14	1.51	4.14	1.48		4.14	1.95	4.14	1.72		4.14	1.84	4.14	1.59		4.14	1.61	4.14	1.4
4.14	1.61	4.14	1.58		4.14	1.91	4.14	1.74		4.14	1.89	4.14	1.68		4.14	1.47	4.14	1.48
4.15	1.49	4.15	1.56		4.15	1.81	4.15	1.71		4.15	1.76	4.15	1.56		4.15	1.59	4.15	1.32
4.15	1.58	4.15	1.61		4.15	1.74	4.15	1.67		4.15	1.85	4.15	1.64		4.15	1.57	4.15	1.34
4.15	1.6	4.15	1.51		4.15	1.81	4.15	1.7		4.15	1.67	4.15	1.49		4.15	1.41	4.15	1.38
4.16	1.62	4.16	1.51		4.16	1.86	4.16	1.6		4.16	1.89	4.16	1.62		4.16	1.5	4.16	1.28
4.16	1.57	4.16	1.53		4.16	1.9	4.16	1.72		4.16	1.78	4.16	1.69		4.16	1.45	4.16	1.51
4.17	1.46	4.17	1.44		4.17	1.87	4.17	1.67		4.17	1.83	4.17	1.55		4.17	1.57	4.17	1.41
4.17	1.64	4.17	1.42		4.17	1.85	4.17	1.69		4.17	1.79	4.17	1.57		4.17	1.46	4.17	1.36
4.17	1.56	4.17	1.49		4.17	1.8	4.17	1.74		4.17	1.66	4.17	1.67		4.17	1.45	4.17	1.39
4.18	1.55	4.18	1.57		4.18	1.93	4.18	1.67		4.18	1.82	4.18	1.58		4.18	1.57	4.18	1.38
4.18	1.5	4.18	1.52		4.18	1.7	4.18	1.64		4.18	1.8	4.18	1.54		4.18	1.54	4.18	1.4
4.19	1.63	4.19	1.47		4.19	1.78	4.19	1.62		4.19	1.75	4.19	1.61		4.19	1.62	4.19	1.45
4.19	1.45	4.19	1.48		4.19	1.72	4.19	1.64		4.19	1.67	4.19	1.64		4.19	1.38	4.19	1.38
4.19	1.47	4.19	1.55		4.19	1.97	4.19	1.65		4.19	1.74	4.19	1.57		4.19	1.45	4.19	1.32
4.2	1.59	4.2	1.62		4.2	1.9	4.2	1.71		4.2	1.65	4.2	1.54		4.2	1.5	4.2	1.37
4.2	1.56	4.2	1.42		4.2	1.79	4.2	1.58		4.2	1.74	4.2	1.45		4.2	1.58	4.2	1.32
4.21	1.46	4.21	1.53		4.21	1.94	4.21	1.67		4.21	1.67	4.21	1.61		4.21	1.48	4.21	1.37
4.21	1.48	4.21	1.43		4.21	1.74	4.21	1.75		4.21	1.64	4.21	1.52		4.21	1.48	4.21	1.39
4.21	1.45	4.21	1.5		4.21	1.8	4.21	1.69		4.21	1.69	4.21	1.49		4.21	1.47	4.21	1.34
4.22	1.55	4.22	1.54		4.22	1.78	4.22	1.65		4.22	1.76	4.22	1.64		4.22	1.48	4.22	1.32
4.22	1.46	4.22	1.57		4.22	1.88	4.22	1.63		4.22	1.72	4.22	1.49		4.22	1.49	4.22	1.41
4.23	1.59	4.23	1.61		4.23	1.82	4.23	1.6		4.23	1.74	4.23	1.52		4.23	1.48	4.23	1.52
4.23	1.48	4.23	1.52		4.23	1.77	4.23	1.6		4.23	1.66	4.23	1.58		4.23	1.44	4.23	1.38
4.23	1.44	4.23	1.7		4.23	1.79	4.23	1.58		4.23	1.58	4.23	1.59		4.23	1.49	4.23	1.52
4.24	1.45	4.24	1.72		4.24	1.71	4.24	1.62		4.24	1.75	4.24	1.51		4.24	1.46	4.24	1.58
4.24	1.64	4.24	1.75		4.24	1.75	4.24	1.6		4.24	1.57	4.24	1.47		4.24	1.44	4.24	1.48
4.25	1.62	4.25	1.74		4.25	1.89	4.25	1.6		4.25	1.66	4.25	1.55		4.25	1.48	4.25	1.53
4.25	1.48	4.25	1.7		4.25	1.72	4.25	1.65		4.25	1.71	4.25	1.5		4.25	1.39	4.25	1.67
4.25	1.53	4.25	1.8		4.25	1.77	4.25	1.59		4.25	1.81	4.25	1.5		4.25	1.51	4.25	1.53
4.26	1.38	4.26	1.91		4.26	1.76	4.26	1.56		4.26	1.64	4.26	1.52		4.26	1.53	4.26	1.52
4.26	1.51	4.26	1.7		4.26	1.72	4.26	1.6		4.26	1.64	4.26	1.45		4.26	1.48	4.26	1.57
4.27	1.46	4.27	1.95		4.27	1.8	4.27	1.65		4.27	1.72	4.27	1.61		4.27	1.41	4.27	1.58
4.27	1.49	4.27	1.78		4.27	1.84	4.27	1.66		4.27	1.65	4.27	1.5		4.27	1.51	4.27	1.6
4.27	1.49	4.27	1.78		4.27	1.77	4.27	1.54		4.27	1.68	4.27	1.6		4.27	1.47	4.27	1.77
4.28	1.48	4.28	1.85		4.28	1.7	4.28	1.74		4.28	1.72	4.28	1.53		4.28	1.44	4.28	1.74
4.28	1.42	4.28	1.93		4.28	1.85	4.28	1.66		4.28	1.66	4.28	1.5		4.28	1.44	4.28	1.56
4.29	1.46	4.29	1.83		4.29	1.75	4.29	1.68		4.29	1.66	4.29	1.45		4.29	1.41	4.29	1.62
4.29	1.47	4.29	1.83		4.29	1.77	4.29	1.56		4.29	1.63	4.29	1.46		4.29	1.52	4.29	1.71
4.29	1.46	4.29	1.86		4.29	1.76	4.29	1.58		4.29	1.68	4.29	1.51		4.29	1.48	4.29	1.71
4.3	1.53	4.3	1.89		4.3	1.83	4.3	1.58		4.3	1.72	4.3	1.49		4.3	1.45	4.3	1.65
4.3	1.48	4.3	1.97		4.3	1.72	4.3	1.53		4.3	1.56	4.3	1.55		4.3	1.56	4.3	1.68
4.31	1.43	4.31	2.01		4.31	1.74	4.31	1.59		4.31	1.72	4.31	1.53		4.31	1.57	4.31	1.66
4.31	1.54	4.31	2.02		4.31	1.7	4.31	1.57		4.31	1.56	4.31	1.51		4.31	1.56	4.31	1.75
4.31	1.59	4.31	1.96		4.31	1.78	4.31	1.51		4.31	1.64	4.31	1.4		4.31	1.58	4.31	1.82
4.32	1.46	4.32	1.97		4.32	1.67	4.32	1.54		4.32	1.61	4.32	1.47		4.32	1.58	4.32	1.71
4.32	1.47	4.32	1.91		4.32	1.61	4.32	1.62		4.32	1.47	4.32	1.54		4.32	1.64	4.32	1.73
4.33	1.48	4.33	2.08		4.33	1.69	4.33	1.53		4.33	1.52	4.33	1.48		4.33	1.62	4.33	1.73
4.33	1.41	4.33	2.11		4.33	1.69	4.33	1.6		4.33	1.55	4.33	1.47		4.33	1.72	4.33	1.57
4.33	1.45	4.33	2		4.33	1.74	4.33	1.53		4.33	1.71	4.33	1.43		4.33	1.73	4.33	1.67
4.34	1.44	4.34	2.02		4.34	1.64	4.34	1.55		4.34	1.62	4.34	1.48		4.34	1.66	4.34	1.73
4.34	1.59	4.34	1.95		4.34	1.75	4.34	1.64		4.34	1.6	4.34	1.61		4.34	1.79	4.34	1.65
4.35	1.5	4.35	1.96		4.35	1.79	4.35	1.48		4.35	1.67	4.35	1.52		4.35	1.82	4.35	1.66
4.35	1.56	4.35	2.08		4.35	1.74	4.35	1.59		4.35	1.5	4.35	1.47		4.35	1.83	4.35	1.8
4.35	1.59	4.35	1.86		4.35	1.73	4.35	1.56		4.35	1.61	4.35	1.43		4.35	1.83	4.35	1.69
4.36	1.77	4.36	1.93		4.36	1.63	4.36	1.57		4.36	1.53	4.36	1.55		4.36	1.75	4.36	1.71
4.36	1.85	4.36	1.9		4.36	1.63	4.36	1.48		4.36	1.66	4.36	1.6		4.36	1.92	4.36	1.67
4.37	1.64	4.37	1.98		4.37	1.66	4.37	1.56		4.37	1.61	4.37	1.58		4.37	1.8	4.37	1.7
4.37	1.76	4.37	1.97		4.37	1.6	4.37	1.56		4.37	1.5	4.37	1.66		4.37	1.71	4.37	1.62
4.37	1.86	4.37	1.92		4.37	1.62	4.37	1.54		4.37	1.59	4.37	1.58		4.37	1.85	4.37	1.74
4.38	1.76	4.38	1.85		4.38	1.73	4.38	1.64		4.38	1.55	4.38	1.62		4.38	1.94	4.38	1.68
4.38	1.77	4.38	1.96		4.38	1.66	4.38	1.56		4.38	1.51	4.38	1.67		4.38	1.91	4.38	1.72
4.39	1.77	4.39	1.99		4.39	1.69	4.39	1.61		4.39	1.66	4.39	1.74		4.39	1.79	4.39	1.65
4.39	1.89	4.39	1.94		4.39	1.54	4.39	1.48		4.39	1.63	4.39	1.62		4.39	1.82	4.39	1.69
4.39	1.9	4.39	1.96		4.39	1.67	4.39	1.45		4.39	1.52	4.39	1.67		4.39	1.91	4.39	1.66
4.4	1.85	4.4	2.01		4.4	1.67	4.4	1.56		4.4	1.59	4.4	1.73		4.4	1.69	4.4	1.7
4.4	1.97	4.4	1.92		4.4	1.8	4.4	1.61		4.4	1.59	4.4	1.9		4.4	1.79	4.4	1.71
4.41	1.87	4.41	1.9		4.41	1.74	4.41	1.47		4.41	1.58	4.41	1.83		4.41	1.76	4.41	1.6
4.41	1.89	4.41	1.96		4.41	1.65	4.41	1.59		4.41	1.62	4.41	1.87		4.41	1.91	4.41	1.64
4.41	1.86	4.41	1.94		4.41	1.66	4.41	1.57		4.41	1.51	4.41	1.81		4.41	1.77	4.41	1.69
4.42	1.83	4.42	1.97		4.42	1.66	4.42	1.55		4.42	1.47	4.42	1.83		4.42	1.64	4.42	1.71
4.42	1.86	4.42	2.16		4.42	1.6	4.42	1.58		4.42	1.49	4.42	1.9		4.42	1.85	4.42	1.68
4.43	1.99	4.43	2.01		4.43	1.61	4.43	1.48		4.43	1.48	4.43	1.86		4.43	1.78	4.43	1.58
4.43	2.17	4.43	1.95		4.43	1.65	4.43	1.64		4.43	1.6	4.43	1.74		4.43	1.72	4.43	1.74
4.43	1.98	4.43	1.93		4.43	1.58	4.43	1.56		4.43	1.39	4.43	1.85		4.43	1.9	4.43	1.62
4.44	1.89	4.44	2.05		4.44	1.64	4.44	1.69		4.44	1.61	4.44	1.91		4.44	1.86	4.44	1.55
4.44	1.99	4.44	1.93		4.44	1.62	4.44	1.61		4.44	1.53	4.44	1.82		4.44	1.79	4.44	1.54
4.45	1.97	4.45	1.94		4.45	1.64	4.45	1.65		4.45	1.52	4.45	1.8		4.45	1.85	4.45	1.54
4.45	1.94	4.45	1.92		4.45	1.49	4.45	1.69		4.45	1.56	4.45	1.84		4.45	1.75	4.45	1.68
4.45	2.02	4.45	1.93		4.45	1.6	4.45	1.81		4.45	1.58	4.45	1.83		4.45	1.87	4.45	1.65
4.46	2.04	4.46	1.91		4.46	1.7	4.46	1.91		4.46	1.56	4.46	1.88		4.46	1.94	4.46	1.63
4.46	2.1	4.46	1.96		4.46	1.69	4.46	1.81		4.46	1.48	4.46	1.96		4.46	1.95	4.46	1.66
4.47	2.01	4.47	1.96		4.47	1.53	4.47	1.85		4.47	1.58	4.47	1.91		4.47	1.82	4.47	1.57
4.47	1.9	4.47	1.96		4.47	1.58	4.47	1.88		4.47	1.55	4.47	1.66		4.47	1.81	4.47	1.59
4.47	2.01	4.47	1.94		4.47	1.6	4.47	1.82		4.47	1.55	4.47	1.86		4.47	1.82	4.47	1.7
4.48	2.03	4.48	1.85		4.48	1.62	4.48	1.98		4.48	1.5	4.48	1.89		4.48	1.83	4.48	1.55
4.48	2	4.48	1.88		4.48	1.75	4.48	1.91		4.48	1.44	4.48	1.78		4.48	1.82	4.48	1.6
4.49	1.92	4.49	1.94		4.49	1.88	4.49	1.93		4.49	1.47	4.49	1.77		4.49	1.83	4.49	1.55
4.49	2.03	4.49	1.85		4.49	1.79	4.49	1.95		4.49	1.41	4.49	1.74		4.49	1.67	4.49	1.73
4.49	1.99	4.49	1.81		4.49	1.91	4.49	1.97		4.49	1.51	4.49	1.91		4.49	1.63	4.49	1.58
4.5	2	4.5	1.87		4.5	1.84	4.5	1.83		4.5	1.46	4.5	1.85		4.5	1.75	4.5	1.57
4.5	1.9	4.5	1.79		4.5	1.88	4.5	2.08		4.5	1.6	4.5	1.85		4.5	1.74	4.5	1.7
4.51	1.94	4.51	1.95		4.51	1.88	4.51	1.9		4.51	1.51	4.51	1.91		4.51	1.85	4.51	1.64
4.51	1.95	4.51	1.93		4.51	1.99	4.51	2.12		4.51	1.39	4.51	1.82		4.51	1.88	4.51	1.6
4.51	1.89	4.51	1.96		4.51	1.95	4.51	1.97		4.51	1.47	4.51	1.89		4.51	1.79	4.51	1.59
4.52	2.08	4.52	1.93		4.52	1.96	4.52	1.99		4.52	1.53	4.52	1.83		4.52	1.73	4.52	1.5
4.52	2.03	4.52	1.86		4.52	2.09	4.52	2.05		4.52	1.5	4.52	1.81		4.52	1.68	4.52	1.61
4.53	1.99	4.53	1.81		4.53	2.02	4.53	2		4.53	1.55	4.53	1.85		4.53	1.78	4.53	1.54
4.53	2.06	4.53	1.83		4.53	2.01	4.53	2.1		4.53	1.41	4.53	1.93		4.53	1.73	4.53	1.68
4.53	2.05	4.53	1.84		4.53	1.95	4.53	1.96		4.53	1.53	4.53	1.86		4.53	1.8	4.53	1.62
4.54	1.93	4.54	1.81		4.54	1.84	4.54	2.06		4.54	1.66	4.54	1.81		4.54	1.76	4.54	1.54
4.54	1.83	4.54	1.86		4.54	1.99	4.54	2.05		4.54	1.58	4.54	1.82		4.54	1.81	4.54	1.55
4.55	2.07	4.55	1.73		4.55	1.87	4.55	1.83		4.55	1.71	4.55	1.85		4.55	1.75	4.55	1.56
4.55	1.86	4.55	1.89		4.55	1.95	4.55	2.07		4.55	1.65	4.55	1.69		4.55	1.77	4.55	1.52
4.55	1.93	4.55	1.83		4.55	1.98	4.55	2.01		4.55	1.62	4.55	1.82		4.55	1.66	4.55	1.53
4.56	1.88	4.56	1.72		4.56	1.91	4.56	1.97		4.56	1.77	4.56	1.9		4.56	1.71	4.56	1.59
4.56	1.89	4.56	1.92		4.56	2.02	4.56	1.87		4.56	1.66	4.56	1.79		4.56	1.69	4.56	1.61
4.57	1.89	4.57	1.73		4.57	1.88	4.57	1.98		4.57	1.84	4.57	1.78		4.57	1.65	4.57	1.63
4.57	1.8	4.57	1.85		4.57	2.01	4.57	1.91		4.57	1.73	4.57	1.73		4.57	1.71	4.57	1.47
4.57	1.78	4.57	1.81		4.57	1.98	4.57	1.99		4.57	1.84	4.57	1.77		4.57	1.74	4.57	1.58
4.58	1.83	4.58	1.87		4.58	1.89	4.58	1.99		4.58	1.81	4.58	1.77		4.58	1.72	4.58	1.52
4.58	1.84	4.58	1.79		4.58	2.01	4.58	2		4.58	1.88	4.58	1.74		4.58	1.7	4.58	1.55
4.59	2.01	4.59	1.84		4.59	2.04	4.59	1.97		4.59	1.85	4.59	1.8		4.59	1.79	4.59	1.59
4.59	1.91	4.59	1.84		4.59	1.93	4.59	1.87		4.59	1.96	4.59	1.76		4.59	1.77	4.59	1.56
4.59	1.95	4.59	1.79		4.59	1.93	4.59	2.01		4.59	1.87	4.59	1.78		4.59	1.65	4.59	1.54
4.6	1.93	4.6	1.72		4.6	1.91	4.6	2.05		4.6	1.93	4.6	1.76		4.6	1.64	4.6	1.5
4.6	1.91	4.6	1.76		4.6	1.95	4.6	2.01		4.6	1.88	4.6	1.78		4.6	1.67	4.6	1.55
4.61	2.03	4.61	1.68		4.61	1.92	4.61	2.02		4.61	1.9	4.61	1.73		4.61	1.6	4.61	1.47
4.61	1.96	4.61	1.9		4.61	2.12	4.61	1.96		4.61	1.81	4.61	1.62		4.61	1.69	4.61	1.61
4.61	1.9	4.61	1.77		4.61	2	4.61	1.93		4.61	1.9	4.61	1.63		4.61	1.65	4.61	1.51
4.62	1.74	4.62	1.77		4.62	1.89	4.62	1.95		4.62	1.93	4.62	1.74		4.62	1.66	4.62	1.5
4.62	1.77	4.62	1.77		4.62	2.03	4.62	1.89		4.62	1.92	4.62	1.63		4.62	1.66	4.62	1.57
4.63	1.85	4.63	1.79		4.63	2.04	4.63	1.87		4.63	1.94	4.63	1.81		4.63	1.81	4.63	1.51
4.63	1.84	4.63	1.83		4.63	1.85	4.63	1.96		4.63	1.87	4.63	1.61		4.63	1.64	4.63	1.62
4.63	1.88	4.63	1.86		4.63	1.93	4.63	2.05		4.63	1.9	4.63	1.7		4.63	1.73	4.63	1.45
4.64	1.9	4.64	1.79		4.64	1.91	4.64	2.04		4.64	1.8	4.64	1.8		4.64	1.6	4.64	1.51
4.64	1.9	4.64	1.72		4.64	1.87	4.64	1.93		4.64	1.91	4.64	1.69		4.64	1.56	4.64	1.53
4.65	1.76	4.65	1.59		4.65	1.97	4.65	1.95		4.65	1.87	4.65	1.74		4.65	1.67	4.65	1.52
4.65	1.72	4.65	1.68		4.65	1.93	4.65	2.01		4.65	1.99	4.65	1.71		4.65	1.75	4.65	1.45
4.65	1.74	4.65	1.81		4.65	1.87	4.65	1.99		4.65	2.02	4.65	1.7		4.65	1.67	4.65	1.47
4.66	1.79	4.66	1.82		4.66	2.01	4.66	1.96		4.66	2.01	4.66	1.64		4.66	1.62	4.66	1.54
4.66	1.83	4.66	1.77		4.66	1.96	4.66	1.99		4.66	1.91	4.66	1.7		4.66	1.7	4.66	1.45
4.67	1.81	4.67	1.73		4.67	1.9	4.67	1.91		4.67	1.95	4.67	1.68		4.67	1.71	4.67	1.43
4.67	1.83	4.67	1.66		4.67	1.89	4.67	1.83		4.67	1.85	4.67	1.79		4.67	1.65	4.67	1.58
4.67	1.85	4.67	1.59		4.67	1.99	4.67	1.97		4.67	1.81	4.67	1.72		4.67	1.61	4.67	1.53
4.68	1.81	4.68	1.63		4.68	2	4.68	1.87		4.68	1.94	4.68	1.75		4.68	1.64	4.68	1.44
4.68	1.77	4.68	1.8		4.68	1.83	4.68	1.88		4.68	1.9	4.68	1.76		4.68	1.56	4.68	1.46
4.69	1.73	4.69	1.74		4.69	1.96	4.69	1.96		4.69	2	4.69	1.58		4.69	1.71	4.69	1.47
4.69	1.82	4.69	1.79		4.69	1.82	4.69	1.92		4.69	1.8	4.69	1.73		4.69	1.54	4.69	1.41
4.69	1.74	4.69	1.77		4.69	1.92	4.69	1.91		4.69	1.9	4.69	1.78		4.69	1.64	4.69	1.46
4.7	1.82	4.7	1.77		4.7	1.89	4.7	1.73		4.7	1.95	4.7	1.57		4.7	1.58	4.7	1.53
4.7	1.78	4.7	1.71		4.7	1.83	4.7	1.85		4.7	1.89	4.7	1.71		4.7	1.56	4.7	1.41
4.71	1.72	4.71	1.72		4.71	1.86	4.71	1.84		4.71	1.75	4.71	1.68		4.71	1.65	4.71	1.46
4.71	1.73	4.71	1.63		4.71	1.62	4.71	1.93		4.71	1.86	4.71	1.69		4.71	1.48	4.71	1.4
4.71	1.75	4.71	1.65		4.71	1.95	4.71	2.02		4.71	1.73	4.71	1.76		4.71	1.55	4.71	1.46
4.72	1.75	4.72	1.76		4.72	1.79	4.72	1.77		4.72	1.8	4.72	1.72		4.72	1.59	4.72	1.52
4.72	1.8	4.72	1.73		4.72	1.8	4.72	1.73		4.72	1.88	4.72	1.7		4.72	1.48	4.72	1.51
4.73	1.79	4.73	1.74		4.73	1.9	4.73	1.79		4.73	1.88	4.73	1.63		4.73	1.53	4.73	1.46
4.73	1.67	4.73	1.66		4.73	1.86	4.73	1.78		4.73	1.93	4.73	1.76		4.73	1.5	4.73	1.45
4.73	1.76	4.73	1.54		4.73	1.92	4.73	1.93		4.73	1.84	4.73	1.59		4.73	1.51	4.73	1.36
4.74	1.75	4.74	1.68		4.74	1.81	4.74	1.79		4.74	1.92	4.74	1.69		4.74	1.51	4.74	1.42
4.74	1.7	4.74	1.66		4.74	1.66	4.74	1.76		4.74	1.81	4.74	1.65		4.74	1.64	4.74	1.41
4.75	1.84	4.75	1.67		4.75	1.85	4.75	1.89		4.75	1.85	4.75	1.75		4.75	1.46	4.75	1.37
4.75	1.78	4.75	1.62		4.75	1.83	4.75	1.77		4.75	1.81	4.75	1.6		4.75	1.58	4.75	1.4
4.75	1.68	4.75	1.59		4.75	1.77	4.75	1.8		4.75	1.93	4.75	1.64		4.75	1.5	4.75	1.26
4.76	1.84	4.76	1.58		4.76	1.77	4.76	1.84		4.76	1.84	4.76	1.65		4.76	1.5	4.76	1.42
4.76	1.87	4.76	1.65		4.76	1.89	4.76	1.78		4.76	1.86	4.76	1.57		4.76	1.57	4.76	1.39
4.77	1.79	4.77	1.72		4.77	1.88	4.77	1.84		4.77	1.75	4.77	1.67		4.77	1.51	4.77	1.45
4.77	1.73	4.77	1.53		4.77	1.83	4.77	1.7		4.77	1.78	4.77	1.62		4.77	1.56	4.77	1.4
4.77	1.79	4.77	1.55		4.77	1.84	4.77	1.7		4.77	1.87	4.77	1.63		4.77	1.53	4.77	1.35
4.78	1.69	4.78	1.61		4.78	1.66	4.78	1.65		4.78	1.73	4.78	1.74		4.78	1.55	4.78	1.41
4.78	1.69	4.78	1.61		4.78	1.75	4.78	1.83		4.78	1.69	4.78	1.64		4.78	1.5	4.78	1.41
4.79	1.62	4.79	1.58		4.79	1.72	4.79	1.76		4.79	1.84	4.79	1.72		4.79	1.52	4.79	1.46
4.79	1.73	4.79	1.64		4.79	1.79	4.79	1.82		4.79	1.77	4.79	1.64		4.79	1.56	4.79	1.49
4.79	1.72	4.79	1.6		4.79	1.68	4.79	1.73		4.79	1.81	4.79	1.67		4.79	1.63	4.79	1.53
4.8	1.64	4.8	1.71		4.8	1.84	4.8	1.74		4.8	1.89	4.8	1.62		4.8	1.52	4.8	1.43
4.8	1.64	4.8	1.61		4.8	1.89	4.8	1.71		4.8	1.73	4.8	1.59		4.8	1.51	4.8	1.42
4.81	1.71	4.81	1.6		4.81	1.84	4.81	1.82		4.81	1.73	4.81	1.55		4.81	1.5	4.81	1.4
4.81	1.7	4.81	1.56		4.81	1.76	4.81	1.67		4.81	1.75	4.81	1.55		4.81	1.59	4.81	1.34
4.81	1.73	4.81	1.63		4.81	1.8	4.81	1.79		4.81	1.75	4.81	1.58		4.81	1.6	4.81	1.49
4.82	1.68	4.82	1.59		4.82	1.68	4.82	1.81		4.82	1.85	4.82	1.67		4.82	1.49	4.82	1.34
4.82	1.73	4.82	1.63		4.82	1.59	4.82	1.65		4.82	1.8	4.82	1.55		4.82	1.51	4.82	1.37
4.83	1.7	4.83	1.63		4.83	1.67	4.83	1.69		4.83	1.67	4.83	1.59		4.83	1.51	4.83	1.37
4.83	1.73	4.83	1.72		4.83	1.63	4.83	1.63		4.83	1.78	4.83	1.64		4.83	1.45	4.83	1.37
4.83	1.78	4.83	1.7		4.83	1.71	4.83	1.81		4.83	1.73	4.83	1.49		4.83	1.52	4.83	1.34
4.84	1.63	4.84	1.5		4.84	1.8	4.84	1.74		4.84	1.69	4.84	1.55		4.84	1.44	4.84	1.42
4.84	1.63	4.84	1.57		4.84	1.71	4.84	1.72		4.84	1.77	4.84	1.59		4.84	1.54	4.84	1.32
4.85	1.63	4.85	1.59		4.85	1.74	4.85	1.73		4.85	1.75	4.85	1.53		4.85	1.55	4.85	1.32
4.85	1.63	4.85	1.63		4.85	1.64	4.85	1.75		4.85	1.88	4.85	1.66		4.85	1.44	4.85	1.28
4.85	1.64	4.85	1.59		4.85	1.68	4.85	1.64		4.85	1.68	4.85	1.55		4.85	1.45	4.85	1.33
4.86	1.7	4.86	1.59		4.86	1.68	4.86	1.81		4.86	1.82	4.86	1.53		4.86	1.42	4.86	1.43
4.86	1.63	4.86	1.5		4.86	1.63	4.86	1.66		4.86	1.65	4.86	1.59		4.86	1.43	4.86	1.42
4.87	1.54	4.87	1.61		4.87	1.72	4.87	1.64		4.87	1.74	4.87	1.56		4.87	1.42	4.87	1.36
4.87	1.56	4.87	1.53		4.87	1.74	4.87	1.55		4.87	1.74	4.87	1.58		4.87	1.5	4.87	1.37
4.87	1.76	4.87	1.54		4.87	1.65	4.87	1.8		4.87	1.71	4.87	1.48		4.87	1.41	4.87	1.35
4.88	1.7	4.88	1.5		4.88	1.67	4.88	1.73		4.88	1.74	4.88	1.61		4.88	1.48	4.88	1.34
4.88	1.66	4.88	1.69		4.88	1.8	4.88	1.7		4.88	1.71	4.88	1.64		4.88	1.55	4.88	1.33
4.89	1.68	4.89	1.66		4.89	1.63	4.89	1.72		4.89	1.75	4.89	1.61		4.89	1.55	4.89	1.37
4.89	1.66	4.89	1.53		4.89	1.64	4.89	1.65		4.89	1.74	4.89	1.61		4.89	1.43	4.89	1.39
4.89	1.67	4.89	1.65		4.89	1.58	4.89	1.71		4.89	1.72	4.89	1.65		4.89	1.56	4.89	1.36
4.9	1.71	4.9	1.63		4.9	1.62	4.9	1.64		4.9	1.7	4.9	1.57		4.9	1.4	4.9	1.39
4.9	1.56	4.9	1.6		4.9	1.64	4.9	1.68		4.9	1.87	4.9	1.5		4.9	1.45	4.9	1.36
4.91	1.6	4.91	1.61		4.91	1.68	4.91	1.75		4.91	1.68	4.91	1.58		4.91	1.42	4.91	1.39
4.91	1.68	4.91	1.59		4.91	1.64	4.91	1.69		4.91	1.63	4.91	1.6		4.91	1.42	4.91	1.36
4.91	1.59	4.91	1.61		4.91	1.6	4.91	1.65		4.91	1.7	4.91	1.63		4.91	1.61	4.91	1.35
4.92	1.56	4.92	1.58		4.92	1.63	4.92	1.63		4.92	1.62	4.92	1.58		4.92	1.45	4.92	1.29
4.92	1.58	4.92	1.53		4.92	1.51	4.92	1.77		4.92	1.61	4.92	1.59		4.92	1.45	4.92	1.39
4.93	1.6	4.93	1.58		4.93	1.58	4.93	1.67		4.93	1.6	4.93	1.5		4.93	1.49	4.93	1.3
4.93	1.64	4.93	1.48		4.93	1.68	4.93	1.7		4.93	1.67	4.93	1.49		4.93	1.48	4.93	1.25
4.93	1.71	4.93	1.57		4.93	1.6	4.93	1.67		4.93	1.64	4.93	1.48		4.93	1.36	4.93	1.37
4.94	1.57	4.94	1.56		4.94	1.63	4.94	1.65		4.94	1.66	4.94	1.54		4.94	1.47	4.94	1.41
4.94	1.54	4.94	1.53		4.94	1.7	4.94	1.72		4.94	1.58	4.94	1.46		4.94	1.47	4.94	1.4
4.95	1.7	4.95	1.56		4.95	1.63	4.95	1.6		4.95	1.56	4.95	1.49		4.95	1.48	4.95	1.37
4.95	1.55	4.95	1.6		4.95	1.66	4.95	1.71		4.95	1.64	4.95	1.44		4.95	1.44	4.95	1.48
4.95	1.72	4.95	1.52		4.95	1.76	4.95	1.68		4.95	1.66	4.95	1.46		4.95	1.42	4.95	1.39
4.96	1.54	4.96	1.52		4.96	1.61	4.96	1.68		4.96	1.72	4.96	1.5		4.96	1.4	4.96	1.37
4.96	1.5	4.96	1.55		4.96	1.73	4.96	1.63		4.96	1.58	4.96	1.5		4.96	1.4	4.96	1.37
4.97	1.59	4.97	1.57		4.97	1.67	4.97	1.71		4.97	1.57	4.97	1.54		4.97	1.54	4.97	1.58
4.97	1.69	4.97	1.54		4.97	1.72	4.97	1.61		4.97	1.66	4.97	1.62		4.97	1.55	4.97	1.55
4.97	1.62	4.97	1.4		4.97	1.79	4.97	1.59		4.97	1.61	4.97	1.45		4.97	1.49	4.97	1.53
4.98	1.64	4.98	1.54		4.98	1.87	4.98	1.52		4.98	1.73	4.98	1.46		4.98	1.59	4.98	1.63
4.98	1.53	4.98	1.55		4.98	1.84	4.98	1.57		4.98	1.65	4.98	1.53		4.98	1.64	4.98	1.56
4.99	1.54	4.99	1.56		4.99	1.76	4.99	1.49		4.99	1.58	4.99	1.46		4.99	1.62	4.99	1.59
4.99	1.61	4.99	1.46		4.99	1.92	4.99	1.68		4.99	1.57	4.99	1.6		4.99	1.74	4.99	1.55
4.99	1.54	4.99	1.48		4.99	1.86	4.99	1.6		4.99	1.55	4.99	1.58		4.99	1.71	4.99	1.59
5	1.57	5	1.58		5	1.88	5	1.63		5	1.67	5	1.51		5	1.64	5	1.6
5	1.66	5	1.58		5	1.81	5	1.66		5	1.66	5	1.52		5	1.57	5	1.64
5.01	1.58	5.01	1.46		5.01	1.85	5.01	1.77		5.01	1.58	5.01	1.53		5.01	1.75	5.01	1.64
5.01	1.58	5.01	1.58		5.01	1.89	5.01	1.66		5.01	1.7	5.01	1.49		5.01	1.79	5.01	1.68
5.01	1.48	5.01	1.53		5.01	1.99	5.01	1.8		5.01	1.62	5.01	1.5		5.01	1.74	5.01	1.58
5.02	1.57	5.02	1.54		5.02	1.97	5.02	1.79		5.02	1.64	5.02	1.5		5.02	1.82	5.02	1.68
5.02	1.54	5.02	1.5		5.02	2.04	5.02	1.91		5.02	1.52	5.02	1.4		5.02	1.7	5.02	1.65
5.03	1.59	5.03	1.5		5.03	1.85	5.03	1.94		5.03	1.48	5.03	1.57		5.03	1.64	5.03	1.78
5.03	1.5	5.03	1.55		5.03	1.96	5.03	1.88		5.03	1.58	5.03	1.5		5.03	1.98	5.03	1.67
5.03	1.54	5.03	1.53		5.03	1.9	5.03	1.9		5.03	1.56	5.03	1.61		5.03	1.83	5.03	1.75
5.04	1.52	5.04	1.53		5.04	1.86	5.04	1.9		5.04	1.55	5.04	1.64		5.04	1.82	5.04	1.68
5.04	1.49	5.04	1.53		5.04	1.85	5.04	1.78		5.04	1.68	5.04	1.68		5.04	1.74	5.04	1.72
5.05	1.48	5.05	1.52		5.05	1.86	5.05	1.9		5.05	1.61	5.05	1.62		5.05	1.84	5.05	1.73
5.05	1.46	5.05	1.48		5.05	1.9	5.05	1.94		5.05	1.54	5.05	1.79		5.05	1.82	5.05	1.7
5.05	1.6	5.05	1.47		5.05	2.02	5.05	1.91		5.05	1.58	5.05	1.74		5.05	1.73	5.05	1.65
5.06	1.48	5.06	1.54		5.06	2	5.06	2.02		5.06	1.59	5.06	1.62		5.06	1.86	5.06	1.59
5.06	1.55	5.06	1.56		5.06	1.96	5.06	1.91		5.06	1.5	5.06	1.71		5.06	1.79	5.06	1.59
5.07	1.57	5.07	1.5		5.07	1.93	5.07	1.98		5.07	1.53	5.07	1.72		5.07	1.87	5.07	1.79
5.07	1.46	5.07	1.52		5.07	2.16	5.07	2.01		5.07	1.48	5.07	1.74		5.07	1.7	5.07	1.8
5.07	1.5	5.07	1.45		5.07	2.04	5.07	1.88		5.07	1.53	5.07	1.76		5.07	1.73	5.07	1.65
5.08	1.53	5.08	1.57		5.08	1.86	5.08	1.92		5.08	1.54	5.08	1.65		5.08	1.85	5.08	1.78
5.08	1.53	5.08	1.51		5.08	2	5.08	1.99		5.08	1.56	5.08	1.8		5.08	1.85	5.08	1.75
5.09	1.57	5.09	1.45		5.09	1.95	5.09	1.9		5.09	1.5	5.09	1.86		5.09	1.74	5.09	1.67
5.09	1.56	5.09	1.5		5.09	1.98	5.09	1.92		5.09	1.51	5.09	1.71		5.09	1.93	5.09	1.73
5.09	1.46	5.09	1.45		5.09	2.05	5.09	2.05		5.09	1.52	5.09	1.92		5.09	1.81	5.09	1.76
5.1	1.5	5.1	1.53		5.1	1.87	5.1	2.09		5.1	1.54	5.1	1.75		5.1	1.84	5.1	1.74
5.1	1.46	5.1	1.44		5.1	1.82	5.1	1.93		5.1	1.55	5.1	1.87		5.1	1.86	5.1	1.84
5.11	1.58	5.11	1.51		5.11	1.85	5.11	1.92		5.11	1.55	5.11	1.85		5.11	1.76	5.11	1.66
5.11	1.48	5.11	1.5		5.11	1.82	5.11	1.99		5.11	1.52	5.11	1.95		5.11	1.73	5.11	1.67
5.11	1.53	5.11	1.46		5.11	1.94	5.11	1.9		5.11	1.58	5.11	1.95		5.11	1.78	5.11	1.67
5.12	1.53	5.12	1.44		5.12	1.92	5.12	1.95		5.12	1.55	5.12	1.91		5.12	1.78	5.12	1.55
5.12	1.42	5.12	1.42		5.12	1.91	5.12	1.89		5.12	1.48	5.12	1.88		5.12	1.77	5.12	1.75
5.13	1.41	5.13	1.5		5.13	1.87	5.13	1.86		5.13	1.53	5.13	1.94		5.13	1.88	5.13	1.78
5.13	1.45	5.13	1.49		5.13	1.91	5.13	2.02		5.13	1.57	5.13	1.81		5.13	1.81	5.13	1.7
5.13	1.48	5.13	1.47		5.13	1.91	5.13	1.99		5.13	1.4	5.13	1.88		5.13	1.78	5.13	1.66
5.14	1.44	5.14	1.46		5.14	2.06	5.14	1.92		5.14	1.4	5.14	2.01		5.14	1.73	5.14	1.67
5.14	1.61	5.14	1.47		5.14	1.88	5.14	1.9		5.14	1.54	5.14	2.03		5.14	1.91	5.14	1.6
5.15	1.54	5.15	1.52		5.15	1.87	5.15	2.02		5.15	1.51	5.15	2.07		5.15	1.79	5.15	1.56
5.15	1.56	5.15	1.49		5.15	1.92	5.15	2.04		5.15	1.49	5.15	1.92		5.15	1.72	5.15	1.53
5.15	1.49	5.15	1.45		5.15	1.79	5.15	1.99		5.15	1.55	5.15	1.78		5.15	1.81	5.15	1.65
5.16	1.55	5.16	1.44		5.16	2.1	5.16	1.92		5.16	1.42	5.16	1.94		5.16	1.84	5.16	1.66
5.16	1.43	5.16	1.52		5.16	1.98	5.16	2.08		5.16	1.46	5.16	1.87		5.16	1.69	5.16	1.67
5.17	1.44	5.17	1.49		5.17	1.8	5.17	1.92		5.17	1.52	5.17	1.93		5.17	1.74	5.17	1.58
5.17	1.52	5.17	1.58		5.17	1.84	5.17	2.11		5.17	1.49	5.17	1.87		5.17	1.92	5.17	1.58
5.17	1.43	5.17	1.59		5.17	1.88	5.17	1.95		5.17	1.48	5.17	1.85		5.17	1.79	5.17	1.54
5.18	1.53	5.18	1.63		5.18	1.88	5.18	2.02		5.18	1.48	5.18	1.91		5.18	1.8	5.18	1.57
5.18	1.58	5.18	1.67		5.18	1.8	5.18	2.05		5.18	1.53	5.18	1.72		5.18	1.71	5.18	1.69
5.19	1.48	5.19	1.76		5.19	2	5.19	1.88		5.19	1.48	5.19	1.85		5.19	1.8	5.19	1.59
5.19	1.56	5.19	1.76		5.19	1.84	5.19	2.06		5.19	1.55	5.19	1.78		5.19	1.94	5.19	1.64
5.19	1.39	5.19	1.73		5.19	1.94	5.19	2.01		5.19	1.48	5.19	1.91		5.19	1.6	5.19	1.55
5.2	1.53	5.2	1.8		5.2	1.72	5.2	1.9		5.2	1.48	5.2	1.94		5.2	1.7	5.2	1.6
5.2	1.43	5.2	1.86		5.2	1.83	5.2	1.93		5.2	1.5	5.2	1.82		5.2	1.68	5.2	1.57
5.21	1.49	5.21	1.92		5.21	1.99	5.21	1.95		5.21	1.61	5.21	1.8		5.21	1.67	5.21	1.6
5.21	1.41	5.21	1.81		5.21	1.81	5.21	1.82		5.21	1.62	5.21	1.78		5.21	1.75	5.21	1.52
5.21	1.51	5.21	1.98		5.21	1.89	5.21	1.91		5.21	1.71	5.21	1.81		5.21	1.76	5.21	1.47
5.22	1.53	5.22	1.95		5.22	1.82	5.22	1.94		5.22	1.72	5.22	1.8		5.22	1.75	5.22	1.52
5.22	1.56	5.22	1.88		5.22	1.81	5.22	2		5.22	1.78	5.22	1.75		5.22	1.66	5.22	1.52
5.23	1.5	5.23	1.98		5.23	1.74	5.23	1.92		5.23	1.82	5.23	1.67		5.23	1.68	5.23	1.62
5.23	1.44	5.23	1.86		5.23	1.87	5.23	1.82		5.23	1.71	5.23	1.97		5.23	1.73	5.23	1.6
5.23	1.41	5.23	1.88		5.23	1.83	5.23	1.9		5.23	1.72	5.23	1.85		5.23	1.68	5.23	1.54
5.24	1.54	5.24	1.94		5.24	1.81	5.24	1.81		5.24	1.84	5.24	1.71		5.24	1.7	5.24	1.66
5.24	1.53	5.24	1.95		5.24	1.7	5.24	1.88		5.24	1.69	5.24	1.77		5.24	1.71	5.24	1.59
5.25	1.5	5.25	2.13		5.25	1.8	5.25	1.82		5.25	1.88	5.25	1.62		5.25	1.66	5.25	1.64
5.25	1.39	5.25	1.91		5.25	1.75	5.25	1.97		5.25	1.85	5.25	1.81		5.25	1.64	5.25	1.45
5.25	1.47	5.25	2.04		5.25	1.84	5.25	1.85		5.25	1.84	5.25	1.68		5.25	1.76	5.25	1.59
5.26	1.53	5.26	1.93		5.26	1.68	5.26	1.87		5.26	1.96	5.26	1.76		5.26	1.68	5.26	1.64
5.26	1.46	5.26	1.97		5.26	1.73	5.26	1.76		5.26	1.86	5.26	1.84		5.26	1.67	5.26	1.58
5.27	1.46	5.27	2		5.27	1.73	5.27	1.83		5.27	1.99	5.27	1.84		5.27	1.64	5.27	1.58
5.27	1.44	5.27	1.86		5.27	1.77	5.27	1.87		5.27	1.95	5.27	1.85		5.27	1.72	5.27	1.55
5.27	1.47	5.27	1.97		5.27	1.73	5.27	1.92		5.27	1.88	5.27	1.75		5.27	1.66	5.27	1.51
5.28	1.45	5.28	2.05		5.28	1.8	5.28	1.9		5.28	1.91	5.28	1.88		5.28	1.65	5.28	1.49
5.28	1.42	5.28	1.96		5.28	1.72	5.28	1.75		5.28	1.82	5.28	1.79		5.28	1.68	5.28	1.56
5.29	1.47	5.29	1.89		5.29	1.6	5.29	1.88		5.29	1.97	5.29	1.82		5.29	1.74	5.29	1.57
5.29	1.37	5.29	2		5.29	1.71	5.29	1.77		5.29	1.97	5.29	1.77		5.29	1.83	5.29	1.54
5.29	1.49	5.29	1.86		5.29	1.8	5.29	1.87		5.29	1.96	5.29	1.72		5.29	1.63	5.29	1.53
5.3	1.47	5.3	1.93		5.3	1.76	5.3	1.86		5.3	1.83	5.3	1.81		5.3	1.69	5.3	1.51
5.3	1.47	5.3	1.96		5.3	1.86	5.3	1.84		5.3	1.83	5.3	1.74		5.3	1.67	5.3	1.49
5.31	1.48	5.31	1.96		5.31	1.78	5.31	1.8		5.31	1.98	5.31	1.73		5.31	1.67	5.31	1.55
5.31	1.49	5.31	1.99		5.31	1.61	5.31	1.83		5.31	1.86	5.31	1.63		5.31	1.74	5.31	1.41
5.31	1.45	5.31	2.02		5.31	1.7	5.31	1.73		5.31	1.96	5.31	1.74		5.31	1.72	5.31	1.49
5.32	1.52	5.32	1.96		5.32	1.68	5.32	1.72		5.32	1.81	5.32	1.9		5.32	1.6	5.32	1.49
5.32	1.42	5.32	2.01		5.32	1.8	5.32	1.83		5.32	1.91	5.32	1.78		5.32	1.56	5.32	1.48
5.33	1.38	5.33	1.94		5.33	1.77	5.33	1.77		5.33	1.82	5.33	1.78		5.33	1.68	5.33	1.48
5.33	1.41	5.33	1.94		5.33	1.65	5.33	1.81		5.33	1.8	5.33	1.75		5.33	1.63	5.33	1.5
5.33	1.55	5.33	1.92		5.33	1.87	5.33	1.81		5.33	2.02	5.33	1.78		5.33	1.7	5.33	1.6
5.34	1.52	5.34	1.88		5.34	1.71	5.34	1.77		5.34	1.87	5.34	1.71		5.34	1.77	5.34	1.52
5.34	1.54	5.34	1.94		5.34	1.65	5.34	1.72		5.34	1.79	5.34	1.55		5.34	1.72	5.34	1.52
5.35	1.56	5.35	1.78		5.35	1.64	5.35	1.63		5.35	1.82	5.35	1.7		5.35	1.67	5.35	1.47
5.35	1.65	5.35	2.04		5.35	1.77	5.35	1.86		5.35	1.8	5.35	1.63		5.35	1.49	5.35	1.46
5.35	1.66	5.35	2.02		5.35	1.77	5.35	1.82		5.35	1.98	5.35	1.64		5.35	1.58	5.35	1.62
5.36	1.73	5.36	2.04		5.36	1.67	5.36	1.77		5.36	1.97	5.36	1.69		5.36	1.71	5.36	1.6
5.36	1.64	5.36	1.87		5.36	1.53	5.36	1.78		5.36	1.89	5.36	1.75		5.36	1.69	5.36	1.48
5.37	1.72	5.37	1.95		5.37	1.74	5.37	1.71		5.37	1.85	5.37	1.71		5.37	1.72	5.37	1.49
5.37	1.78	5.37	1.93		5.37	1.71	5.37	1.87		5.37	1.97	5.37	1.68		5.37	1.6	5.37	1.61
5.37	1.75	5.37	1.91		5.37	1.64	5.37	1.76		5.37	1.83	5.37	1.68		5.37	1.63	5.37	1.39
5.38	1.72	5.38	1.9		5.38	1.67	5.38	1.67		5.38	1.91	5.38	1.78		5.38	1.6	5.38	1.51
5.38	1.81	5.38	1.99		5.38	1.67	5.38	1.73		5.38	1.92	5.38	1.69		5.38	1.56	5.38	1.38
5.39	1.89	5.39	1.86		5.39	1.61	5.39	1.71		5.39	1.85	5.39	1.75		5.39	1.49	5.39	1.4
5.39	1.81	5.39	1.95		5.39	1.73	5.39	1.71		5.39	1.8	5.39	1.67		5.39	1.51	5.39	1.5
5.39	1.95	5.39	1.87		5.39	1.64	5.39	1.76		5.39	1.83	5.39	1.57		5.39	1.6	5.39	1.5
5.4	1.87	5.4	1.89		5.4	1.63	5.4	1.71		5.4	1.69	5.4	1.62		5.4	1.55	5.4	1.5
5.4	1.89	5.4	1.95		5.4	1.69	5.4	1.62		5.4	1.92	5.4	1.73		5.4	1.65	5.4	1.46
5.41	1.92	5.41	1.93		5.41	1.67	5.41	1.73		5.41	1.87	5.41	1.59		5.41	1.55	5.41	1.51
5.41	1.96	5.41	1.94		5.41	1.69	5.41	1.86		5.41	1.85	5.41	1.65		5.41	1.5	5.41	1.45
5.41	1.92	5.41	1.95		5.41	1.73	5.41	1.73		5.41	1.82	5.41	1.67		5.41	1.59	5.41	1.39
5.42	1.95	5.42	1.87		5.42	1.67	5.42	1.67		5.42	1.74	5.42	1.67		5.42	1.53	5.42	1.41
5.42	1.93	5.42	1.91		5.42	1.66	5.42	1.68		5.42	1.75	5.42	1.66		5.42	1.62	5.42	1.48
5.43	1.96	5.43	1.94		5.43	1.63	5.43	1.63		5.43	1.93	5.43	1.55		5.43	1.6	5.43	1.47
5.43	1.96	5.43	1.83		5.43	1.65	5.43	1.67		5.43	1.69	5.43	1.68		5.43	1.58	5.43	1.51
5.43	1.9	5.43	1.83		5.43	1.65	5.43	1.82		5.43	1.83	5.43	1.63		5.43	1.62	5.43	1.52
5.44	1.86	5.44	1.98		5.44	1.72	5.44	1.65		5.44	1.92	5.44	1.6		5.44	1.58	5.44	1.42
5.44	1.82	5.44	1.85		5.44	1.52	5.44	1.7		5.44	1.69	5.44	1.65		5.44	1.52	5.44	1.36
5.45	1.93	5.45	1.9		5.45	1.61	5.45	1.71		5.45	1.76	5.45	1.55		5.45	1.45	5.45	1.44
5.45	1.91	5.45	1.81		5.45	1.59	5.45	1.65		5.45	1.75	5.45	1.58		5.45	1.6	5.45	1.5
5.45	2.06	5.45	1.84		5.45	1.59	5.45	1.6		5.45	1.9	5.45	1.59		5.45	1.54	5.45	1.52
5.46	1.96	5.46	1.8		5.46	1.67	5.46	1.58		5.46	1.83	5.46	1.53		5.46	1.53	5.46	1.55
5.46	1.87	5.46	1.96		5.46	1.63	5.46	1.66		5.46	1.7	5.46	1.47		5.46	1.42	5.46	1.47
5.47	2.03	5.47	1.77		5.47	1.65	5.47	1.7		5.47	1.79	5.47	1.61		5.47	1.4	5.47	1.43
5.47	1.98	5.47	1.81		5.47	1.78	5.47	1.68		5.47	1.86	5.47	1.58		5.47	1.43	5.47	1.41
5.47	1.89	5.47	1.83		5.47	1.83	5.47	1.58		5.47	1.75	5.47	1.71		5.47	1.56	5.47	1.48
5.48	1.97	5.48	1.73		5.48	1.74	5.48	1.64		5.48	1.84	5.48	1.52		5.48	1.43	5.48	1.34
5.48	1.94	5.48	1.91		5.48	1.79	5.48	1.61		5.48	1.71	5.48	1.5		5.48	1.63	5.48	1.4
5.49	2.08	5.49	1.78		5.49	1.79	5.49	1.77		5.49	1.69	5.49	1.61		5.49	1.52	5.49	1.45
5.49	2.01	5.49	1.72		5.49	1.8	5.49	1.64		5.49	1.9	5.49	1.57		5.49	1.46	5.49	1.37
5.49	1.75	5.49	1.83		5.49	1.79	5.49	1.61		5.49	1.71	5.49	1.71		5.49	1.47	5.49	1.43
5.5	1.92	5.5	1.93		5.5	1.79	5.5	1.62		5.5	1.81	5.5	1.55		5.5	1.52	5.5	1.39
5.5	1.97	5.5	1.77		5.5	1.95	5.5	1.69		5.5	1.61	5.5	1.48		5.5	1.47	5.5	1.41
5.51	1.92	5.51	1.85		5.51	1.9	5.51	1.5		5.51	1.74	5.51	1.53		5.51	1.57	5.51	1.46
5.51	1.94	5.51	1.71		5.51	1.92	5.51	1.57		5.51	1.7	5.51	1.54		5.51	1.54	5.51	1.35
5.51	1.84	5.51	1.8		5.51	1.81	5.51	1.58		5.51	1.73	5.51	1.56		5.51	1.53	5.51	1.47
5.52	1.9	5.52	1.81		5.52	1.98	5.52	1.69		5.52	1.76	5.52	1.6		5.52	1.42	5.52	1.42
5.52	2.06	5.52	1.85		5.52	1.94	5.52	1.54		5.52	1.76	5.52	1.56		5.52	1.49	5.52	1.41
5.53	1.92	5.53	1.73		5.53	1.87	5.53	1.57		5.53	1.8	5.53	1.6		5.53	1.45	5.53	1.38
5.53	1.88	5.53	1.72		5.53	1.92	5.53	1.58		5.53	1.81	5.53	1.65		5.53	1.53	5.53	1.51
5.53	1.89	5.53	1.73		5.53	1.84	5.53	1.65		5.53	1.67	5.53	1.48		5.53	1.46	5.53	1.33
5.54	2.11	5.54	1.71		5.54	2.08	5.54	1.62		5.54	1.84	5.54	1.47		5.54	1.44	5.54	1.45
5.54	1.92	5.54	1.95		5.54	1.92	5.54	1.67		5.54	1.74	5.54	1.5		5.54	1.5	5.54	1.38
5.55	1.9	5.55	1.82		5.55	1.9	5.55	1.56		5.55	1.61	5.55	1.51		5.55	1.42	5.55	1.35
5.55	1.9	5.55	1.69		5.55	1.99	5.55	1.59		5.55	1.6	5.55	1.55		5.55	1.54	5.55	1.41
5.55	1.87	5.55	1.85		5.55	1.94	5.55	1.59		5.55	1.63	5.55	1.57		5.55	1.5	5.55	1.37
5.56	2.01	5.56	1.7		5.56	1.92	5.56	1.61		5.56	1.65	5.56	1.55		5.56	1.44	5.56	1.42
5.56	2.04	5.56	1.72		5.56	2	5.56	1.67		5.56	1.7	5.56	1.55		5.56	1.52	5.56	1.36
5.57	1.74	5.57	1.76		5.57	1.95	5.57	1.61		5.57	1.55	5.57	1.47		5.57	1.47	5.57	1.42
5.57	1.84	5.57	1.65		5.57	2	5.57	1.63		5.57	1.69	5.57	1.48		5.57	1.49	5.57	1.39
5.57	1.89	5.57	1.81		5.57	1.89	5.57	1.74		5.57	1.66	5.57	1.47		5.57	1.41	5.57	1.33
5.58	1.95	5.58	1.78		5.58	1.97	5.58	1.79		5.58	1.6	5.58	1.43		5.58	1.58	5.58	1.34
5.58	2.04	5.58	1.67		5.58	1.99	5.58	1.85		5.58	1.69	5.58	1.5		5.58	1.48	5.58	1.42
5.59	1.81	5.59	1.76		5.59	1.92	5.59	1.74		5.59	1.63	5.59	1.39		5.59	1.46	5.59	1.31
5.59	1.86	5.59	1.7		5.59	1.94	5.59	1.82		5.59	1.54	5.59	1.68		5.59	1.45	5.59	1.29
5.59	1.89	5.59	1.69		5.59	2.03	5.59	1.89		5.59	1.57	5.59	1.5		5.59	1.52	5.59	1.31
5.6	1.97	5.6	1.85		5.6	1.88	5.6	1.81		5.6	1.78	5.6	1.51		5.6	1.46	5.6	1.37
5.6	1.84	5.6	1.76		5.6	1.96	5.6	1.81		5.6	1.68	5.6	1.41		5.6	1.45	5.6	1.3
5.61	1.88	5.61	1.67		5.61	1.88	5.61	1.9		5.61	1.72	5.61	1.62		5.61	1.45	5.61	1.35
5.61	1.84	5.61	1.73		5.61	1.95	5.61	1.98		5.61	1.72	5.61	1.53		5.61	1.41	5.61	1.51
5.61	1.95	5.61	1.61		5.61	1.81	5.61	1.99		5.61	1.67	5.61	1.46		5.61	1.51	5.61	1.3
5.62	1.87	5.62	1.59		5.62	1.92	5.62	1.85		5.62	1.51	5.62	1.53		5.62	1.5	5.62	1.29
5.62	1.82	5.62	1.78		5.62	1.96	5.62	1.92		5.62	1.63	5.62	1.38		5.62	1.44	5.62	1.32
5.63	1.92	5.63	1.63		5.63	1.86	5.63	1.87		5.63	1.7	5.63	1.58		5.63	1.48	5.63	1.38
5.63	2.02	5.63	1.65		5.63	1.91	5.63	1.94		5.63	1.73	5.63	1.43		5.63	1.56	5.63	1.26
5.63	1.82	5.63	1.69		5.63	1.9	5.63	1.92		5.63	1.62	5.63	1.49		5.63	1.48	5.63	1.34
5.64	1.84	5.64	1.76		5.64	1.88	5.64	1.97		5.64	1.63	5.64	1.47		5.64	1.51	5.64	1.33
5.64	1.92	5.64	1.67		5.64	1.87	5.64	2.01		5.64	1.62	5.64	1.43		5.64	1.53	5.64	1.36
5.65	1.88	5.65	1.66		5.65	1.98	5.65	1.98		5.65	1.63	5.65	1.51		5.65	1.57	5.65	1.32
5.65	1.91	5.65	1.68		5.65	1.91	5.65	1.95		5.65	1.51	5.65	1.47		5.65	1.66	5.65	1.33
5.65	1.84	5.65	1.63		5.65	1.94	5.65	2.08		5.65	1.67	5.65	1.55		5.65	1.7	5.65	1.44
5.66	1.81	5.66	1.65		5.66	1.94	5.66	1.94		5.66	1.76	5.66	1.53		5.66	1.69	5.66	1.3
5.66	1.89	5.66	1.63		5.66	1.92	5.66	2.16		5.66	1.66	5.66	1.46		5.66	1.7	5.66	1.37
5.67	1.84	5.67	1.59		5.67	1.86	5.67	2.15		5.67	1.55	5.67	1.39		5.67	1.82	5.67	1.34
5.67	1.92	5.67	1.81		5.67	1.74	5.67	2.02		5.67	1.48	5.67	1.48		5.67	1.71	5.67	1.37
5.67	1.89	5.67	1.66		5.67	1.95	5.67	2.04		5.67	1.56	5.67	1.38		5.67	1.83	5.67	1.36
5.68	1.83	5.68	1.67		5.68	1.74	5.68	1.88		5.68	1.66	5.68	1.4		5.68	1.75	5.68	1.39
5.68	1.94	5.68	1.55		5.68	1.86	5.68	2.03		5.68	1.68	5.68	1.4		5.68	1.8	5.68	1.27
5.69	1.75	5.69	1.63		5.69	1.95	5.69	2		5.69	1.57	5.69	1.41		5.69	1.76	5.69	1.33
5.69	1.84	5.69	1.75		5.69	1.82	5.69	1.99		5.69	1.58	5.69	1.44		5.69	1.79	5.69	1.28
5.69	1.75	5.69	1.63		5.69	1.94	5.69	2.03		5.69	1.67	5.69	1.6		5.69	1.86	5.69	1.39
5.7	1.92	5.7	1.65		5.7	1.85	5.7	1.93		5.7	1.64	5.7	1.54		5.7	1.8	5.7	1.34
5.7	1.85	5.7	1.68		5.7	1.73	5.7	1.92		5.7	1.52	5.7	1.58		5.7	1.77	5.7	1.27
5.71	1.74	5.71	1.61		5.71	1.86	5.71	1.94		5.71	1.56	5.71	1.59		5.71	1.98	5.71	1.3
5.71	1.93	5.71	1.63		5.71	1.88	5.71	1.99		5.71	1.47	5.71	1.65		5.71	1.79	5.71	1.34
5.71	1.74	5.71	1.59		5.71	1.91	5.71	1.97		5.71	1.59	5.71	1.78		5.71	1.84	5.71	1.33
5.72	1.77	5.72	1.7		5.72	1.91	5.72	2.05		5.72	1.57	5.72	1.79		5.72	1.79	5.72	1.3
5.72	1.76	5.72	1.62		5.72	1.75	5.72	1.97		5.72	1.6	5.72	1.61		5.72	1.79	5.72	1.24
5.73	1.74	5.73	1.7		5.73	1.78	5.73	2.03		5.73	1.6	5.73	1.75		5.73	1.87	5.73	1.28
5.73	1.8	5.73	1.66		5.73	1.78	5.73	1.94		5.73	1.52	5.73	1.71		5.73	1.87	5.73	1.21
5.73	1.74	5.73	1.52		5.73	1.8	5.73	2.03		5.73	1.47	5.73	1.64		5.73	2.07	5.73	1.28
5.74	1.8	5.74	1.64		5.74	1.69	5.74	2		5.74	1.61	5.74	1.72		5.74	1.83	5.74	1.3
5.74	1.59	5.74	1.62		5.74	1.83	5.74	2.03		5.74	1.54	5.74	1.73		5.74	1.8	5.74	1.28
5.75	1.66	5.75	1.67		5.75	1.78	5.75	1.99		5.75	1.49	5.75	1.86		5.75	1.85	5.75	1.32
5.75	1.73	5.75	1.58		5.75	1.76	5.75	1.95		5.75	1.5	5.75	1.79		5.75	1.79	5.75	1.33
5.75	1.69	5.75	1.68		5.75	1.74	5.75	1.92		5.75	1.57	5.75	1.7		5.75	1.85	5.75	1.29
5.76	1.65	5.76	1.64		5.76	1.7	5.76	1.84		5.76	1.57	5.76	1.87		5.76	1.85	5.76	1.32
5.76	1.73	5.76	1.59		5.76	1.72	5.76	2.02		5.76	1.51	5.76	1.94		5.76	1.81	5.76	1.35
5.77	1.68	5.77	1.65		5.77	1.76	5.77	1.97		5.77	1.55	5.77	1.93		5.77	1.88	5.77	1.28
5.77	1.66	5.77	1.63		5.77	1.78	5.77	1.99		5.77	1.65	5.77	1.83		5.77	1.85	5.77	1.27
5.77	1.71	5.77	1.64		5.77	1.75	5.77	1.94		5.77	1.47	5.77	1.91		5.77	1.93	5.77	1.23
5.78	1.68	5.78	1.6		5.78	1.75	5.78	2		5.78	1.52	5.78	1.91		5.78	1.75	5.78	1.27
5.78	1.66	5.78	1.55		5.78	1.68	5.78	1.85		5.78	1.48	5.78	1.9		5.78	1.83	5.78	1.32
5.79	1.62	5.79	1.64		5.79	1.7	5.79	1.89		5.79	1.52	5.79	1.89		5.79	1.79	5.79	1.28
5.79	1.74	5.79	1.67		5.79	1.85	5.79	1.89		5.79	1.53	5.79	2.01		5.79	1.94	5.79	1.41
5.79	1.73	5.79	1.6		5.79	1.67	5.79	1.88		5.79	1.51	5.79	1.75		5.79	1.9	5.79	1.31
5.8	1.66	5.8	1.71		5.8	1.79	5.8	1.83		5.8	1.5	5.8	1.97		5.8	1.88	5.8	1.34
5.8	1.64	5.8	1.61		5.8	1.72	5.8	1.82		5.8	1.43	5.8	1.75		5.8	1.75	5.8	1.33
5.81	1.67	5.81	1.56		5.81	1.7	5.81	1.82		5.81	1.53	5.81	1.72		5.81	1.86	5.81	1.27
5.81	1.82	5.81	1.7		5.81	1.88	5.81	1.9		5.81	1.51	5.81	1.81		5.81	1.76	5.81	1.27
5.81	1.67	5.81	1.5		5.81	1.74	5.81	1.85		5.81	1.54	5.81	1.83		5.81	1.98	5.81	1.34
5.82	1.72	5.82	1.6		5.82	1.78	5.82	1.98		5.82	1.47	5.82	1.9		5.82	1.68	5.82	1.31
5.82	1.71	5.82	1.64		5.82	1.67	5.82	1.89		5.82	1.54	5.82	1.97		5.82	1.77	5.82	1.27
5.83	1.67	5.83	1.65		5.83	1.64	5.83	1.95		5.83	1.57	5.83	1.9		5.83	1.77	5.83	1.35
5.83	1.63	5.83	1.47		5.83	1.63	5.83	1.78		5.83	1.46	5.83	1.87		5.83	1.85	5.83	1.33
5.83	1.73	5.83	1.55		5.83	1.71	5.83	1.78		5.83	1.49	5.83	1.86		5.83	1.86	5.83	1.26
5.84	1.71	5.84	1.59		5.84	1.63	5.84	1.8		5.84	1.48	5.84	1.88		5.84	1.71	5.84	1.19
5.84	1.67	5.84	1.62		5.84	1.65	5.84	1.74		5.84	1.49	5.84	1.82		5.84	1.93	5.84	1.28
5.85	1.66	5.85	1.53		5.85	1.8	5.85	1.89		5.85	1.41	5.85	1.8		5.85	1.67	5.85	1.3
5.85	1.62	5.85	1.54		5.85	1.65	5.85	1.73		5.85	1.52	5.85	1.77		5.85	1.83	5.85	1.2
5.85	1.68	5.85	1.58		5.85	1.64	5.85	1.93		5.85	1.45	5.85	1.79		5.85	1.76	5.85	1.29
5.86	1.76	5.86	1.57		5.86	1.74	5.86	1.83		5.86	1.56	5.86	1.84		5.86	1.61	5.86	1.24
5.86	1.54	5.86	1.55		5.86	1.75	5.86	1.86		5.86	1.5	5.86	1.94		5.86	1.73	5.86	1.27
5.87	1.59	5.87	1.63		5.87	1.6	5.87	1.8		5.87	1.53	5.87	1.63		5.87	1.74	5.87	1.23
5.87	1.54	5.87	1.59		5.87	1.68	5.87	1.97		5.87	1.51	5.87	1.89		5.87	1.75	5.87	1.33
5.87	1.61	5.87	1.51		5.87	1.67	5.87	1.86		5.87	1.55	5.87	1.79		5.87	1.8	5.87	1.28
5.88	1.6	5.88	1.6		5.88	1.58	5.88	1.78		5.88	1.66	5.88	1.65		5.88	1.78	5.88	1.29
5.88	1.63	5.88	1.49		5.88	1.68	5.88	1.78		5.88	1.64	5.88	2.02		5.88	1.73	5.88	1.36
5.89	1.67	5.89	1.55		5.89	1.7	5.89	1.76		5.89	1.74	5.89	1.73		5.89	1.75	5.89	1.36
5.89	1.64	5.89	1.5		5.89	1.67	5.89	1.73		5.89	1.65	5.89	1.68		5.89	1.77	5.89	1.47
5.89	1.65	5.89	1.52		5.89	1.6	5.89	1.86		5.89	1.65	5.89	1.94		5.89	1.64	5.89	1.43
5.9	1.65	5.9	1.52		5.9	1.72	5.9	1.83		5.9	1.76	5.9	1.68		5.9	1.84	5.9	1.45
5.9	1.54	5.9	1.61		5.9	1.68	5.9	1.84		5.9	1.84	5.9	1.71		5.9	1.7	5.9	1.56
5.91	1.62	5.91	1.49		5.91	1.68	5.91	1.82		5.91	1.68	5.91	1.66		5.91	1.8	5.91	1.49
5.91	1.72	5.91	1.61		5.91	1.56	5.91	1.72		5.91	1.78	5.91	1.77		5.91	1.63	5.91	1.68
5.91	1.56	5.91	1.46		5.91	1.65	5.91	1.63		5.91	1.8	5.91	1.79		5.91	1.65	5.91	1.54
5.92	1.71	5.92	1.61		5.92	1.63	5.92	1.66		5.92	1.85	5.92	1.69		5.92	1.76	5.92	1.62
5.92	1.67	5.92	1.58		5.92	1.59	5.92	1.92		5.92	1.96	5.92	1.77		5.92	1.71	5.92	1.6
5.93	1.6	5.93	1.47		5.93	1.59	5.93	1.77		5.93	1.91	5.93	1.88		5.93	1.78	5.93	1.48
5.93	1.62	5.93	1.46		5.93	1.57	5.93	1.73		5.93	1.8	5.93	1.79		5.93	1.76	5.93	1.55
5.93	1.63	5.93	1.45		5.93	1.47	5.93	1.89		5.93	1.89	5.93	1.86		5.93	1.75	5.93	1.59
5.94	1.61	5.94	1.47		5.94	1.56	5.94	1.74		5.94	1.87	5.94	1.72		5.94	1.73	5.94	1.63
5.94	1.64	5.94	1.47		5.94	1.65	5.94	1.74		5.94	1.8	5.94	1.82		5.94	1.71	5.94	1.71
5.95	1.57	5.95	1.5		5.95	1.55	5.95	1.75		5.95	1.8	5.95	1.79		5.95	1.73	5.95	1.65
5.95	1.5	5.95	1.45		5.95	1.59	5.95	1.7		5.95	1.87	5.95	1.65		5.95	1.65	5.95	1.6
5.95	1.66	5.95	1.6		5.95	1.64	5.95	1.73		5.95	1.93	5.95	1.68		5.95	1.63	5.95	1.66
5.96	1.55	5.96	1.42		5.96	1.7	5.96	1.73		5.96	1.83	5.96	1.69		5.96	1.58	5.96	1.72
5.96	1.6	5.96	1.51		5.96	1.61	5.96	1.75		5.96	1.9	5.96	1.86		5.96	1.75	5.96	1.69
5.97	1.65	5.97	1.54		5.97	1.67	5.97	1.73		5.97	2	5.97	1.66		5.97	1.66	5.97	1.67
5.97	1.55	5.97	1.44		5.97	1.64	5.97	1.64		5.97	1.79	5.97	1.88		5.97	1.65	5.97	1.76
5.97	1.56	5.97	1.43		5.97	1.72	5.97	1.63		5.97	1.88	5.97	1.77		5.97	1.57	5.97	1.58
5.98	1.69	5.98	1.58		5.98	1.76	5.98	1.74		5.98	1.86	5.98	1.66		5.98	1.65	5.98	1.59
5.98	1.57	5.98	1.45		5.98	1.87	5.98	1.73		5.98	1.97	5.98	1.74		5.98	1.64	5.98	1.62
5.99	1.56	5.99	1.44		5.99	1.77	5.99	1.62		5.99	1.87	5.99	1.75		5.99	1.67	5.99	1.74
5.99	1.6	5.99	1.57		5.99	1.76	5.99	1.66		5.99	1.91	5.99	1.66		5.99	1.7	5.99	1.61
5.99	1.56	5.99	1.5		5.99	1.76	5.99	1.7		5.99	1.92	5.99	1.76		5.99	1.53	5.99	1.73
6	1.56	6	1.48		6	1.79	6	1.62		6	2.02	6	1.61		6	1.65	6	1.76
6	1.54	6	1.57		6	1.81	6	1.7		6	1.92	6	1.82		6	1.6	6	1.67
6.01	1.62	6.01	1.46		6.01	1.84	6.01	1.8		6.01	1.83	6.01	1.69		6.01	1.8	6.01	1.66
6.01	1.57	6.01	1.48		6.01	1.87	6.01	1.72		6.01	1.84	6.01	1.63		6.01	1.7	6.01	1.6
6.01	1.57	6.01	1.56		6.01	2.02	6.01	1.71		6.01	1.82	6.01	1.66		6.01	1.56	6.01	1.67
6.02	1.54	6.02	1.43		6.02	1.87	6.02	1.76		6.02	1.81	6.02	1.7		6.02	1.55	6.02	1.64
6.02	1.61	6.02	1.53		6.02	2.12	6.02	1.66		6.02	1.85	6.02	1.77		6.02	1.74	6.02	1.6
6.03	1.58	6.03	1.5		6.03	1.89	6.03	1.71		6.03	1.83	6.03	1.65		6.03	1.6	6.03	1.63
6.03	1.55	6.03	1.48		6.03	2.04	6.03	1.69		6.03	1.88	6.03	1.6		6.03	1.57	6.03	1.66
6.03	1.57	6.03	1.61		6.03	1.97	6.03	1.71		6.03	1.98	6.03	1.7		6.03	1.61	6.03	1.62
6.04	1.64	6.04	1.39		6.04	1.93	6.04	1.65		6.04	1.8	6.04	1.63		6.04	1.56	6.04	1.65
6.04	1.66	6.04	1.44		6.04	1.94	6.04	1.68		6.04	1.9	6.04	1.73		6.04	1.62	6.04	1.55
6.05	1.57	6.05	1.46		6.05	1.9	6.05	1.83		6.05	1.9	6.05	1.65		6.05	1.6	6.05	1.8
6.05	1.6	6.05	1.38		6.05	1.98	6.05	1.75		6.05	1.78	6.05	1.6		6.05	1.58	6.05	1.71
6.05	1.6	6.05	1.42		6.05	2.14	6.05	1.61		6.05	1.78	6.05	1.76		6.05	1.53	6.05	1.64
6.06	1.5	6.06	1.46		6.06	1.99	6.06	1.71		6.06	1.77	6.06	1.64		6.06	1.53	6.06	1.65
6.06	1.54	6.06	1.34		6.06	1.96	6.06	1.67		6.06	1.82	6.06	1.66		6.06	1.51	6.06	1.61
6.07	1.63	6.07	1.4		6.07	1.97	6.07	1.76		6.07	1.84	6.07	1.68		6.07	1.63	6.07	1.63
6.07	1.56	6.07	1.48		6.07	2.03	6.07	1.83		6.07	1.81	6.07	1.66		6.07	1.54	6.07	1.64
6.07	1.55	6.07	1.47		6.07	2.02	6.07	1.82		6.07	1.85	6.07	1.66		6.07	1.57	6.07	1.65
6.08	1.55	6.08	1.45		6.08	1.89	6.08	1.81		6.08	1.87	6.08	1.67		6.08	1.58	6.08	1.79
6.08	1.51	6.08	1.45		6.08	1.96	6.08	1.81		6.08	1.99	6.08	1.61		6.08	1.56	6.08	1.67
6.09	1.56	6.09	1.49		6.09	2	6.09	1.76		6.09	1.88	6.09	1.75		6.09	1.53	6.09	1.62
6.09	1.59	6.09	1.45		6.09	1.97	6.09	1.91		6.09	1.84	6.09	1.66		6.09	1.56	6.09	1.59
6.09	1.67	6.09	1.39		6.09	1.9	6.09	1.88		6.09	1.88	6.09	1.66		6.09	1.56	6.09	1.6
6.1	1.47	6.1	1.52		6.1	1.98	6.1	1.91		6.1	1.82	6.1	1.68		6.1	1.6	6.1	1.42
6.1	1.5	6.1	1.42		6.1	1.88	6.1	1.89		6.1	1.86	6.1	1.51		6.1	1.6	6.1	1.53
6.11	1.5	6.11	1.42		6.11	1.97	6.11	1.9		6.11	1.81	6.11	1.64		6.11	1.65	6.11	1.66
6.11	1.55	6.11	1.48		6.11	1.87	6.11	1.93		6.11	1.86	6.11	1.59		6.11	1.58	6.11	1.66
6.11	1.5	6.11	1.39		6.11	1.92	6.11	1.92		6.11	1.77	6.11	1.58		6.11	1.57	6.11	1.63
6.12	1.43	6.12	1.46		6.12	1.89	6.12	1.96		6.12	1.77	6.12	1.59		6.12	1.53	6.12	1.55
6.12	1.45	6.12	1.48		6.12	1.82	6.12	2		6.12	1.74	6.12	1.66		6.12	1.52	6.12	1.57
6.13	1.59	6.13	1.48		6.13	1.96	6.13	1.97		6.13	1.83	6.13	1.57		6.13	1.68	6.13	1.64
6.13	1.58	6.13	1.4		6.13	1.95	6.13	2.07		6.13	1.86	6.13	1.61		6.13	1.63	6.13	1.43
6.13	1.54	6.13	1.37		6.13	2.01	6.13	2.12		6.13	1.81	6.13	1.66		6.13	1.46	6.13	1.6
6.14	1.5	6.14	1.38		6.14	2.19	6.14	2.05		6.14	1.8	6.14	1.65		6.14	1.56	6.14	1.66
6.14	1.53	6.14	1.47		6.14	2.04	6.14	1.97		6.14	1.72	6.14	1.53		6.14	1.52	6.14	1.58
6.15	1.44	6.15	1.48		6.15	2.12	6.15	2.02		6.15	1.78	6.15	1.59		6.15	1.41	6.15	1.64
6.15	1.58	6.15	1.42		6.15	1.91	6.15	2.05		6.15	1.8	6.15	1.58		6.15	1.63	6.15	1.6
6.15	1.48	6.15	1.42		6.15	1.78	6.15	2.17		6.15	1.84	6.15	1.73		6.15	1.44	6.15	1.58
6.16	1.54	6.16	1.43		6.16	1.82	6.16	1.95		6.16	1.68	6.16	1.57		6.16	1.53	6.16	1.56
6.16	1.45	6.16	1.36		6.16	1.87	6.16	1.92		6.16	1.79	6.16	1.67		6.16	1.62	6.16	1.55
6.17	1.42	6.17	1.48		6.17	1.92	6.17	2.09		6.17	1.71	6.17	1.63		6.17	1.44	6.17	1.53
6.17	1.52	6.17	1.49		6.17	1.94	6.17	2.1		6.17	1.8	6.17	1.62		6.17	1.45	6.17	1.44
6.17	1.55	6.17	1.34		6.17	1.95	6.17	1.94		6.17	1.67	6.17	1.46		6.17	1.64	6.17	1.58
6.18	1.44	6.18	1.49		6.18	1.82	6.18	1.91		6.18	1.72	6.18	1.58		6.18	1.59	6.18	1.58
6.18	1.51	6.18	1.49		6.18	1.84	6.18	1.82		6.18	1.7	6.18	1.57		6.18	1.45	6.18	1.52
6.19	1.51	6.19	1.45		6.19	1.95	6.19	1.95		6.19	1.77	6.19	1.5		6.19	1.51	6.19	1.53
6.19	1.45	6.19	1.41		6.19	1.83	6.19	1.91		6.19	1.73	6.19	1.6		6.19	1.44	6.19	1.49
6.19	1.46	6.19	1.42		6.19	1.82	6.19	2.06		6.19	1.81	6.19	1.55		6.19	1.49	6.19	1.48
6.2	1.57	6.2	1.45		6.2	1.87	6.2	1.98		6.2	1.64	6.2	1.53		6.2	1.4	6.2	1.47
6.2	1.57	6.2	1.43		6.2	1.75	6.2	1.98		6.2	1.57	6.2	1.66		6.2	1.55	6.2	1.45
6.21	1.6	6.21	1.43		6.21	1.78	6.21	1.9		6.21	1.73	6.21	1.58		6.21	1.43	6.21	1.64
6.21	1.48	6.21	1.46		6.21	1.84	6.21	1.99		6.21	1.72	6.21	1.59		6.21	1.51	6.21	1.5
6.21	1.45	6.21	1.38		6.21	1.85	6.21	1.91		6.21	1.71	6.21	1.54		6.21	1.55	6.21	1.59
6.22	1.41	6.22	1.4		6.22	1.83	6.22	1.89		6.22	1.74	6.22	1.58		6.22	1.48	6.22	1.54
6.22	1.5	6.22	1.4		6.22	1.82	6.22	1.87		6.22	1.77	6.22	1.62		6.22	1.53	6.22	1.48
6.23	1.44	6.23	1.51		6.23	1.75	6.23	1.92		6.23	1.69	6.23	1.44		6.23	1.45	6.23	1.49
6.23	1.43	6.23	1.39		6.23	1.8	6.23	1.97		6.23	1.66	6.23	1.59		6.23	1.49	6.23	1.64
6.23	1.52	6.23	1.47		6.23	1.85	6.23	1.98		6.23	1.84	6.23	1.51		6.23	1.46	6.23	1.46
6.24	1.43	6.24	1.4		6.24	1.8	6.24	1.86		6.24	1.53	6.24	1.63		6.24	1.46	6.24	1.55
6.24	1.48	6.24	1.41		6.24	1.95	6.24	2.01		6.24	1.64	6.24	1.63		6.24	1.46	6.24	1.55
6.25	1.5	6.25	1.39		6.25	1.8	6.25	2.02		6.25	1.58	6.25	1.48		6.25	1.47	6.25	1.48
6.25	1.38	6.25	1.4		6.25	1.88	6.25	1.87		6.25	1.7	6.25	1.5		6.25	1.62	6.25	1.61
6.25	1.43	6.25	1.37		6.25	1.81	6.25	1.8		6.25	1.73	6.25	1.63		6.25	1.42	6.25	1.5
6.26	1.47	6.26	1.43		6.26	1.84	6.26	2.02		6.26	1.65	6.26	1.56		6.26	1.43	6.26	1.56
6.26	1.47	6.26	1.33		6.26	1.88	6.26	1.72		6.26	1.6	6.26	1.61		6.26	1.38	6.26	1.56
6.27	1.49	6.27	1.42		6.27	1.75	6.27	1.96		6.27	1.78	6.27	1.52		6.27	1.49	6.27	1.59
6.27	1.47	6.27	1.42		6.27	1.81	6.27	1.89		6.27	1.73	6.27	1.43		6.27	1.48	6.27	1.47
6.27	1.52	6.27	1.45		6.27	1.76	6.27	1.98		6.27	1.64	6.27	1.49		6.27	1.33	6.27	1.53
6.28	1.44	6.28	1.41		6.28	1.83	6.28	1.86		6.28	1.68	6.28	1.48		6.28	1.5	6.28	1.45
6.28	1.39	6.28	1.38		6.28	1.88	6.28	1.77		6.28	1.62	6.28	1.43		6.28	1.36	6.28	1.48
6.29	1.32	6.29	1.41		6.29	1.76	6.29	1.84		6.29	1.64	6.29	1.52		6.29	1.53	6.29	1.45
6.29	1.4	6.29	1.42		6.29	1.89	6.29	1.78		6.29	1.58	6.29	1.58		6.29	1.5	6.29	1.46
6.29	1.47	6.29	1.45		6.29	1.78	6.29	1.94		6.29	1.64	6.29	1.41		6.29	1.5	6.29	1.37
6.3	1.61	6.3	1.35		6.3	1.81	6.3	1.84		6.3	1.62	6.3	1.59		6.3	1.49	6.3	1.45
6.3	1.41	6.3	1.45		6.3	1.68	6.3	2		6.3	1.6	6.3	1.47		6.3	1.57	6.3	1.51
6.31	1.44	6.31	1.43		6.31	1.8	6.31	1.84		6.31	1.56	6.31	1.45		6.31	1.54	6.31	1.53
6.31	1.43	6.31	1.33		6.31	1.7	6.31	1.93		6.31	1.56	6.31	1.42		6.31	1.6	6.31	1.53
6.31	1.49	6.31	1.45		6.31	1.67	6.31	1.89		6.31	1.63	6.31	1.48		6.31	1.64	6.31	1.51
6.32	1.44	6.32	1.36		6.32	1.77	6.32	1.81		6.32	1.6	6.32	1.48		6.32	1.54	6.32	1.46
6.32	1.45	6.32	1.36		6.32	1.62	6.32	1.87		6.32	1.61	6.32	1.39		6.32	1.68	6.32	1.44
6.33	1.45	6.33	1.39		6.33	1.72	6.33	1.88		6.33	1.59	6.33	1.51		6.33	1.74	6.33	1.54
6.33	1.46	6.33	1.4		6.33	1.66	6.33	1.8		6.33	1.62	6.33	1.47		6.33	1.59	6.33	1.44
6.33	1.39	6.33	1.43		6.33	1.78	6.33	1.82		6.33	1.56	6.33	1.37		6.33	1.94	6.33	1.52
6.34	1.4	6.34	1.45		6.34	1.65	6.34	1.83		6.34	1.63	6.34	1.42		6.34	1.71	6.34	1.49
6.34	1.5	6.34	1.35		6.34	1.66	6.34	1.86		6.34	1.62	6.34	1.45		6.34	1.63	6.34	1.39
6.35	1.52	6.35	1.43		6.35	1.66	6.35	1.74		6.35	1.54	6.35	1.57		6.35	1.78	6.35	1.44
6.35	1.61	6.35	1.29		6.35	1.7	6.35	1.68		6.35	1.55	6.35	1.39		6.35	1.8	6.35	1.43
6.35	1.63	6.35	1.41		6.35	1.61	6.35	1.76		6.35	1.68	6.35	1.35		6.35	1.75	6.35	1.38
6.36	1.67	6.36	1.41		6.36	1.69	6.36	1.86		6.36	1.66	6.36	1.49		6.36	1.8	6.36	1.46
6.36	1.66	6.36	1.32		6.36	1.65	6.36	2		6.36	1.76	6.36	1.58		6.36	1.85	6.36	1.5
6.37	1.66	6.37	1.41		6.37	1.74	6.37	1.8		6.37	1.55	6.37	1.5		6.37	1.82	6.37	1.44
6.37	1.72	6.37	1.34		6.37	1.79	6.37	1.75		6.37	1.65	6.37	1.55		6.37	1.89	6.37	1.43
6.37	1.78	6.37	1.41		6.37	1.65	6.37	1.71		6.37	1.61	6.37	1.56		6.37	1.88	6.37	1.44
6.38	1.93	6.38	1.31		6.38	1.69	6.38	1.81		6.38	1.57	6.38	1.6		6.38	1.82	6.38	1.47
6.38	1.83	6.38	1.44		6.38	1.52	6.38	1.91		6.38	1.67	6.38	1.77		6.38	1.86	6.38	1.44
6.39	1.88	6.39	1.32		6.39	1.86	6.39	1.87		6.39	1.55	6.39	1.57		6.39	1.83	6.39	1.45
6.39	1.92	6.39	1.35		6.39	1.67	6.39	1.75		6.39	1.43	6.39	1.87		6.39	1.9	6.39	1.38
6.39	1.85	6.39	1.49		6.39	1.68	6.39	1.85		6.39	1.5	6.39	1.7		6.39	1.83	6.39	1.47
6.4	1.81	6.4	1.46		6.4	1.69	6.4	1.62		6.4	1.51	6.4	1.89		6.4	1.84	6.4	1.31
6.4	1.96	6.4	1.57		6.4	1.64	6.4	1.79		6.4	1.57	6.4	1.73		6.4	1.87	6.4	1.44
6.41	1.84	6.41	1.49		6.41	1.66	6.41	1.72		6.41	1.53	6.41	1.84		6.41	1.89	6.41	1.41
6.41	1.91	6.41	1.6		6.41	1.72	6.41	1.79		6.41	1.55	6.41	1.78		6.41	1.97	6.41	1.47
6.41	1.93	6.41	1.74		6.41	1.64	6.41	1.68		6.41	1.59	6.41	1.88		6.41	1.89	6.41	1.5
6.42	1.93	6.42	1.64		6.42	1.74	6.42	1.73		6.42	1.56	6.42	1.78		6.42	1.87	6.42	1.37
6.42	1.91	6.42	1.61		6.42	1.63	6.42	1.75		6.42	1.39	6.42	1.85		6.42	1.91	6.42	1.42
6.43	1.95	6.43	1.73		6.43	1.65	6.43	1.63		6.43	1.61	6.43	1.88		6.43	1.87	6.43	1.48
6.43	1.88	6.43	1.84		6.43	1.67	6.43	1.72		6.43	1.57	6.43	1.77		6.43	1.85	6.43	1.29
6.43	1.92	6.43	1.83		6.43	1.6	6.43	1.82		6.43	1.58	6.43	2		6.43	1.8	6.43	1.36
6.44	1.83	6.44	1.88		6.44	1.59	6.44	1.67		6.44	1.53	6.44	1.86		6.44	1.8	6.44	1.4
6.44	1.82	6.44	1.84		6.44	1.62	6.44	1.73		6.44	1.54	6.44	1.79		6.44	1.85	6.44	1.37
6.45	1.81	6.45	1.73		6.45	1.66	6.45	1.72		6.45	1.49	6.45	1.87		6.45	1.78	6.45	1.38
6.45	1.87	6.45	1.65		6.45	1.59	6.45	1.73		6.45	1.54	6.45	1.8		6.45	1.87	6.45	1.36
6.45	1.9	6.45	1.87		6.45	1.74	6.45	1.79		6.45	1.58	6.45	1.95		6.45	1.75	6.45	1.42
6.46	1.91	6.46	1.9		6.46	1.66	6.46	1.76		6.46	1.53	6.46	1.8		6.46	1.8	6.46	1.33
6.46	1.88	6.46	1.84		6.46	1.68	6.46	1.68		6.46	1.53	6.46	1.88		6.46	1.67	6.46	1.29
6.47	1.89	6.47	1.95		6.47	1.7	6.47	1.64		6.47	1.48	6.47	1.84		6.47	1.7	6.47	1.4
6.47	2.06	6.47	1.79		6.47	1.66	6.47	1.79		6.47	1.52	6.47	1.74		6.47	1.91	6.47	1.35
6.47	1.86	6.47	1.78		6.47	1.75	6.47	1.67		6.47	1.57	6.47	1.94		6.47	1.77	6.47	1.4
6.48	2.01	6.48	1.82		6.48	1.67	6.48	1.68		6.48	1.47	6.48	1.81		6.48	1.77	6.48	1.42
6.48	1.93	6.48	1.98		6.48	1.71	6.48	1.7		6.48	1.55	6.48	1.81		6.48	1.79	6.48	1.38
6.49	1.98	6.49	2.08		6.49	1.71	6.49	1.73		6.49	1.53	6.49	1.86		6.49	2	6.49	1.41
6.49	1.95	6.49	1.92		6.49	1.81	6.49	1.61		6.49	1.44	6.49	1.91		6.49	1.84	6.49	1.33
6.49	1.95	6.49	1.92		6.49	1.88	6.49	1.75		6.49	1.47	6.49	1.84		6.49	1.82	6.49	1.37
6.5	1.93	6.5	1.87		6.5	1.99	6.5	1.7		6.5	1.58	6.5	1.78		6.5	1.78	6.5	1.45
6.5	1.86	6.5	1.87		6.5	1.89	6.5	1.72		6.5	1.44	6.5	1.83		6.5	1.78	6.5	1.35
6.51	1.95	6.51	1.82		6.51	2.06	6.51	1.77		6.51	1.4	6.51	1.95		6.51	1.79	6.51	1.41
6.51	1.9	6.51	2.09		6.51	1.86	6.51	1.79		6.51	1.49	6.51	1.76		6.51	1.89	6.51	1.35
6.51	2.04	6.51	1.81		6.51	2.05	6.51	1.62		6.51	1.4	6.51	1.91		6.51	1.73	6.51	1.39
6.52	1.99	6.52	1.78		6.52	2.03	6.52	1.76		6.52	1.42	6.52	1.96		6.52	1.85	6.52	1.35
6.52	2.01	6.52	1.88		6.52	2	6.52	1.62		6.52	1.51	6.52	1.79		6.52	1.8	6.52	1.36
6.53	1.94	6.53	2.09		6.53	2.07	6.53	1.55		6.53	1.48	6.53	1.93		6.53	1.82	6.53	1.28
6.53	1.92	6.53	1.81		6.53	1.9	6.53	1.76		6.53	1.53	6.53	1.74		6.53	1.86	6.53	1.38
6.53	1.89	6.53	1.96		6.53	2.08	6.53	1.59		6.53	1.59	6.53	1.89		6.53	1.78	6.53	1.34
6.54	1.87	6.54	1.95		6.54	1.86	6.54	1.59		6.54	1.6	6.54	1.81		6.54	1.65	6.54	1.33
6.54	2.04	6.54	1.95		6.54	2	6.54	1.72		6.54	1.76	6.54	1.87		6.54	1.69	6.54	1.31
6.55	1.93	6.55	1.78		6.55	2.07	6.55	1.62		6.55	1.67	6.55	1.75		6.55	1.85	6.55	1.32
6.55	1.98	6.55	1.9		6.55	1.86	6.55	1.68		6.55	1.63	6.55	1.79		6.55	1.87	6.55	1.39
6.55	1.88	6.55	1.86		6.55	1.97	6.55	1.68		6.55	1.8	6.55	1.88		6.55	1.68	6.55	1.33
6.56	1.98	6.56	1.95		6.56	1.94	6.56	1.62		6.56	1.86	6.56	1.73		6.56	1.74	6.56	1.31
6.56	1.84	6.56	1.89		6.56	1.99	6.56	1.64		6.56	1.73	6.56	1.76		6.56	1.77	6.56	1.35
6.57	1.94	6.57	1.79		6.57	1.96	6.57	1.57		6.57	1.93	6.57	1.77		6.57	1.85	6.57	1.24
6.57	2.02	6.57	1.86		6.57	1.94	6.57	1.76		6.57	1.78	6.57	1.79		6.57	1.88	6.57	1.34
6.57	1.92	6.57	1.97		6.57	1.92	6.57	1.55		6.57	1.81	6.57	1.8		6.57	1.75	6.57	1.32
6.58	1.99	6.58	1.96		6.58	2.09	6.58	1.54		6.58	1.86	6.58	1.75		6.58	1.71	6.58	1.26
6.58	1.96	6.58	1.82		6.58	2.08	6.58	1.62		6.58	1.9	6.58	1.84		6.58	1.73	6.58	1.33
6.59	1.93	6.59	1.82		6.59	2.01	6.59	1.55		6.59	1.8	6.59	1.82		6.59	1.74	6.59	1.5
6.59	1.8	6.59	1.99		6.59	1.98	6.59	1.54		6.59	1.78	6.59	1.75		6.59	1.74	6.59	1.48
6.59	1.86	6.59	1.89		6.59	2.1	6.59	1.68		6.59	1.89	6.59	1.8		6.59	1.66	6.59	1.49
6.6	1.77	6.6	1.89		6.6	1.92	6.6	1.53		6.6	1.88	6.6	1.76		6.6	1.7	6.6	1.46
6.6	1.88	6.6	1.9		6.6	2.04	6.6	1.62		6.6	1.86	6.6	1.87		6.6	1.59	6.6	1.53
6.61	1.82	6.61	1.93		6.61	2.03	6.61	1.6		6.61	1.89	6.61	1.81		6.61	1.67	6.61	1.58
6.61	1.87	6.61	1.78		6.61	1.96	6.61	1.6		6.61	1.87	6.61	1.73		6.61	1.76	6.61	1.67
6.61	1.81	6.61	1.89		6.61	1.83	6.61	1.59		6.61	1.98	6.61	1.79		6.61	1.66	6.61	1.6
6.62	1.91	6.62	1.89		6.62	2.02	6.62	1.61		6.62	1.82	6.62	1.77		6.62	1.71	6.62	1.68
6.62	1.71	6.62	1.75		6.62	1.88	6.62	1.66		6.62	1.93	6.62	1.74		6.62	1.76	6.62	1.42
6.63	1.87	6.63	1.84		6.63	1.91	6.63	1.6		6.63	1.88	6.63	1.78		6.63	1.56	6.63	1.61
6.63	1.76	6.63	1.71		6.63	1.88	6.63	1.68		6.63	1.76	6.63	1.76		6.63	1.65	6.63	1.65
6.63	1.88	6.63	1.85		6.63	1.91	6.63	1.61		6.63	1.83	6.63	1.71		6.63	1.61	6.63	1.57
6.64	1.71	6.64	1.8		6.64	2.09	6.64	1.57		6.64	1.92	6.64	1.81		6.64	1.74	6.64	1.63
6.64	1.75	6.64	1.85		6.64	1.95	6.64	1.62		6.64	1.94	6.64	1.7		6.64	1.63	6.64	1.65
6.65	1.77	6.65	1.82		6.65	1.99	6.65	1.66		6.65	1.82	6.65	1.7		6.65	1.64	6.65	1.83
6.65	1.81	6.65	2.07		6.65	1.95	6.65	1.55		6.65	1.91	6.65	1.61		6.65	1.54	6.65	1.7
6.65	1.79	6.65	1.89		6.65	2.14	6.65	1.42		6.65	1.82	6.65	1.76		6.65	1.6	6.65	1.6
6.66	1.86	6.66	1.66		6.66	1.9	6.66	1.58		6.66	1.89	6.66	1.68		6.66	1.63	6.66	1.64
6.66	1.98	6.66	1.7		6.66	1.89	6.66	1.67		6.66	1.87	6.66	1.76		6.66	1.59	6.66	1.76
6.67	1.78	6.67	1.71		6.67	1.85	6.67	1.63		6.67	1.85	6.67	1.58		6.67	1.66	6.67	1.75
6.67	1.82	6.67	1.81		6.67	1.95	6.67	1.5		6.67	1.88	6.67	1.62		6.67	1.62	6.67	1.66
6.67	1.79	6.67	1.92		6.67	1.82	6.67	1.54		6.67	1.92	6.67	1.74		6.67	1.64	6.67	1.68
6.68	1.84	6.68	1.76		6.68	1.85	6.68	1.53		6.68	1.83	6.68	1.77		6.68	1.61	6.68	1.79
6.68	1.88	6.68	1.77		6.68	1.78	6.68	1.56		6.68	1.94	6.68	1.66		6.68	1.7	6.68	1.78
6.69	1.81	6.69	1.9		6.69	1.84	6.69	1.51		6.69	1.94	6.69	1.68		6.69	1.6	6.69	1.67
6.69	1.82	6.69	1.72		6.69	1.8	6.69	1.62		6.69	1.91	6.69	1.9		6.69	1.61	6.69	1.75
6.69	1.71	6.69	1.85		6.69	1.76	6.69	1.46		6.69	2.01	6.69	1.69		6.69	1.57	6.69	1.63
6.7	1.75	6.7	1.9		6.7	1.76	6.7	1.49		6.7	1.82	6.7	1.57		6.7	1.59	6.7	1.78
6.7	1.75	6.7	1.83		6.7	1.88	6.7	1.51		6.7	1.8	6.7	1.68		6.7	1.6	6.7	1.68
6.71	1.68	6.71	1.64		6.71	1.88	6.71	1.54		6.71	1.88	6.71	1.62		6.71	1.5	6.71	1.72
6.71	1.8	6.71	1.78		6.71	1.78	6.71	1.5		6.71	1.83	6.71	1.68		6.71	1.58	6.71	1.6
6.71	1.63	6.71	1.77		6.71	1.89	6.71	1.55		6.71	1.74	6.71	1.67		6.71	1.54	6.71	1.62
6.72	1.86	6.72	1.77		6.72	1.87	6.72	1.6		6.72	1.89	6.72	1.62		6.72	1.63	6.72	1.64
6.72	1.75	6.72	1.77		6.72	1.86	6.72	1.54		6.72	1.88	6.72	1.58		6.72	1.59	6.72	1.71
6.73	1.7	6.73	1.77		6.73	1.84	6.73	1.62		6.73	1.86	6.73	1.71		6.73	1.65	6.73	1.72
6.73	1.7	6.73	1.72		6.73	1.81	6.73	1.58		6.73	1.95	6.73	1.66		6.73	1.51	6.73	1.74
6.73	1.68	6.73	1.72		6.73	1.82	6.73	1.49		6.73	1.96	6.73	1.66		6.73	1.65	6.73	1.65
6.74	1.83	6.74	1.73		6.74	1.74	6.74	1.57		6.74	1.75	6.74	1.69		6.74	1.53	6.74	1.61
6.74	1.76	6.74	1.81		6.74	1.76	6.74	1.66		6.74	1.88	6.74	1.7		6.74	1.47	6.74	1.62
6.75	1.67	6.75	1.79		6.75	1.87	6.75	1.86		6.75	1.9	6.75	1.56		6.75	1.6	6.75	1.63
6.75	1.74	6.75	1.68		6.75	1.85	6.75	1.8		6.75	1.74	6.75	1.65		6.75	1.59	6.75	1.58
6.75	1.73	6.75	1.76		6.75	1.79	6.75	1.68		6.75	1.82	6.75	1.71		6.75	1.56	6.75	1.68
6.76	1.96	6.76	1.74		6.76	1.68	6.76	1.91		6.76	1.87	6.76	1.57		6.76	1.52	6.76	1.69
6.76	1.66	6.76	1.78		6.76	1.75	6.76	1.95		6.76	1.78	6.76	1.71		6.76	1.53	6.76	1.75
6.77	1.79	6.77	1.76		6.77	1.79	6.77	1.9		6.77	1.78	6.77	1.63		6.77	1.51	6.77	1.71
6.77	1.68	6.77	1.8		6.77	1.82	6.77	1.98		6.77	1.72	6.77	1.69		6.77	1.49	6.77	1.66
6.77	1.73	6.77	1.69		6.77	1.77	6.77	1.79		6.77	1.75	6.77	1.62		6.77	1.4	6.77	1.64
6.78	1.68	6.78	1.69		6.78	1.71	6.78	1.92		6.78	1.8	6.78	1.72		6.78	1.42	6.78	1.56
6.78	1.65	6.78	1.77		6.78	1.8	6.78	1.99		6.78	1.86	6.78	1.63		6.78	1.65	6.78	1.59
6.79	1.7	6.79	1.61		6.79	1.75	6.79	1.99		6.79	1.85	6.79	1.59		6.79	1.56	6.79	1.61
6.79	1.63	6.79	1.64		6.79	1.71	6.79	1.91		6.79	1.79	6.79	1.68		6.79	1.61	6.79	1.67
6.79	1.63	6.79	1.7		6.79	1.7	6.79	2.06		6.79	1.84	6.79	1.52		6.79	1.43	6.79	1.71
6.8	1.73	6.8	1.86		6.8	1.71	6.8	1.95		6.8	1.83	6.8	1.55		6.8	1.48	6.8	1.65
6.8	1.74	6.8	1.66		6.8	1.72	6.8	1.91		6.8	1.71	6.8	1.55		6.8	1.47	6.8	1.67
6.81	1.68	6.81	1.67		6.81	1.74	6.81	2.07		6.81	1.85	6.81	1.72		6.81	1.49	6.81	1.59
6.81	1.75	6.81	1.76		6.81	1.7	6.81	1.91		6.81	1.79	6.81	1.61		6.81	1.55	6.81	1.62
6.81	1.67	6.81	1.72		6.81	1.77	6.81	2		6.81	1.79	6.81	1.6		6.81	1.5	6.81	1.65
6.82	1.73	6.82	1.73		6.82	1.77	6.82	1.96		6.82	1.81	6.82	1.49		6.82	1.42	6.82	1.63
6.82	1.67	6.82	1.67		6.82	1.86	6.82	2.01		6.82	1.79	6.82	1.62		6.82	1.45	6.82	1.63
6.83	1.62	6.83	1.65		6.83	1.63	6.83	1.99		6.83	1.64	6.83	1.52		6.83	1.56	6.83	1.6
6.83	1.76	6.83	1.78		6.83	1.72	6.83	2.03		6.83	1.69	6.83	1.54		6.83	1.5	6.83	1.61
6.83	1.64	6.83	1.69		6.83	1.83	6.83	2.05		6.83	1.73	6.83	1.65		6.83	1.48	6.83	1.65
6.84	1.65	6.84	1.68		6.84	1.66	6.84	1.92		6.84	1.72	6.84	1.48		6.84	1.59	6.84	1.6
6.84	1.53	6.84	1.66		6.84	1.61	6.84	2.02		6.84	1.82	6.84	1.55		6.84	1.42	6.84	1.59
6.85	1.71	6.85	1.62		6.85	1.72	6.85	1.85		6.85	1.66	6.85	1.51		6.85	1.64	6.85	1.57
6.85	1.57	6.85	1.67		6.85	1.69	6.85	1.86		6.85	1.76	6.85	1.5		6.85	1.58	6.85	1.71
6.85	1.65	6.85	1.64		6.85	1.67	6.85	1.94		6.85	1.6	6.85	1.48		6.85	1.59	6.85	1.49
6.86	1.69	6.86	1.64		6.86	1.78	6.86	2.14		6.86	1.86	6.86	1.61		6.86	1.48	6.86	1.57
6.86	1.64	6.86	1.68		6.86	1.57	6.86	1.83		6.86	1.68	6.86	1.6		6.86	1.43	6.86	1.61
6.87	1.71	6.87	1.61		6.87	1.71	6.87	2.02		6.87	1.73	6.87	1.59		6.87	1.56	6.87	1.64
6.87	1.64	6.87	1.69		6.87	1.71	6.87	1.95		6.87	1.7	6.87	1.53		6.87	1.43	6.87	1.51
6.87	1.7	6.87	1.64		6.87	1.66	6.87	2.07		6.87	1.61	6.87	1.58		6.87	1.52	6.87	1.68
6.88	1.62	6.88	1.64		6.88	1.65	6.88	1.99		6.88	1.78	6.88	1.53		6.88	1.51	6.88	1.59
6.88	1.6	6.88	1.63		6.88	1.75	6.88	2.07		6.88	1.69	6.88	1.53		6.88	1.51	6.88	1.67
6.89	1.57	6.89	1.71		6.89	1.63	6.89	1.81		6.89	1.82	6.89	1.59		6.89	1.5	6.89	1.57
6.89	1.6	6.89	1.59		6.89	1.68	6.89	2.03		6.89	1.74	6.89	1.54		6.89	1.51	6.89	1.5
6.89	1.65	6.89	1.61		6.89	1.64	6.89	1.98		6.89	1.7	6.89	1.61		6.89	1.49	6.89	1.54
6.9	1.53	6.9	1.7		6.9	1.53	6.9	2.21		6.9	1.69	6.9	1.58		6.9	1.5	6.9	1.51
6.9	1.58	6.9	1.7		6.9	1.67	6.9	2.09		6.9	1.58	6.9	1.48		6.9	1.42	6.9	1.57
6.91	1.62	6.91	1.59		6.91	1.63	6.91	1.97		6.91	1.66	6.91	1.54		6.91	1.61	6.91	1.5
6.91	1.63	6.91	1.68		6.91	1.64	6.91	1.97		6.91	1.61	6.91	1.55		6.91	1.45	6.91	1.61
6.91	1.59	6.91	1.61		6.91	1.72	6.91	1.87		6.91	1.57	6.91	1.53		6.91	1.52	6.91	1.52
6.92	1.61	6.92	1.48		6.92	1.61	6.92	1.89		6.92	1.69	6.92	1.55		6.92	1.47	6.92	1.5
6.92	1.49	6.92	1.52		6.92	1.63	6.92	1.93		6.92	1.77	6.92	1.65		6.92	1.54	6.92	1.54
6.93	1.68	6.93	1.53		6.93	1.67	6.93	2.08		6.93	1.65	6.93	1.54		6.93	1.45	6.93	1.57
6.93	1.62	6.93	1.61		6.93	1.66	6.93	1.99		6.93	1.68	6.93	1.42		6.93	1.44	6.93	1.62
6.93	1.72	6.93	1.47		6.93	1.5	6.93	1.94		6.93	1.65	6.93	1.54		6.93	1.46	6.93	1.46
6.94	1.59	6.94	1.6		6.94	1.63	6.94	1.9		6.94	1.61	6.94	1.47		6.94	1.55	6.94	1.6
6.94	1.59	6.94	1.49		6.94	1.6	6.94	1.91		6.94	1.7	6.94	1.5		6.94	1.47	6.94	1.56
6.95	1.64	6.95	1.53		6.95	1.64	6.95	1.97		6.95	1.7	6.95	1.49		6.95	1.42	6.95	1.42
6.95	1.54	6.95	1.57		6.95	1.6	6.95	1.86		6.95	1.6	6.95	1.52		6.95	1.42	6.95	1.53
6.95	1.61	6.95	1.54		6.95	1.62	6.95	1.84		6.95	1.73	6.95	1.44		6.95	1.49	6.95	1.46
6.96	1.54	6.96	1.67		6.96	1.64	6.96	1.95		6.96	1.52	6.96	1.59		6.96	1.4	6.96	1.53
6.96	1.54	6.96	1.51		6.96	1.69	6.96	1.97		6.96	1.52	6.96	1.45		6.96	1.46	6.96	1.51
6.97	1.61	6.97	1.59		6.97	1.75	6.97	1.83		6.97	1.62	6.97	1.56		6.97	1.51	6.97	1.44
6.97	1.58	6.97	1.53		6.97	1.51	6.97	1.88		6.97	1.72	6.97	1.5		6.97	1.5	6.97	1.49
6.97	1.55	6.97	1.58		6.97	1.81	6.97	1.8		6.97	1.58	6.97	1.46		6.97	1.57	6.97	1.51
6.98	1.57	6.98	1.56		6.98	1.72	6.98	1.76		6.98	1.71	6.98	1.4		6.98	1.51	6.98	1.45
6.98	1.57	6.98	1.64		6.98	1.8	6.98	1.84		6.98	1.64	6.98	1.49		6.98	1.6	6.98	1.58
6.99	1.53	6.99	1.51		6.99	1.82	6.99	1.95		6.99	1.63	6.99	1.46		6.99	1.59	6.99	1.66
6.99	1.58	6.99	1.56		6.99	1.72	6.99	1.67		6.99	1.64	6.99	1.43		6.99	1.69	6.99	1.43
6.99	1.57	6.99	1.52		6.99	1.91	6.99	1.84		6.99	1.61	6.99	1.45		6.99	1.7	6.99	1.42
7	1.49	7	1.49		7	1.84	7	1.85		7	1.61	7	1.48		7	1.78	7	1.56
7	1.59	7	1.56		7	1.99	7	1.86		7	1.6	7	1.52		7	1.59	7	1.46
7.01	1.52	7.01	1.61		7.01	1.87	7.01	1.78		7.01	1.62	7.01	1.56		7.01	1.93	7.01	1.5
7.01	1.62	7.01	1.6		7.01	1.9	7.01	1.75		7.01	1.58	7.01	1.38		7.01	1.79	7.01	1.45
7.01	1.59	7.01	1.65		7.01	1.9	7.01	1.84		7.01	1.63	7.01	1.48		7.01	1.75	7.01	1.42
7.02	1.56	7.02	1.59		7.02	1.97	7.02	1.79		7.02	1.71	7.02	1.36		7.02	1.76	7.02	1.44
7.02	1.6	7.02	1.54		7.02	1.97	7.02	1.79		7.02	1.49	7.02	1.51		7.02	1.89	7.02	1.54
7.03	1.56	7.03	1.58		7.03	1.84	7.03	1.7		7.03	1.57	7.03	1.47		7.03	1.84	7.03	1.51
7.03	1.52	7.03	1.58		7.03	1.96	7.03	1.78		7.03	1.55	7.03	1.56		7.03	1.86	7.03	1.47
7.03	1.6	7.03	1.55		7.03	1.96	7.03	1.87		7.03	1.62	7.03	1.63		7.03	1.84	7.03	1.51
7.04	1.55	7.04	1.59		7.04	1.98	7.04	1.89		7.04	1.55	7.04	1.52		7.04	1.9	7.04	1.42
7.04	1.54	7.04	1.6		7.04	2.03	7.04	1.78		7.04	1.63	7.04	1.72		7.04	1.81	7.04	1.45
7.05	1.55	7.05	1.54		7.05	2.1	7.05	1.76		7.05	1.7	7.05	1.69		7.05	1.9	7.05	1.54
7.05	1.56	7.05	1.57		7.05	1.85	7.05	1.75		7.05	1.54	7.05	1.69		7.05	1.9	7.05	1.44
7.05	1.56	7.05	1.65		7.05	2.16	7.05	1.72		7.05	1.56	7.05	1.76		7.05	1.77	7.05	1.34
7.06	1.56	7.06	1.44		7.06	2	7.06	1.88		7.06	1.54	7.06	1.75		7.06	1.8	7.06	1.38
7.06	1.6	7.06	1.52		7.06	1.86	7.06	1.75		7.06	1.54	7.06	1.6		7.06	1.81	7.06	1.46
7.07	1.54	7.07	1.48		7.07	1.97	7.07	1.65		7.07	1.64	7.07	1.82		7.07	1.75	7.07	1.38
7.07	1.51	7.07	1.58		7.07	2.01	7.07	1.8		7.07	1.46	7.07	1.81		7.07	1.82	7.07	1.4
7.07	1.58	7.07	1.57		7.07	2.06	7.07	1.64		7.07	1.48	7.07	1.95		7.07	1.85	7.07	1.46
7.08	1.57	7.08	1.6		7.08	2.01	7.08	1.69		7.08	1.57	7.08	1.85		7.08	1.8	7.08	1.37
7.08	1.61	7.08	1.55		7.08	2.02	7.08	1.75		7.08	1.5	7.08	1.84		7.08	1.85	7.08	1.44
7.09	1.52	7.09	1.45		7.09	1.89	7.09	1.84		7.09	1.5	7.09	1.87		7.09	1.79	7.09	1.36
7.09	1.49	7.09	1.51		7.09	1.95	7.09	1.77		7.09	1.54	7.09	1.82		7.09	1.87	7.09	1.4
7.09	1.46	7.09	1.51		7.09	2	7.09	1.69		7.09	1.59	7.09	1.88		7.09	1.92	7.09	1.54
7.1	1.61	7.1	1.52		7.1	1.99	7.1	1.68		7.1	1.51	7.1	1.75		7.1	1.72	7.1	1.48
7.1	1.55	7.1	1.5		7.1	2.04	7.1	1.82		7.1	1.46	7.1	1.92		7.1	1.92	7.1	1.46
7.11	1.5	7.11	1.45		7.11	1.93	7.11	1.64		7.11	1.62	7.11	1.85		7.11	1.72	7.11	1.39
7.11	1.53	7.11	1.45		7.11	1.83	7.11	1.7		7.11	1.54	7.11	1.88		7.11	1.84	7.11	1.37
7.11	1.58	7.11	1.58		7.11	2.01	7.11	1.76		7.11	1.56	7.11	1.91		7.11	1.85	7.11	1.43
7.12	1.42	7.12	1.48		7.12	1.99	7.12	1.71		7.12	1.52	7.12	1.94		7.12	1.84	7.12	1.41
7.12	1.5	7.12	1.47		7.12	1.91	7.12	1.72		7.12	1.47	7.12	1.94		7.12	1.73	7.12	1.37
7.13	1.59	7.13	1.59		7.13	1.92	7.13	1.71		7.13	1.44	7.13	1.84		7.13	1.83	7.13	1.46
7.13	1.54	7.13	1.44		7.13	1.98	7.13	1.72		7.13	1.5	7.13	1.86		7.13	1.81	7.13	1.48
7.13	1.54	7.13	1.52		7.13	1.96	7.13	1.73		7.13	1.51	7.13	2.04		7.13	1.78	7.13	1.36
7.14	1.54	7.14	1.51		7.14	1.92	7.14	1.66		7.14	1.47	7.14	2.01		7.14	1.82	7.14	1.36
7.14	1.45	7.14	1.65		7.14	1.99	7.14	1.68		7.14	1.47	7.14	1.86		7.14	1.74	7.14	1.39
7.15	1.51	7.15	1.64		7.15	1.94	7.15	1.65		7.15	1.63	7.15	1.83		7.15	1.94	7.15	1.54
7.15	1.56	7.15	1.85		7.15	1.89	7.15	1.72		7.15	1.53	7.15	1.97		7.15	1.88	7.15	1.42
7.15	1.57	7.15	1.74		7.15	1.78	7.15	1.74		7.15	1.46	7.15	1.88		7.15	1.74	7.15	1.29
7.16	1.49	7.16	1.8		7.16	1.98	7.16	1.65		7.16	1.58	7.16	1.8		7.16	1.73	7.16	1.52
7.16	1.54	7.16	1.81		7.16	1.8	7.16	1.77		7.16	1.4	7.16	1.74		7.16	1.83	7.16	1.39
7.17	1.51	7.17	1.9		7.17	2.01	7.17	1.63		7.17	1.49	7.17	1.9		7.17	1.94	7.17	1.4
7.17	1.4	7.17	2		7.17	1.98	7.17	1.66		7.17	1.46	7.17	1.77		7.17	1.73	7.17	1.4
7.17	1.52	7.17	1.84		7.17	1.98	7.17	1.71		7.17	1.46	7.17	1.84		7.17	1.83	7.17	1.38
7.18	1.51	7.18	1.87		7.18	1.85	7.18	1.65		7.18	1.57	7.18	1.84		7.18	1.8	7.18	1.35
7.18	1.59	7.18	1.93		7.18	1.84	7.18	1.63		7.18	1.49	7.18	1.88		7.18	1.63	7.18	1.41
7.19	1.59	7.19	2.02		7.19	1.8	7.19	1.77		7.19	1.5	7.19	1.84		7.19	1.81	7.19	1.4
7.19	1.53	7.19	1.86		7.19	1.85	7.19	1.61		7.19	1.48	7.19	1.9		7.19	1.75	7.19	1.37
7.19	1.55	7.19	1.94		7.19	1.79	7.19	1.68		7.19	1.46	7.19	1.82		7.19	1.72	7.19	1.36
7.2	1.47	7.2	1.97		7.2	1.85	7.2	1.72		7.2	1.67	7.2	1.76		7.2	1.81	7.2	1.33
7.2	1.57	7.2	2.04		7.2	1.84	7.2	1.73		7.2	1.52	7.2	1.83		7.2	1.66	7.2	1.4
7.21	1.49	7.21	1.9		7.21	1.8	7.21	1.67		7.21	1.64	7.21	1.8		7.21	1.75	7.21	1.49
7.21	1.53	7.21	2.03		7.21	2.01	7.21	1.71		7.21	1.63	7.21	1.94		7.21	1.68	7.21	1.41
7.21	1.47	7.21	1.9		7.21	1.73	7.21	1.66		7.21	1.66	7.21	2.07		7.21	1.79	7.21	1.48
7.22	1.46	7.22	2.09		7.22	1.84	7.22	1.67		7.22	1.79	7.22	1.74		7.22	1.68	7.22	1.47
7.22	1.53	7.22	1.93		7.22	1.77	7.22	1.71		7.22	1.65	7.22	1.74		7.22	1.72	7.22	1.46
7.23	1.48	7.23	2.09		7.23	1.77	7.23	1.58		7.23	1.74	7.23	1.78		7.23	1.72	7.23	1.55
7.23	1.44	7.23	2.01		7.23	1.85	7.23	1.52		7.23	1.89	7.23	1.77		7.23	1.78	7.23	1.56
7.23	1.49	7.23	1.94		7.23	1.79	7.23	1.54		7.23	1.73	7.23	1.83		7.23	1.72	7.23	1.61
7.24	1.47	7.24	1.94		7.24	1.68	7.24	1.64		7.24	1.77	7.24	1.84		7.24	1.78	7.24	1.56
7.24	1.49	7.24	1.94		7.24	1.79	7.24	1.59		7.24	1.79	7.24	1.74		7.24	1.77	7.24	1.58
7.25	1.48	7.25	1.93		7.25	1.82	7.25	1.65		7.25	1.81	7.25	1.7		7.25	1.7	7.25	1.59
7.25	1.39	7.25	1.92		7.25	1.73	7.25	1.71		7.25	1.75	7.25	1.84		7.25	1.71	7.25	1.61
7.25	1.45	7.25	2.06		7.25	1.77	7.25	1.78		7.25	1.82	7.25	1.86		7.25	1.71	7.25	1.63
7.26	1.53	7.26	1.92		7.26	1.73	7.26	1.81		7.26	1.74	7.26	1.79		7.26	1.67	7.26	1.62
7.26	1.49	7.26	1.97		7.26	1.76	7.26	1.86		7.26	1.91	7.26	1.83		7.26	1.72	7.26	1.63
7.27	1.46	7.27	2.14		7.27	1.76	7.27	1.87		7.27	1.85	7.27	1.76		7.27	1.52	7.27	1.73
7.27	1.43	7.27	2.07		7.27	1.79	7.27	1.91		7.27	1.89	7.27	1.98		7.27	1.62	7.27	1.63
7.27	1.51	7.27	1.94		7.27	1.68	7.27	1.88		7.27	1.97	7.27	1.89		7.27	1.74	7.27	1.74
7.28	1.45	7.28	2.01		7.28	1.79	7.28	1.86		7.28	1.76	7.28	1.66		7.28	1.71	7.28	1.58
7.28	1.53	7.28	1.97		7.28	1.7	7.28	1.97		7.28	1.86	7.28	1.64		7.28	1.63	7.28	1.75
7.29	1.37	7.29	2.08		7.29	1.78	7.29	1.89		7.29	1.81	7.29	1.76		7.29	1.74	7.29	1.64
7.29	1.42	7.29	2.08		7.29	1.71	7.29	1.94		7.29	1.85	7.29	1.75		7.29	1.68	7.29	1.7
7.29	1.41	7.29	2.03		7.29	1.76	7.29	2.01		7.29	1.99	7.29	1.74		7.29	1.7	7.29	1.76
7.3	1.48	7.3	1.99		7.3	1.65	7.3	1.91		7.3	1.86	7.3	1.71		7.3	1.6	7.3	1.66
7.3	1.46	7.3	1.98		7.3	1.78	7.3	2.02		7.3	1.98	7.3	1.86		7.3	1.65	7.3	1.76
7.31	1.47	7.31	2.07		7.31	1.78	7.31	2.05		7.31	1.9	7.31	1.66		7.31	1.59	7.31	1.75
7.31	1.49	7.31	2.04		7.31	1.75	7.31	1.95		7.31	1.92	7.31	1.77		7.31	1.66	7.31	1.83
7.31	1.43	7.31	1.96		7.31	1.79	7.31	1.99		7.31	2.02	7.31	1.65		7.31	1.63	7.31	1.75
7.32	1.43	7.32	2		7.32	1.75	7.32	1.99		7.32	2	7.32	1.68		7.32	1.73	7.32	1.6
7.32	1.45	7.32	2.05		7.32	1.67	7.32	2.1		7.32	1.9	7.32	1.79		7.32	1.8	7.32	1.66
7.33	1.49	7.33	2.11		7.33	1.65	7.33	1.83		7.33	1.94	7.33	1.86		7.33	1.55	7.33	1.6
7.33	1.38	7.33	2.01		7.33	1.67	7.33	2.01		7.33	1.93	7.33	1.6		7.33	1.53	7.33	1.59
7.33	1.4	7.33	1.8		7.33	1.71	7.33	1.96		7.33	2.04	7.33	1.72		7.33	1.58	7.33	1.67
7.34	1.41	7.34	2.02		7.34	1.67	7.34	1.82		7.34	2.01	7.34	1.73		7.34	1.63	7.34	1.67
7.34	1.53	7.34	1.95		7.34	1.72	7.34	2.02		7.34	1.84	7.34	1.77		7.34	1.7	7.34	1.71
7.35	1.46	7.35	1.9		7.35	1.66	7.35	1.99		7.35	1.92	7.35	1.8		7.35	1.59	7.35	1.62
7.35	1.52	7.35	1.87		7.35	1.63	7.35	2.02		7.35	1.93	7.35	1.63		7.35	1.71	7.35	1.67
7.35	1.66	7.35	1.98		7.35	1.73	7.35	1.87		7.35	1.98	7.35	1.69		7.35	1.58	7.35	1.78
7.36	1.74	7.36	2.06		7.36	1.7	7.36	1.94		7.36	1.85	7.36	1.71		7.36	1.58	7.36	1.66
7.36	1.71	7.36	2.03		7.36	1.62	7.36	2.04		7.36	1.8	7.36	1.71		7.36	1.58	7.36	1.62
7.37	1.79	7.37	1.89		7.37	1.61	7.37	1.9		7.37	1.88	7.37	1.77		7.37	1.6	7.37	1.6
7.37	1.7	7.37	1.96		7.37	1.65	7.37	2.03		7.37	1.83	7.37	1.76		7.37	1.57	7.37	1.73
7.37	1.79	7.37	2.01		7.37	1.65	7.37	1.99		7.37	1.79	7.37	1.7		7.37	1.71	7.37	1.53
7.38	1.79	7.38	1.86		7.38	1.73	7.38	2.04		7.38	1.92	7.38	1.61		7.38	1.63	7.38	1.69
7.38	1.83	7.38	1.92		7.38	1.77	7.38	1.98		7.38	1.81	7.38	1.75		7.38	1.57	7.38	1.63
7.39	1.91	7.39	1.96		7.39	1.68	7.39	1.94		7.39	1.95	7.39	1.67		7.39	1.55	7.39	1.6
7.39	1.95	7.39	1.98		7.39	1.58	7.39	1.98		7.39	1.84	7.39	1.71		7.39	1.55	7.39	1.6
7.39	1.74	7.39	1.89		7.39	1.5	7.39	1.83		7.39	1.94	7.39	1.59		7.39	1.61	7.39	1.75
7.4	1.8	7.4	1.87		7.4	1.65	7.4	2.03		7.4	1.89	7.4	1.65		7.4	1.58	7.4	1.6
7.4	1.81	7.4	1.88		7.4	1.63	7.4	1.84		7.4	1.85	7.4	1.65		7.4	1.48	7.4	1.59
7.41	1.98	7.41	1.91		7.41	1.66	7.41	1.86		7.41	1.83	7.41	1.54		7.41	1.58	7.41	1.58
7.41	1.86	7.41	1.81		7.41	1.71	7.41	2		7.41	1.79	7.41	1.62		7.41	1.59	7.41	1.61
7.41	1.93	7.41	1.82		7.41	1.67	7.41	1.94		7.41	1.82	7.41	1.67		7.41	1.67	7.41	1.73
7.42	1.94	7.42	1.87		7.42	1.71	7.42	1.91		7.42	1.8	7.42	1.75		7.42	1.59	7.42	1.64
7.42	1.86	7.42	2.02		7.42	1.64	7.42	2.02		7.42	1.88	7.42	1.57		7.42	1.48	7.42	1.73
7.43	2.07	7.43	1.88		7.43	1.68	7.43	1.91		7.43	1.86	7.43	1.61		7.43	1.53	7.43	1.58
7.43	1.99	7.43	1.83		7.43	1.54	7.43	1.85		7.43	1.76	7.43	1.54		7.43	1.62	7.43	1.57
7.43	2.01	7.43	1.97		7.43	1.65	7.43	1.92		7.43	1.85	7.43	1.52		7.43	1.56	7.43	1.69
7.44	1.98	7.44	1.94		7.44	1.59	7.44	2.05		7.44	1.74	7.44	1.7		7.44	1.57	7.44	1.64
7.44	1.99	7.44	1.71		7.44	1.63	7.44	2.02		7.44	1.77	7.44	1.68		7.44	1.63	7.44	1.63
7.45	1.94	7.45	1.81		7.45	1.52	7.45	1.88		7.45	1.78	7.45	1.64		7.45	1.48	7.45	1.61
7.45	1.89	7.45	1.72		7.45	1.61	7.45	1.88		7.45	1.83	7.45	1.66		7.45	1.54	7.45	1.64
7.45	1.92	7.45	1.89		7.45	1.69	7.45	1.8		7.45	1.8	7.45	1.68		7.45	1.5	7.45	1.75
7.46	2.06	7.46	1.89		7.46	1.64	7.46	2		7.46	1.71	7.46	1.62		7.46	1.57	7.46	1.63
7.46	1.91	7.46	1.82		7.46	1.62	7.46	1.94		7.46	1.66	7.46	1.76		7.46	1.43	7.46	1.59
7.47	1.99	7.47	1.72		7.47	1.64	7.47	1.93		7.47	1.87	7.47	1.65		7.47	1.47	7.47	1.72
7.47	1.85	7.47	1.91		7.47	1.76	7.47	1.94		7.47	1.83	7.47	1.54		7.47	1.5	7.47	1.59
7.47	2.02	7.47	1.73		7.47	1.63	7.47	2.07		7.47	1.79	7.47	1.55		7.47	1.53	7.47	1.54
7.48	1.93	7.48	1.83		7.48	1.7	7.48	1.89		7.48	1.97	7.48	1.58		7.48	1.67	7.48	1.63
7.48	1.91	7.48	1.82		7.48	1.58	7.48	1.82		7.48	1.76	7.48	1.61		7.48	1.43	7.48	1.61
7.49	1.86	7.49	1.8		7.49	1.79	7.49	1.9		7.49	1.7	7.49	1.55		7.49	1.51	7.49	1.66
7.49	2.14	7.49	1.83		7.49	1.67	7.49	1.77		7.49	1.84	7.49	1.57		7.49	1.48	7.49	1.55
7.49	2.03	7.49	1.76		7.49	1.77	7.49	1.93		7.49	1.7	7.49	1.62		7.49	1.49	7.49	1.63
7.5	1.99	7.5	1.75		7.5	1.72	7.5	1.8		7.5	1.81	7.5	1.58		7.5	1.52	7.5	1.61
7.5	1.99	7.5	1.81		7.5	1.85	7.5	1.9		7.5	1.84	7.5	1.56		7.5	1.45	7.5	1.49
7.51	1.88	7.51	1.81		7.51	1.89	7.51	1.85		7.51	1.79	7.51	1.54		7.51	1.56	7.51	1.6
7.51	1.93	7.51	1.97		7.51	1.85	7.51	1.88		7.51	1.71	7.51	1.62		7.51	1.5	7.51	1.54
7.51	1.97	7.51	1.78		7.51	2.03	7.51	1.88		7.51	1.71	7.51	1.56		7.51	1.61	7.51	1.59
7.52	2.03	7.52	1.76		7.52	1.97	7.52	1.84		7.52	1.65	7.52	1.57		7.52	1.48	7.52	1.59
7.52	1.92	7.52	1.79		7.52	1.91	7.52	1.86		7.52	1.65	7.52	1.6		7.52	1.5	7.52	1.63
7.53	2.05	7.53	1.73		7.53	1.93	7.53	1.9		7.53	1.79	7.53	1.58		7.53	1.48	7.53	1.62
7.53	2.04	7.53	1.63		7.53	1.93	7.53	1.82		7.53	1.69	7.53	1.55		7.53	1.41	7.53	1.63
7.53	1.82	7.53	1.71		7.53	2.02	7.53	1.93		7.53	1.74	7.53	1.57		7.53	1.51	7.53	1.52
7.54	2.15	7.54	1.72		7.54	1.87	7.54	1.77		7.54	1.76	7.54	1.48		7.54	1.54	7.54	1.44
7.54	1.9	7.54	1.8		7.54	1.93	7.54	1.72		7.54	1.7	7.54	1.53		7.54	1.43	7.54	1.56
7.55	1.9	7.55	1.72		7.55	1.89	7.55	1.84		7.55	1.67	7.55	1.48		7.55	1.47	7.55	1.5
7.55	2.03	7.55	1.68		7.55	1.97	7.55	1.82		7.55	1.78	7.55	1.54		7.55	1.53	7.55	1.52
7.55	1.98	7.55	1.75		7.55	1.97	7.55	1.92		7.55	1.64	7.55	1.51		7.55	1.48	7.55	1.63
7.56	1.96	7.56	1.76		7.56	2.11	7.56	1.83		7.56	1.6	7.56	1.48		7.56	1.5	7.56	1.51
7.56	2.04	7.56	1.66		7.56	1.93	7.56	1.69		7.56	1.74	7.56	1.53		7.56	1.41	7.56	1.51
7.57	1.89	7.57	1.69		7.57	1.88	7.57	1.89		7.57	1.7	7.57	1.59		7.57	1.56	7.57	1.53
7.57	1.96	7.57	1.76		7.57	2.06	7.57	1.79		7.57	1.66	7.57	1.5		7.57	1.48	7.57	1.54
7.57	1.9	7.57	1.71		7.57	2.05	7.57	1.73		7.57	1.62	7.57	1.55		7.57	1.53	7.57	1.5
7.58	1.94	7.58	1.71		7.58	1.96	7.58	1.81		7.58	1.66	7.58	1.55		7.58	1.39	7.58	1.55
7.58	1.88	7.58	1.68		7.58	1.96	7.58	1.8		7.58	1.64	7.58	1.57		7.58	1.52	7.58	1.42
7.59	1.85	7.59	1.59		7.59	1.91	7.59	1.72		7.59	1.71	7.59	1.58		7.59	1.45	7.59	1.57
7.59	2.04	7.59	1.73		7.59	1.93	7.59	1.7		7.59	1.57	7.59	1.48		7.59	1.44	7.59	1.43
7.59	1.88	7.59	1.78		7.59	1.96	7.59	1.79		7.59	1.66	7.59	1.47		7.59	1.5	7.59	1.49
7.6	2.1	7.6	1.82		7.6	1.89	7.6	1.75		7.6	1.83	7.6	1.51		7.6	1.46	7.6	1.54
7.6	1.82	7.6	1.7		7.6	1.93	7.6	1.74		7.6	1.64	7.6	1.57		7.6	1.39	7.6	1.44
7.61	1.84	7.61	1.72		7.61	1.9	7.61	1.77		7.61	1.61	7.61	1.58		7.61	1.33	7.61	1.55
7.61	1.82	7.61	1.66		7.61	1.94	7.61	1.77		7.61	1.72	7.61	1.48		7.61	1.47	7.61	1.53
7.61	1.78	7.61	1.64		7.61	1.9	7.61	1.88		7.61	1.67	7.61	1.49		7.61	1.45	7.61	1.48
7.62	2.01	7.62	1.7		7.62	1.87	7.62	1.68		7.62	1.65	7.62	1.55		7.62	1.4	7.62	1.46
7.62	1.95	7.62	1.57		7.62	2.11	7.62	1.89		7.62	1.62	7.62	1.53		7.62	1.42	7.62	1.42
7.63	1.86	7.63	1.75		7.63	1.81	7.63	1.74		7.63	1.66	7.63	1.46		7.63	1.51	7.63	1.56
7.63	1.84	7.63	1.72		7.63	2	7.63	1.89		7.63	1.69	7.63	1.44		7.63	1.54	7.63	1.49
7.63	1.79	7.63	1.61		7.63	1.89	7.63	1.7		7.63	1.64	7.63	1.56		7.63	1.51	7.63	1.5
7.64	1.95	7.64	1.65		7.64	2.03	7.64	1.92		7.64	1.66	7.64	1.51		7.64	1.54	7.64	1.45
7.64	1.9	7.64	1.68		7.64	1.86	7.64	1.79		7.64	1.62	7.64	1.4		7.64	1.64	7.64	1.5
7.65	1.8	7.65	1.77		7.65	1.87	7.65	1.91		7.65	1.59	7.65	1.56		7.65	1.62	7.65	1.51
7.65	1.9	7.65	1.58		7.65	1.92	7.65	1.98		7.65	1.66	7.65	1.44		7.65	1.57	7.65	1.57
7.65	1.84	7.65	1.67		7.65	1.77	7.65	1.92		7.65	1.63	7.65	1.5		7.65	1.62	7.65	1.55
7.66	1.85	7.66	1.6		7.66	1.86	7.66	1.9		7.66	1.57	7.66	1.49		7.66	1.78	7.66	1.48
7.66	1.85	7.66	1.63		7.66	1.91	7.66	1.92		7.66	1.65	7.66	1.45		7.66	1.62	7.66	1.44
7.67	1.76	7.67	1.65		7.67	1.8	7.67	1.93		7.67	1.58	7.67	1.45		7.67	1.68	7.67	1.42
7.67	1.86	7.67	1.68		7.67	1.83	7.67	1.86		7.67	1.56	7.67	1.49		7.67	1.78	7.67	1.49
7.67	1.78	7.67	1.71		7.67	1.94	7.67	1.93		7.67	1.64	7.67	1.53		7.67	1.75	7.67	1.45
7.68	1.86	7.68	1.67		7.68	2.01	7.68	2.04		7.68	1.59	7.68	1.51		7.68	1.82	7.68	1.42
7.68	1.75	7.68	1.63		7.68	1.82	7.68	1.93		7.68	1.65	7.68	1.39		7.68	1.82	7.68	1.36
7.69	1.91	7.69	1.64		7.69	1.8	7.69	1.79		7.69	1.63	7.69	1.51		7.69	1.81	7.69	1.43
7.69	1.83	7.69	1.79		7.69	1.87	7.69	1.94		7.69	1.56	7.69	1.55		7.69	1.79	7.69	1.39
7.69	1.87	7.69	1.64		7.69	1.9	7.69	2.01		7.69	1.49	7.69	1.52		7.69	1.83	7.69	1.4
7.7	1.94	7.7	1.57		7.7	1.74	7.7	1.9		7.7	1.52	7.7	1.6		7.7	1.86	7.7	1.47
7.7	1.78	7.7	1.66		7.7	1.68	7.7	2.04		7.7	1.5	7.7	1.64		7.7	1.86	7.7	1.4
7.71	1.75	7.71	1.65		7.71	1.79	7.71	1.94		7.71	1.58	7.71	1.56		7.71	1.78	7.71	1.38
7.71	1.73	7.71	1.72		7.71	1.78	7.71	1.97		7.71	1.52	7.71	1.72		7.71	1.81	7.71	1.39
7.71	1.74	7.71	1.73		7.71	1.77	7.71	1.94		7.71	1.43	7.71	1.74		7.71	1.83	7.71	1.5
7.72	1.75	7.72	1.69		7.72	1.79	7.72	1.88		7.72	1.55	7.72	1.74		7.72	1.85	7.72	1.36
7.72	1.79	7.72	1.72		7.72	1.83	7.72	1.8		7.72	1.59	7.72	1.76		7.72	1.73	7.72	1.49
7.73	1.9	7.73	1.69		7.73	1.93	7.73	1.92		7.73	1.53	7.73	1.67		7.73	1.87	7.73	1.45
7.73	1.8	7.73	1.63		7.73	1.88	7.73	1.93		7.73	1.54	7.73	1.77		7.73	1.82	7.73	1.43
7.73	1.79	7.73	1.57		7.73	1.81	7.73	1.93		7.73	1.54	7.73	1.75		7.73	1.92	7.73	1.59
7.74	1.69	7.74	1.59		7.74	1.85	7.74	1.91		7.74	1.47	7.74	1.96		7.74	1.9	7.74	1.43
7.74	1.76	7.74	1.58		7.74	1.92	7.74	1.91		7.74	1.55	7.74	1.87		7.74	1.88	7.74	1.5
7.75	1.76	7.75	1.46		7.75	1.89	7.75	1.93		7.75	1.47	7.75	1.91		7.75	1.76	7.75	1.52
7.75	1.67	7.75	1.57		7.75	1.82	7.75	1.91		7.75	1.64	7.75	2.05		7.75	1.86	7.75	1.4
7.75	1.76	7.75	1.55		7.75	1.73	7.75	1.88		7.75	1.54	7.75	1.92		7.75	1.89	7.75	1.44
7.76	1.76	7.76	1.67		7.76	1.82	7.76	1.91		7.76	1.54	7.76	1.88		7.76	1.8	7.76	1.39
7.76	1.7	7.76	1.67		7.76	1.78	7.76	1.89		7.76	1.49	7.76	1.93		7.76	1.92	7.76	1.33
7.77	1.85	7.77	1.58		7.77	1.85	7.77	1.88		7.77	1.53	7.77	1.85		7.77	1.8	7.77	1.38
7.77	1.79	7.77	1.6		7.77	1.74	7.77	1.95		7.77	1.46	7.77	1.85		7.77	1.76	7.77	1.34
7.77	1.65	7.77	1.57		7.77	1.86	7.77	2.01		7.77	1.51	7.77	1.9		7.77	1.87	7.77	1.38
7.78	1.74	7.78	1.52		7.78	1.72	7.78	1.87		7.78	1.49	7.78	1.76		7.78	1.8	7.78	1.33
7.78	1.62	7.78	1.64		7.78	1.72	7.78	1.79		7.78	1.54	7.78	1.81		7.78	1.89	7.78	1.39
7.79	1.65	7.79	1.53		7.79	1.72	7.79	1.81		7.79	1.62	7.79	1.88		7.79	1.95	7.79	1.44
7.79	1.74	7.79	1.6		7.79	1.76	7.79	1.93		7.79	1.51	7.79	1.87		7.79	1.83	7.79	1.37
7.79	1.66	7.79	1.62		7.79	1.73	7.79	1.95		7.79	1.55	7.79	1.8		7.79	1.9	7.79	1.4
7.8	1.8	7.8	1.7		7.8	1.79	7.8	1.93		7.8	1.46	7.8	1.9		7.8	1.87	7.8	1.46
7.8	1.71	7.8	1.59		7.8	1.7	7.8	1.85		7.8	1.5	7.8	1.82		7.8	1.77	7.8	1.36
7.81	1.73	7.81	1.57		7.81	1.71	7.81	1.75		7.81	1.48	7.81	1.93		7.81	1.85	7.81	1.38
7.81	1.72	7.81	1.59		7.81	1.71	7.81	1.82		7.81	1.52	7.81	1.84		7.81	1.81	7.81	1.44
7.81	1.68	7.81	1.63		7.81	1.79	7.81	1.88		7.81	1.55	7.81	1.97		7.81	1.94	7.81	1.35
7.82	1.79	7.82	1.57		7.82	1.7	7.82	1.84		7.82	1.53	7.82	1.75		7.82	1.75	7.82	1.42
7.82	1.6	7.82	1.57		7.82	1.66	7.82	1.96		7.82	1.49	7.82	1.94		7.82	1.77	7.82	1.4
7.83	1.9	7.83	1.57		7.83	1.75	7.83	1.83		7.83	1.47	7.83	1.77		7.83	1.83	7.83	1.3
7.83	1.7	7.83	1.66		7.83	1.75	7.83	1.87		7.83	1.43	7.83	1.85		7.83	1.75	7.83	1.36
7.83	1.66	7.83	1.55		7.83	1.69	7.83	1.78		7.83	1.57	7.83	2		7.83	1.76	7.83	1.36
7.84	1.72	7.84	1.71		7.84	1.72	7.84	1.82		7.84	1.5	7.84	1.82		7.84	1.71	7.84	1.39
7.84	1.59	7.84	1.55		7.84	1.73	7.84	1.68		7.84	1.51	7.84	1.89		7.84	1.82	7.84	1.43
7.85	1.74	7.85	1.59		7.85	1.76	7.85	1.89		7.85	1.5	7.85	1.92		7.85	1.82	7.85	1.4
7.85	1.64	7.85	1.55		7.85	1.76	7.85	1.85		7.85	1.52	7.85	1.81		7.85	1.84	7.85	1.38
7.85	1.67	7.85	1.57		7.85	1.62	7.85	1.82		7.85	1.57	7.85	1.82		7.85	1.64	7.85	1.42
7.86	1.74	7.86	1.61		7.86	1.7	7.86	1.91		7.86	1.53	7.86	1.94		7.86	1.73	7.86	1.33
7.86	1.85	7.86	1.6		7.86	1.72	7.86	1.94		7.86	1.52	7.86	1.85		7.86	1.73	7.86	1.36
7.87	1.64	7.87	1.58		7.87	1.77	7.87	1.83		7.87	1.53	7.87	1.77		7.87	1.73	7.87	1.41
7.87	1.66	7.87	1.47		7.87	1.67	7.87	1.83		7.87	1.56	7.87	1.99		7.87	1.84	7.87	1.39
7.87	1.65	7.87	1.56		7.87	1.65	7.87	1.81		7.87	1.64	7.87	1.95		7.87	1.79	7.87	1.46
7.88	1.62	7.88	1.59		7.88	1.7	7.88	1.72		7.88	1.61	7.88	1.99		7.88	1.81	7.88	1.44
7.88	1.61	7.88	1.5		7.88	1.61	7.88	1.8		7.88	1.64	7.88	1.81		7.88	1.71	7.88	1.36
7.89	1.61	7.89	1.63		7.89	1.65	7.89	1.81		7.89	1.81	7.89	1.83		7.89	1.73	7.89	1.41
7.89	1.62	7.89	1.49		7.89	1.66	7.89	1.72		7.89	1.78	7.89	1.79		7.89	1.7	7.89	1.4
7.89	1.57	7.89	1.58		7.89	1.69	7.89	1.86		7.89	1.74	7.89	1.76		7.89	1.68	7.89	1.39
7.9	1.64	7.9	1.59		7.9	1.76	7.9	1.73		7.9	1.76	7.9	1.88		7.9	1.69	7.9	1.37
7.9	1.56	7.9	1.56		7.9	1.58	7.9	1.92		7.9	1.74	7.9	1.77		7.9	1.74	7.9	1.42
7.91	1.7	7.91	1.52		7.91	1.68	7.91	1.88		7.91	1.83	7.91	1.9		7.91	1.67	7.91	1.36
7.91	1.62	7.91	1.44		7.91	1.61	7.91	1.71		7.91	1.86	7.91	1.73		7.91	1.53	7.91	1.36
7.91	1.66	7.91	1.5		7.91	1.69	7.91	1.87		7.91	1.79	7.91	1.82		7.91	1.6	7.91	1.33
7.92	1.65	7.92	1.49		7.92	1.66	7.92	1.77		7.92	1.72	7.92	1.74		7.92	1.75	7.92	1.35
7.92	1.64	7.92	1.56		7.92	1.66	7.92	1.79		7.92	1.79	7.92	1.78		7.92	1.65	7.92	1.38
7.93	1.64	7.93	1.59		7.93	1.66	7.93	1.77		7.93	1.83	7.93	1.76		7.93	1.76	7.93	1.34
7.93	1.59	7.93	1.54		7.93	1.65	7.93	1.69		7.93	1.82	7.93	1.88		7.93	1.71	7.93	1.34
7.93	1.62	7.93	1.51		7.93	1.64	7.93	1.66		7.93	1.82	7.93	1.7		7.93	1.58	7.93	1.38
7.94	1.63	7.94	1.55		7.94	1.63	7.94	1.77		7.94	2.01	7.94	1.87		7.94	1.64	7.94	1.34
7.94	1.62	7.94	1.51		7.94	1.71	7.94	1.62		7.94	1.73	7.94	1.76		7.94	1.68	7.94	1.35
7.95	1.62	7.95	1.45		7.95	1.62	7.95	1.67		7.95	1.79	7.95	1.69		7.95	1.66	7.95	1.3
7.95	1.62	7.95	1.5		7.95	1.66	7.95	1.79		7.95	1.92	7.95	1.67		7.95	1.65	7.95	1.35
7.95	1.59	7.95	1.52		7.95	1.65	7.95	1.85		7.95	1.88	7.95	1.74		7.95	1.68	7.95	1.39
7.96	1.65	7.96	1.48		7.96	1.6	7.96	1.7		7.96	1.88	7.96	1.79		7.96	1.73	7.96	1.37
7.96	1.6	7.96	1.54		7.96	1.71	7.96	1.6		7.96	1.94	7.96	1.8		7.96	1.81	7.96	1.39
7.97	1.58	7.97	1.51		7.97	1.63	7.97	1.8		7.97	1.86	7.97	1.65		7.97	1.61	7.97	1.35
7.97	1.74	7.97	1.56		7.97	1.72	7.97	1.68		7.97	1.95	7.97	1.74		7.97	1.71	7.97	1.32
7.97	1.64	7.97	1.47		7.97	1.57	7.97	1.76		7.97	1.87	7.97	1.64		7.97	1.71	7.97	1.4
7.98	1.61	7.98	1.52		7.98	1.67	7.98	1.76		7.98	1.9	7.98	1.77		7.98	1.63	7.98	1.47
7.98	1.6	7.98	1.57		7.98	1.67	7.98	1.69		7.98	1.95	7.98	1.92		7.98	1.62	7.98	1.55
7.99	1.6	7.99	1.5		7.99	1.78	7.99	1.66		7.99	1.98	7.99	1.84		7.99	1.57	7.99	1.46
7.99	1.59	7.99	1.44		7.99	1.77	7.99	1.61		7.99	1.83	7.99	1.65		7.99	1.66	7.99	1.59
[truncated: 4,238 more rows]

## Sheet: Figure 5
Raw Data
Figure 5A					Figure 5B					Figure 5C					Figure 5D
60 bpm 0 %Variation		60 bpm 40 % Variation			120 bpm 0 %Variation		120 bpm 40 % Variation			90 bpm 0 % Burden		90 bpm 30 % Burden			90 bpm 60 % Burden		90 bpm 90 % Burden
Time [s]	Trace [F340/F380]	Time [s]	Trace [F340/F380]		Time [s]	Trace [F340/F380]	Time [s]	Trace [F340/F380]		Time [s]	Trace [F340/F380]	Time [s]	Trace [F340/F380]		Time [s]	Trace [F340/F380]	Time [s]	Trace [F340/F380]
0.01	0.76	0.01	0.54		0.01	0.73	0.01	1.27		0.01	0.65	0.01	1.01		0.01	1.03	0.01	0.79
0.01	0.8	0.01	0.67		0.01	0.8	0.01	1.01		0.01	0.75	0.01	1.06		0.01	0.95	0.01	0.66
0.02	0.69	0.02	0.65		0.02	0.92	0.02	1.19		0.02	0.81	0.02	1.1		0.02	0.93	0.02	0.67
0.02	0.79	0.02	0.57		0.02	0.77	0.02	1.03		0.02	0.95	0.02	1.15		0.02	0.93	0.02	0.6
0.03	0.72	0.03	0.57		0.03	0.79	0.03	1.14		0.03	0.92	0.03	1.05		0.03	1.05	0.03	0.7
0.03	0.8	0.03	0.66		0.03	0.83	0.03	0.91		0.03	0.98	0.03	1.05		0.03	0.97	0.03	0.68
0.03	0.77	0.03	0.51		0.03	0.99	0.03	1.13		0.03	1.08	0.03	1.04		0.03	1	0.03	0.71
0.04	0.89	0.04	0.58		0.04	0.89	0.04	1.22		0.04	0.91	0.04	1.11		0.04	1.02	0.04	0.71
0.04	0.73	0.04	0.5		0.04	0.73	0.04	1.05		0.04	0.82	0.04	0.99		0.04	0.96	0.04	0.63
0.05	0.72	0.05	0.56		0.05	0.7	0.05	0.88		0.05	1.08	0.05	1.16		0.05	0.94	0.05	0.66
0.05	0.87	0.05	0.68		0.05	0.89	0.05	1.1		0.05	1.09	0.05	0.93		0.05	1.04	0.05	0.68
0.05	0.78	0.05	0.55		0.05	0.95	0.05	0.96		0.05	0.9	0.05	1.04		0.05	0.99	0.05	0.75
0.06	0.82	0.06	0.61		0.06	0.8	0.06	1.06		0.06	1.2	0.06	0.88		0.06	0.93	0.06	0.76
0.06	0.94	0.06	0.63		0.06	0.78	0.06	1		0.06	0.91	0.06	1.01		0.06	1.14	0.06	0.75
0.07	0.73	0.07	0.66		0.07	0.76	0.07	0.99		0.07	1.15	0.07	0.97		0.07	1.12	0.07	0.74
0.07	0.74	0.07	0.67		0.07	0.7	0.07	1.05		0.07	1.02	0.07	1.06		0.07	1.03	0.07	0.67
0.07	0.9	0.07	0.52		0.07	0.73	0.07	1.01		0.07	0.91	0.07	1.03		0.07	1.02	0.07	0.66
0.08	0.75	0.08	0.59		0.08	0.86	0.08	1.25		0.08	1.15	0.08	1.21		0.08	1.05	0.08	0.65
0.08	0.73	0.08	0.62		0.08	0.65	0.08	1.11		0.08	1.05	0.08	0.93		0.08	0.97	0.08	0.64
0.09	0.69	0.09	0.61		0.09	0.73	0.09	0.92		0.09	0.91	0.09	1.04		0.09	1.14	0.09	0.74
0.09	0.64	0.09	0.65		0.09	0.88	0.09	1.21		0.09	1.13	0.09	0.99		0.09	0.92	0.09	0.62
0.09	0.67	0.09	0.57		0.09	0.75	0.09	0.95		0.09	0.94	0.09	1.08		0.09	1.04	0.09	0.68
0.1	0.75	0.1	0.62		0.1	0.75	0.1	0.84		0.1	0.93	0.1	0.99		0.1	0.92	0.1	0.68
0.1	0.64	0.1	0.65		0.1	0.79	0.1	0.94		0.1	0.78	0.1	0.84		0.1	1.02	0.1	0.7
0.11	0.62	0.11	0.55		0.11	0.76	0.11	0.99		0.11	1.04	0.11	1.1		0.11	1.02	0.11	0.74
0.11	0.68	0.11	0.6		0.11	0.86	0.11	0.9		0.11	1.1	0.11	1.06		0.11	0.97	0.11	0.71
0.11	0.87	0.11	0.57		0.11	0.74	0.11	1.01		0.11	1.05	0.11	1.2		0.11	1.06	0.11	0.63
0.12	0.65	0.12	0.61		0.12	0.76	0.12	1.02		0.12	1.09	0.12	1.06		0.12	0.98	0.12	0.54
0.12	0.68	0.12	0.45		0.12	0.8	0.12	0.82		0.12	0.99	0.12	0.89		0.12	1.08	0.12	0.79
0.13	0.75	0.13	0.54		0.13	0.68	0.13	0.87		0.13	1.13	0.13	1.02		0.13	0.95	0.13	0.64
0.13	0.74	0.13	0.65		0.13	0.8	0.13	0.95		0.13	1.28	0.13	1.03		0.13	1.03	0.13	0.73
0.13	0.67	0.13	0.56		0.13	0.81	0.13	0.79		0.13	1.09	0.13	1.04		0.13	1.14	0.13	0.67
0.14	0.77	0.14	0.54		0.14	0.62	0.14	0.92		0.14	1.02	0.14	0.95		0.14	0.96	0.14	0.78
0.14	0.69	0.14	0.61		0.14	0.82	0.14	0.92		0.14	1.03	0.14	0.97		0.14	0.91	0.14	0.67
0.15	0.7	0.15	0.55		0.15	0.7	0.15	1.05		0.15	1.11	0.15	0.91		0.15	0.98	0.15	0.73
0.15	0.68	0.15	0.59		0.15	0.73	0.15	1		0.15	1.03	0.15	0.9		0.15	0.9	0.15	0.73
0.15	0.67	0.15	0.59		0.15	0.77	0.15	0.85		0.15	1.09	0.15	0.82		0.15	0.96	0.15	0.59
0.16	0.72	0.16	0.53		0.16	0.65	0.16	1		0.16	0.96	0.16	1.05		0.16	1.04	0.16	0.65
0.16	0.71	0.16	0.5		0.16	0.72	0.16	0.86		0.16	1.13	0.16	0.94		0.16	0.88	0.16	0.64
0.17	0.77	0.17	0.49		0.17	0.75	0.17	0.93		0.17	1.02	0.17	1		0.17	1.02	0.17	0.69
0.17	0.66	0.17	0.56		0.17	0.68	0.17	0.91		0.17	1.03	0.17	1.17		0.17	1	0.17	0.75
0.17	0.63	0.17	0.61		0.17	0.74	0.17	1.16		0.17	1.07	0.17	0.74		0.17	0.83	0.17	0.84
0.18	0.64	0.18	0.57		0.18	0.65	0.18	0.9		0.18	1.06	0.18	1.05		0.18	0.81	0.18	0.6
0.18	0.65	0.18	0.59		0.18	0.75	0.18	1		0.18	1	0.18	0.91		0.18	0.91	0.18	0.75
0.19	0.74	0.19	0.53		0.19	0.62	0.19	0.89		0.19	1.02	0.19	0.96		0.19	0.82	0.19	0.69
0.19	0.72	0.19	0.52		0.19	0.7	0.19	0.79		0.19	1.17	0.19	0.97		0.19	0.87	0.19	0.67
0.19	0.65	0.19	0.58		0.19	0.8	0.19	0.85		0.19	1.02	0.19	0.9		0.19	0.84	0.19	0.62
0.2	0.64	0.2	0.56		0.2	0.74	0.2	0.83		0.2	0.95	0.2	0.83		0.2	0.72	0.2	0.6
0.2	0.71	0.2	0.55		0.2	0.68	0.2	0.82		0.2	1.04	0.2	0.82		0.2	0.81	0.2	0.62
0.21	0.74	0.21	0.65		0.21	0.68	0.21	0.69		0.21	1.06	0.21	0.92		0.21	0.87	0.21	0.6
0.21	0.83	0.21	0.58		0.21	0.69	0.21	0.94		0.21	0.99	0.21	0.79		0.21	1.08	0.21	0.53
0.21	0.71	0.21	0.52		0.21	0.65	0.21	0.71		0.21	0.77	0.21	0.67		0.21	0.87	0.21	0.67
0.22	0.64	0.22	0.54		0.22	0.68	0.22	0.75		0.22	0.81	0.22	0.91		0.22	0.77	0.22	0.61
0.22	0.66	0.22	0.5		0.22	0.71	0.22	0.9		0.22	1.06	0.22	0.91		0.22	0.93	0.22	0.7
0.23	0.77	0.23	0.56		0.23	0.81	0.23	0.86		0.23	0.97	0.23	0.78		0.23	0.86	0.23	0.64
0.23	0.62	0.23	0.66		0.23	0.72	0.23	0.83		0.23	0.94	0.23	0.98		0.23	0.86	0.23	0.64
0.23	0.62	0.23	0.55		0.23	0.87	0.23	0.86		0.23	1.05	0.23	0.98		0.23	0.88	0.23	0.59
0.24	0.67	0.24	0.58		0.24	0.81	0.24	0.93		0.24	0.9	0.24	0.8		0.24	1.01	0.24	0.62
0.24	0.63	0.24	0.58		0.24	0.8	0.24	0.81		0.24	0.96	0.24	0.88		0.24	0.91	0.24	0.6
0.25	0.66	0.25	0.53		0.25	0.85	0.25	0.75		0.25	0.94	0.25	0.91		0.25	0.87	0.25	0.58
0.25	0.68	0.25	0.59		0.25	0.76	0.25	0.64		0.25	0.82	0.25	0.85		0.25	0.87	0.25	0.62
0.25	0.67	0.25	0.62		0.25	0.8	0.25	0.87		0.25	0.89	0.25	0.88		0.25	0.8	0.25	0.62
0.26	0.64	0.26	0.52		0.26	1.02	0.26	0.82		0.26	0.92	0.26	0.74		0.26	0.79	0.26	0.64
0.26	0.58	0.26	0.55		0.26	1.02	0.26	0.74		0.26	0.86	0.26	0.81		0.26	0.76	0.26	0.76
0.27	0.63	0.27	0.61		0.27	0.87	0.27	0.76		0.27	0.85	0.27	0.82		0.27	0.85	0.27	0.62
0.27	0.68	0.27	0.53		0.27	0.77	0.27	0.92		0.27	0.86	0.27	0.77		0.27	0.83	0.27	0.63
0.27	0.61	0.27	0.52		0.27	0.94	0.27	0.82		0.27	0.93	0.27	0.74		0.27	0.71	0.27	0.68
0.28	0.62	0.28	0.52		0.28	0.86	0.28	0.78		0.28	1.04	0.28	0.61		0.28	0.96	0.28	0.65
0.28	0.67	0.28	0.61		0.28	0.95	0.28	0.8		0.28	0.86	0.28	0.84		0.28	0.91	0.28	0.64
0.29	0.56	0.29	0.57		0.29	0.99	0.29	0.92		0.29	0.91	0.29	0.74		0.29	0.81	0.29	0.51
0.29	0.67	0.29	0.59		0.29	0.85	0.29	0.91		0.29	0.78	0.29	0.82		0.29	0.75	0.29	0.65
0.29	0.66	0.29	0.61		0.29	0.93	0.29	0.75		0.29	1.04	0.29	0.9		0.29	0.82	0.29	0.72
0.3	0.57	0.3	0.55		0.3	0.91	0.3	0.85		0.3	0.98	0.3	0.87		0.3	0.77	0.3	0.56
0.3	0.61	0.3	0.59		0.3	1.02	0.3	0.97		0.3	0.78	0.3	0.83		0.3	0.8	0.3	0.58
0.31	0.56	0.31	0.54		0.31	1.17	0.31	1.03		0.31	0.78	0.31	0.72		0.31	0.77	0.31	0.55
0.31	0.66	0.31	0.52		0.31	0.97	0.31	0.95		0.31	0.79	0.31	0.92		0.31	0.8	0.31	0.64
0.31	0.62	0.31	0.6		0.31	1.04	0.31	0.82		0.31	0.84	0.31	0.81		0.31	0.79	0.31	0.66
0.32	0.56	0.32	0.57		0.32	0.98	0.32	0.79		0.32	0.94	0.32	0.86		0.32	0.77	0.32	0.67
0.32	0.58	0.32	0.63		0.32	0.95	0.32	0.89		0.32	0.82	0.32	0.86		0.32	0.72	0.32	0.6
0.33	0.58	0.33	0.68		0.33	0.97	0.33	0.85		0.33	0.83	0.33	0.84		0.33	0.78	0.33	0.7
0.33	0.59	0.33	0.62		0.33	1.11	0.33	0.88		0.33	0.84	0.33	0.8		0.33	0.64	0.33	0.66
0.33	0.64	0.33	0.73		0.33	0.93	0.33	0.9		0.33	0.78	0.33	0.77		0.33	0.87	0.33	0.56
0.34	0.7	0.34	0.62		0.34	1.12	0.34	0.92		0.34	0.79	0.34	0.76		0.34	0.67	0.34	0.58
0.34	0.59	0.34	0.9		0.34	1.04	0.34	0.95		0.34	1.07	0.34	0.81		0.34	0.8	0.34	0.59
0.35	0.51	0.35	0.91		0.35	1.01	0.35	0.87		0.35	0.83	0.35	0.95		0.35	0.75	0.35	0.59
0.35	0.61	0.35	0.67		0.35	0.88	0.35	0.92		0.35	0.82	0.35	0.67		0.35	0.85	0.35	0.61
0.35	0.63	0.35	0.98		0.35	1.06	0.35	0.84		0.35	0.75	0.35	0.7		0.35	0.82	0.35	0.61
0.36	0.63	0.36	0.85		0.36	1.13	0.36	1.09		0.36	0.72	0.36	0.83		0.36	0.71	0.36	0.54
0.36	0.69	0.36	0.81		0.36	1.1	0.36	1.04		0.36	0.68	0.36	0.75		0.36	0.88	0.36	0.67
0.37	0.51	0.37	0.95		0.37	1.11	0.37	0.93		0.37	0.77	0.37	0.72		0.37	0.82	0.37	0.62
0.37	0.59	0.37	0.89		0.37	1.01	0.37	0.92		0.37	0.92	0.37	0.9		0.37	0.75	0.37	0.64
0.37	0.55	0.37	0.95		0.37	0.93	0.37	0.82		0.37	0.89	0.37	0.7		0.37	0.69	0.37	0.57
0.38	0.63	0.38	1		0.38	0.91	0.38	1.04		0.38	0.77	0.38	0.67		0.38	0.77	0.38	0.68
0.38	0.68	0.38	0.89		0.38	1.02	0.38	1		0.38	0.88	0.38	0.76		0.38	0.79	0.38	0.75
0.39	0.64	0.39	0.88		0.39	0.97	0.39	0.82		0.39	0.8	0.39	0.76		0.39	0.69	0.39	0.9
0.39	0.58	0.39	0.91		0.39	0.86	0.39	1.17		0.39	0.82	0.39	0.71		0.39	0.86	0.39	0.74
0.39	0.71	0.39	0.88		0.39	0.91	0.39	0.92		0.39	0.71	0.39	0.91		0.39	0.73	0.39	0.84
0.4	0.51	0.4	0.92		0.4	1.1	0.4	0.95		0.4	0.7	0.4	0.8		0.4	0.69	0.4	0.89
0.4	0.62	0.4	0.9		0.4	0.95	0.4	0.9		0.4	0.76	0.4	0.73		0.4	0.77	0.4	0.79
0.41	0.54	0.41	0.91		0.41	0.9	0.41	0.98		0.41	0.9	0.41	0.86		0.41	0.66	0.41	0.89
0.41	0.66	0.41	0.99		0.41	0.96	0.41	0.88		0.41	0.79	0.41	0.78		0.41	0.7	0.41	0.84
0.41	0.59	0.41	0.97		0.41	0.86	0.41	0.91		0.41	0.72	0.41	0.82		0.41	0.75	0.41	0.81
0.42	0.68	0.42	0.9		0.42	0.98	0.42	1.11		0.42	0.7	0.42	0.79		0.42	0.63	0.42	0.95
0.42	0.6	0.42	1.1		0.42	0.92	0.42	0.91		0.42	0.59	0.42	0.79		0.42	0.73	0.42	0.92
0.43	0.65	0.43	0.85		0.43	0.93	0.43	0.88		0.43	0.78	0.43	0.72		0.43	0.66	0.43	0.92
0.43	0.66	0.43	1.1		0.43	1.09	0.43	0.8		0.43	0.77	0.43	0.75		0.43	0.62	0.43	0.8
0.43	0.65	0.43	0.84		0.43	0.9	0.43	0.93		0.43	0.81	0.43	0.75		0.43	0.8	0.43	1.01
0.44	0.58	0.44	0.89		0.44	0.97	0.44	0.99		0.44	0.76	0.44	0.76		0.44	0.66	0.44	0.99
0.44	0.65	0.44	1.13		0.44	1.06	0.44	1.11		0.44	0.7	0.44	0.86		0.44	0.75	0.44	0.93
0.45	0.58	0.45	0.93		0.45	0.86	0.45	0.82		0.45	0.78	0.45	0.77		0.45	0.69	0.45	0.9
0.45	0.67	0.45	1.13		0.45	0.96	0.45	0.95		0.45	0.77	0.45	0.7		0.45	0.73	0.45	0.94
0.45	0.6	0.45	0.99		0.45	1	0.45	0.93		0.45	0.76	0.45	0.68		0.45	0.71	0.45	0.97
0.46	0.56	0.46	0.87		0.46	0.81	0.46	0.82		0.46	0.76	0.46	0.63		0.46	0.72	0.46	1.06
0.46	0.63	0.46	0.97		0.46	0.9	0.46	0.85		0.46	0.79	0.46	0.74		0.46	0.65	0.46	0.79
0.47	0.56	0.47	1.02		0.47	0.9	0.47	0.95		0.47	0.72	0.47	0.73		0.47	0.7	0.47	1
0.47	0.63	0.47	0.86		0.47	0.94	0.47	0.9		0.47	0.71	0.47	0.63		0.47	0.76	0.47	1.05
0.47	0.61	0.47	1.08		0.47	0.78	0.47	0.82		0.47	0.67	0.47	0.73		0.47	0.69	0.47	0.91
0.48	0.56	0.48	0.87		0.48	0.88	0.48	0.96		0.48	0.87	0.48	0.74		0.48	0.64	0.48	1.16
0.48	0.54	0.48	0.94		0.48	0.85	0.48	0.8		0.48	0.72	0.48	0.73		0.48	0.65	0.48	1.05
0.49	0.6	0.49	0.88		0.49	0.89	0.49	0.81		0.49	0.66	0.49	0.72		0.49	0.67	0.49	1.01
0.49	0.6	0.49	1.09		0.49	0.97	0.49	0.91		0.49	0.74	0.49	0.65		0.49	0.7	0.49	1.03
0.49	0.54	0.49	0.91		0.49	0.9	0.49	0.81		0.49	0.77	0.49	0.78		0.49	0.71	0.49	1.04
0.5	0.52	0.5	1.02		0.5	0.84	0.5	0.83		0.5	0.77	0.5	0.65		0.5	0.61	0.5	0.88
0.5	0.56	0.5	0.93		0.5	0.96	0.5	0.88		0.5	0.75	0.5	0.72		0.5	0.69	0.5	0.9
0.51	0.64	0.51	0.77		0.51	0.88	0.51	0.91		0.51	0.78	0.51	0.67		0.51	0.75	0.51	0.87
0.51	0.66	0.51	0.9		0.51	0.66	0.51	0.83		0.51	0.7	0.51	0.72		0.51	0.7	0.51	0.95
0.51	0.61	0.51	0.96		0.51	0.86	0.51	0.79		0.51	0.85	0.51	0.67		0.51	0.61	0.51	1.01
0.52	0.64	0.52	0.81		0.52	0.72	0.52	0.77		0.52	0.73	0.52	0.68		0.52	0.74	0.52	1.04
0.52	0.6	0.52	0.86		0.52	0.87	0.52	0.89		0.52	0.7	0.52	0.74		0.52	0.68	0.52	0.96
0.53	0.53	0.53	0.9		0.53	0.84	0.53	0.72		0.53	0.76	0.53	0.7		0.53	0.83	0.53	0.84
0.53	0.58	0.53	0.96		0.53	0.83	0.53	0.92		0.53	0.63	0.53	0.65		0.53	0.61	0.53	0.91
0.53	0.68	0.53	0.81		0.53	0.82	0.53	0.83		0.53	0.73	0.53	0.59		0.53	0.68	0.53	0.99
0.54	0.6	0.54	0.88		0.54	0.88	0.54	0.88		0.54	0.74	0.54	0.64		0.54	0.63	0.54	0.9
0.54	0.67	0.54	0.96		0.54	0.91	0.54	0.85		0.54	0.64	0.54	0.58		0.54	0.67	0.54	1.04
0.55	0.55	0.55	0.92		0.55	0.84	0.55	0.76		0.55	0.67	0.55	0.7		0.55	0.7	0.55	1.11
0.55	0.54	0.55	0.81		0.55	0.76	0.55	0.89		0.55	0.74	0.55	0.8		0.55	0.73	0.55	0.9
0.55	0.62	0.55	0.84		0.55	0.81	0.55	0.85		0.55	0.81	0.55	0.62		0.55	0.74	0.55	0.83
0.56	0.63	0.56	0.86		0.56	0.75	0.56	0.82		0.56	0.69	0.56	0.59		0.56	0.58	0.56	0.89
0.56	0.62	0.56	0.96		0.56	0.83	0.56	0.71		0.56	0.74	0.56	0.71		0.56	0.65	0.56	0.83
0.57	0.53	0.57	0.91		0.57	0.71	0.57	0.88		0.57	0.6	0.57	0.66		0.57	0.71	0.57	0.92
0.57	0.66	0.57	0.89		0.57	0.75	0.57	0.92		0.57	0.76	0.57	0.64		0.57	0.8	0.57	0.76
0.57	0.59	0.57	0.8		0.57	0.95	0.57	0.81		0.57	0.77	0.57	0.75		0.57	0.66	0.57	0.84
0.58	0.64	0.58	0.77		0.58	0.79	0.58	0.76		0.58	0.79	0.58	0.82		0.58	0.62	0.58	0.9
0.58	0.52	0.58	0.81		0.58	0.76	0.58	0.86		0.58	0.75	0.58	0.65		0.58	0.73	0.58	0.84
0.59	0.57	0.59	0.93		0.59	0.87	0.59	0.91		0.59	0.77	0.59	0.77		0.59	0.77	0.59	0.94
0.59	0.55	0.59	0.88		0.59	0.69	0.59	0.84		0.59	0.68	0.59	0.65		0.59	0.66	0.59	0.92
0.59	0.53	0.59	0.84		0.59	0.75	0.59	0.8		0.59	0.71	0.59	0.78		0.59	0.69	0.59	0.84
0.6	0.59	0.6	0.83		0.6	0.67	0.6	0.74		0.6	0.73	0.6	0.73		0.6	0.68	0.6	0.89
0.6	0.52	0.6	0.89		0.6	0.78	0.6	0.81		0.6	0.73	0.6	0.81		0.6	0.63	0.6	0.8
0.61	0.69	0.61	0.75		0.61	0.73	0.61	0.83		0.61	0.72	0.61	0.8		0.61	0.64	0.61	0.95
0.61	0.59	0.61	0.91		0.61	0.71	0.61	0.79		0.61	0.73	0.61	0.94		0.61	0.61	0.61	0.92
0.61	0.6	0.61	0.79		0.61	0.61	0.61	0.76		0.61	0.71	0.61	0.77		0.61	0.66	0.61	0.91
0.62	0.65	0.62	0.76		0.62	0.71	0.62	0.79		0.62	0.62	0.62	0.86		0.62	0.59	0.62	0.96
0.62	0.52	0.62	0.76		0.62	0.85	0.62	0.76		0.62	0.7	0.62	0.88		0.62	0.56	0.62	0.82
0.63	0.54	0.63	0.87		0.63	0.76	0.63	0.79		0.63	0.74	0.63	0.9		0.63	0.74	0.63	0.88
0.63	0.59	0.63	0.66		0.63	0.62	0.63	0.81		0.63	0.6	0.63	0.88		0.63	0.68	0.63	0.81
0.63	0.65	0.63	0.79		0.63	0.76	0.63	0.8		0.63	0.7	0.63	0.92		0.63	0.66	0.63	0.91
0.64	0.54	0.64	0.76		0.64	0.77	0.64	0.78		0.64	0.68	0.64	0.96		0.64	0.62	0.64	0.87
0.64	0.63	0.64	0.74		0.64	0.62	0.64	0.77		0.64	0.66	0.64	0.79		0.64	0.74	0.64	0.91
0.65	0.57	0.65	0.81		0.65	0.63	0.65	0.65		0.65	0.71	0.65	1.03		0.65	0.56	0.65	0.87
0.65	0.66	0.65	0.66		0.65	0.75	0.65	0.65		0.65	0.65	0.65	0.99		0.65	0.62	0.65	0.81
0.65	0.58	0.65	0.76		0.65	0.77	0.65	0.7		0.65	0.72	0.65	0.97		0.65	0.68	0.65	1
0.66	0.59	0.66	0.83		0.66	0.66	0.66	0.82		0.66	0.54	0.66	0.86		0.66	0.68	0.66	0.82
0.66	0.56	0.66	0.75		0.66	0.67	0.66	0.64		0.66	0.62	0.66	1.02		0.66	0.66	0.66	0.81
0.67	0.67	0.67	0.9		0.67	0.77	0.67	0.77		0.67	0.56	0.67	0.91		0.67	0.64	0.67	0.89
0.67	0.47	0.67	0.71		0.67	0.65	0.67	0.88		0.67	0.79	0.67	1.02		0.67	0.76	0.67	0.74
0.67	0.62	0.67	0.78		0.67	0.74	0.67	0.74		0.67	0.7	0.67	0.97		0.67	0.64	0.67	0.87
0.68	0.61	0.68	0.66		0.68	0.66	0.68	0.74		0.68	0.79	0.68	1.12		0.68	0.69	0.68	0.67
0.68	0.67	0.68	0.72		0.68	0.59	0.68	0.73		0.68	0.79	0.68	0.94		0.68	0.72	0.68	0.86
0.69	0.72	0.69	0.8		0.69	0.67	0.69	0.68		0.69	0.78	0.69	1.09		0.69	0.79	0.69	0.73
0.69	0.67	0.69	0.85		0.69	0.8	0.69	0.7		0.69	0.84	0.69	1.14		0.69	0.84	0.69	0.89
0.69	0.71	0.69	0.75		0.69	0.83	0.69	0.77		0.69	0.81	0.69	1.02		0.69	0.74	0.69	0.93
0.7	0.73	0.7	0.63		0.7	0.74	0.7	0.73		0.7	0.9	0.7	1.14		0.7	0.75	0.7	0.72
0.7	0.7	0.7	0.72		0.7	0.79	0.7	0.72		0.7	1.01	0.7	1.06		0.7	0.88	0.7	0.83
0.71	0.62	0.71	0.8		0.71	0.82	0.71	0.66		0.71	0.94	0.71	1.13		0.71	0.88	0.71	0.71
0.71	0.81	0.71	0.75		0.71	0.8	0.71	0.72		0.71	0.96	0.71	1.04		0.71	0.94	0.71	0.79
0.71	0.75	0.71	0.85		0.71	0.75	0.71	0.65		0.71	0.78	0.71	1.15		0.71	0.91	0.71	0.76
0.72	0.87	0.72	0.73		0.72	0.69	0.72	0.66		0.72	0.92	0.72	1.22		0.72	0.76	0.72	0.65
0.72	1.08	0.72	0.74		0.72	0.67	0.72	0.76		0.72	1.1	0.72	1.15		0.72	0.95	0.72	0.72
0.73	0.96	0.73	0.72		0.73	0.93	0.73	0.7		0.73	0.96	0.73	0.92		0.73	0.9	0.73	0.73
0.73	0.96	0.73	0.63		0.73	0.69	0.73	0.73		0.73	0.78	0.73	0.98		0.73	1.02	0.73	0.78
0.73	0.97	0.73	0.73		0.73	0.83	0.73	0.83		0.73	0.98	0.73	0.95		0.73	0.96	0.73	0.84
0.74	0.98	0.74	0.78		0.74	0.84	0.74	0.77		0.74	1.1	0.74	0.97		0.74	0.76	0.74	0.74
0.74	0.92	0.74	0.74		0.74	0.76	0.74	0.95		0.74	0.92	0.74	0.99		0.74	0.96	0.74	0.67
0.75	0.83	0.75	0.81		0.75	0.86	0.75	0.91		0.75	0.96	0.75	1.24		0.75	1.1	0.75	0.81
0.75	0.78	0.75	0.72		0.75	0.86	0.75	0.88		0.75	1.1	0.75	1.25		0.75	1.16	0.75	0.77
0.75	0.99	0.75	0.66		0.75	0.98	0.75	0.8		0.75	0.99	0.75	0.96		0.75	0.86	0.75	0.74
0.76	0.79	0.76	0.61		0.76	0.86	0.76	0.83		0.76	1.01	0.76	1.08		0.76	0.91	0.76	0.71
0.76	1.03	0.76	0.7		0.76	0.92	0.76	0.91		0.76	1.23	0.76	0.97		0.76	0.95	0.76	0.68
0.77	1	0.77	0.78		0.77	0.94	0.77	0.85		0.77	1.17	0.77	1.13		0.77	1.01	0.77	0.8
0.77	1.09	0.77	0.72		0.77	0.86	0.77	1.07		0.77	1.07	0.77	1.11		0.77	0.97	0.77	0.72
0.77	0.98	0.77	0.83		0.77	0.89	0.77	0.89		0.77	1.07	0.77	0.93		0.77	1.12	0.77	0.64
0.78	1.2	0.78	0.62		0.78	0.91	0.78	0.92		0.78	1.01	0.78	0.91		0.78	0.97	0.78	0.8
0.78	0.92	0.78	0.73		0.78	0.95	0.78	0.91		0.78	1.09	0.78	0.95		0.78	1.04	0.78	0.64
0.79	1	0.79	0.74		0.79	0.91	0.79	1.07		0.79	1.11	0.79	1.05		0.79	1.17	0.79	0.81
0.79	1.08	0.79	0.75		0.79	0.92	0.79	1.05		0.79	1	0.79	1.04		0.79	1.09	0.79	0.73
0.79	0.96	0.79	0.64		0.79	0.92	0.79	0.97		0.79	1.1	0.79	1.13		0.79	1.08	0.79	0.71
0.8	0.9	0.8	0.66		0.8	1.02	0.8	1.09		0.8	1.1	0.8	1.09		0.8	0.98	0.8	0.59
0.8	0.91	0.8	0.79		0.8	1.21	0.8	1.13		0.8	1	0.8	1.23		0.8	0.96	0.8	0.69
0.81	1	0.81	0.74		0.81	1.05	0.81	1.13		0.81	1.02	0.81	0.95		0.81	1.1	0.81	0.79
0.81	0.83	0.81	0.57		0.81	1.05	0.81	0.88		0.81	1.06	0.81	0.96		0.81	0.92	0.81	0.68
0.81	1.05	0.81	0.64		0.81	0.89	0.81	0.84		0.81	1	0.81	1.05		0.81	0.88	0.81	0.7
0.82	0.81	0.82	0.53		0.82	1.02	0.82	1.11		0.82	0.96	0.82	0.96		0.82	1.16	0.82	0.65
0.82	1.04	0.82	0.61		0.82	0.85	0.82	1.05		0.82	1.07	0.82	0.96		0.82	0.94	0.82	0.69
0.83	1.05	0.83	0.64		0.83	1.02	0.83	1.05		0.83	1	0.83	0.83		0.83	1.07	0.83	0.78
0.83	1.13	0.83	0.66		0.83	1.02	0.83	1.11		0.83	1.29	0.83	0.93		0.83	1.06	0.83	0.71
0.83	0.94	0.83	0.81		0.83	0.86	0.83	1.05		0.83	0.93	0.83	0.97		0.83	0.85	0.83	0.74
0.84	1.04	0.84	0.67		0.84	1.01	0.84	1.06		0.84	1.07	0.84	0.82		0.84	0.95	0.84	0.67
0.84	0.91	0.84	0.68		0.84	1.05	0.84	1.07		0.84	0.88	0.84	0.88		0.84	1.01	0.84	0.73
0.85	0.96	0.85	0.75		0.85	1.08	0.85	0.96		0.85	0.93	0.85	0.83		0.85	0.97	0.85	0.53
0.85	1.03	0.85	0.64		0.85	1.09	0.85	0.94		0.85	1.01	0.85	0.9		0.85	1.01	0.85	0.74
0.85	0.95	0.85	0.73		0.85	1.08	0.85	0.9		0.85	0.88	0.85	0.96		0.85	1.1	0.85	0.7
0.86	0.93	0.86	0.65		0.86	0.77	0.86	1.03		0.86	0.97	0.86	0.96		0.86	0.97	0.86	0.66
0.86	0.96	0.86	0.7		0.86	0.98	0.86	1.01		0.86	0.81	0.86	0.93		0.86	1.1	0.86	0.72
0.87	1.02	0.87	0.57		0.87	0.96	0.87	1.06		0.87	1.03	0.87	0.9		0.87	1.06	0.87	0.64
0.87	0.91	0.87	0.74		0.87	0.9	0.87	1.04		0.87	1.01	0.87	0.75		0.87	0.93	0.87	0.73
0.87	0.92	0.87	0.68		0.87	0.9	0.87	1.03		0.87	0.91	0.87	0.88		0.87	1.11	0.87	0.86
0.88	0.94	0.88	0.65		0.88	0.79	0.88	1.14		0.88	0.92	0.88	0.83		0.88	0.97	0.88	0.69
0.88	1.02	0.88	0.7		0.88	0.98	0.88	1.32		0.88	1.04	0.88	0.96		0.88	1.05	0.88	0.69
0.89	0.79	0.89	0.72		0.89	0.93	0.89	1.14		0.89	0.89	0.89	0.76		0.89	0.9	0.89	0.62
0.89	0.79	0.89	0.55		0.89	1.03	0.89	0.98		0.89	0.93	0.89	0.91		0.89	1.02	0.89	0.75
0.89	1.1	0.89	0.64		0.89	0.9	0.89	0.95		0.89	0.98	0.89	0.88		0.89	0.93	0.89	0.64
0.9	0.92	0.9	0.6		0.9	0.92	0.9	1.08		0.9	0.8	0.9	0.84		0.9	0.9	0.9	0.67
0.9	0.88	0.9	0.71		0.9	0.96	0.9	1.09		0.9	0.83	0.9	0.83		0.9	1.09	0.9	0.71
0.91	1	0.91	0.66		0.91	0.78	0.91	0.93		0.91	0.91	0.91	0.85		0.91	1	0.91	0.67
0.91	0.93	0.91	0.54		0.91	1.11	0.91	0.91		0.91	0.86	0.91	0.86		0.91	0.94	0.91	0.59
0.91	1	0.91	0.66		0.91	1.01	0.91	1.01		0.91	0.93	0.91	1.03		0.91	0.81	0.91	0.66
0.92	0.92	0.92	0.65		0.92	0.87	0.92	0.91		0.92	0.74	0.92	0.84		0.92	0.99	0.92	0.69
0.92	0.84	0.92	0.64		0.92	0.95	0.92	0.99		0.92	1	0.92	1.08		0.92	0.84	0.92	0.71
0.93	0.84	0.93	0.7		0.93	0.9	0.93	0.86		0.93	0.97	0.93	0.79		0.93	0.85	0.93	0.63
0.93	0.84	0.93	0.67		0.93	0.99	0.93	0.91		0.93	0.88	0.93	0.83		0.93	0.92	0.93	0.68
0.93	0.8	0.93	0.68		0.93	0.92	0.93	1		0.93	1.04	0.93	0.93		0.93	0.85	0.93	0.69
0.94	0.94	0.94	0.58		0.94	0.77	0.94	0.88		0.94	0.91	0.94	0.67		0.94	0.89	0.94	0.76
0.94	0.76	0.94	0.69		0.94	1.07	0.94	0.92		0.94	0.98	0.94	0.75		0.94	0.77	0.94	0.61
0.95	0.83	0.95	0.81		0.95	0.89	0.95	0.93		0.95	1.14	0.95	0.9		0.95	0.93	0.95	0.56
0.95	0.86	0.95	0.72		0.95	0.96	0.95	0.85		0.95	0.94	0.95	0.74		0.95	0.81	0.95	0.61
0.95	0.76	0.95	0.72		0.95	0.88	0.95	0.87		0.95	0.82	0.95	0.78		0.95	0.98	0.95	0.69
0.96	0.74	0.96	0.6		0.96	0.88	0.96	0.85		0.96	0.91	0.96	0.77		0.96	0.85	0.96	0.77
0.96	0.93	0.96	0.75		0.96	0.85	0.96	1.02		0.96	0.96	0.96	0.87		0.96	1.01	0.96	0.74
0.97	0.96	0.97	0.58		0.97	0.96	0.97	0.74		0.97	0.94	0.97	0.71		0.97	0.89	0.97	0.69
0.97	0.96	0.97	0.65		0.97	0.82	0.97	0.96		0.97	0.91	0.97	0.76		0.97	0.92	0.97	0.61
0.97	0.74	0.97	0.67		0.97	0.88	0.97	0.88		0.97	0.96	0.97	0.79		0.97	0.85	0.97	0.67
0.98	0.89	0.98	0.62		0.98	0.9	0.98	0.93		0.98	0.7	0.98	0.89		0.98	0.72	0.98	0.6
0.98	0.92	0.98	0.65		0.98	0.8	0.98	0.92		0.98	0.92	0.98	0.82		0.98	0.95	0.98	0.61
0.99	0.83	0.99	0.6		0.99	0.98	0.99	0.93		0.99	0.88	0.99	0.79		0.99	0.78	0.99	0.59
0.99	0.82	0.99	0.6		0.99	0.77	0.99	0.91		0.99	0.76	0.99	0.84		0.99	1.02	0.99	0.65
0.99	0.82	0.99	0.71		0.99	0.84	0.99	0.89		0.99	0.75	0.99	0.81		0.99	0.76	0.99	0.65
1	0.88	1	0.58		1	0.9	1	0.85		1	0.76	1	0.74		1	0.82	1	0.59
1	0.69	1	0.58		1	0.81	1	0.89		1	0.72	1	0.9		1	0.77	1	0.57
1.01	0.68	1.01	0.65		1.01	1.01	1.01	0.94		1.01	0.75	1.01	0.66		1.01	0.82	1.01	0.59
1.01	0.8	1.01	0.67		1.01	0.64	1.01	0.89		1.01	0.9	1.01	0.73		1.01	0.84	1.01	0.64
1.01	0.69	1.01	0.54		1.01	0.79	1.01	0.86		1.01	0.78	1.01	0.75		1.01	0.93	1.01	0.7
1.02	0.78	1.02	0.62		1.02	0.92	1.02	0.86		1.02	0.68	1.02	0.76		1.02	0.7	1.02	0.62
1.02	0.75	1.02	0.68		1.02	0.76	1.02	0.84		1.02	0.73	1.02	0.92		1.02	0.88	1.02	0.55
1.03	0.81	1.03	0.53		1.03	0.78	1.03	0.85		1.03	0.88	1.03	0.76		1.03	0.72	1.03	0.71
1.03	0.71	1.03	0.7		1.03	0.81	1.03	0.72		1.03	0.85	1.03	0.72		1.03	0.71	1.03	0.68
1.03	0.78	1.03	0.56		1.03	0.95	1.03	0.73		1.03	0.85	1.03	0.78		1.03	0.75	1.03	0.69
1.04	0.7	1.04	0.6		1.04	0.81	1.04	0.85		1.04	0.84	1.04	0.87		1.04	0.84	1.04	0.72
1.04	0.74	1.04	0.57		1.04	0.79	1.04	0.74		1.04	0.78	1.04	0.77		1.04	0.74	1.04	0.72
1.05	0.69	1.05	0.61		1.05	0.78	1.05	0.72		1.05	0.8	1.05	0.73		1.05	0.77	1.05	0.67
1.05	0.72	1.05	0.81		1.05	0.78	1.05	0.91		1.05	0.8	1.05	0.78		1.05	0.8	1.05	0.67
1.05	0.76	1.05	0.5		1.05	0.74	1.05	0.78		1.05	0.74	1.05	0.79		1.05	0.79	1.05	0.61
1.06	0.71	1.06	0.6		1.06	0.77	1.06	0.71		1.06	0.67	1.06	0.93		1.06	0.72	1.06	0.52
1.06	0.75	1.06	0.53		1.06	0.85	1.06	0.84		1.06	0.71	1.06	0.78		1.06	0.7	1.06	0.57
1.07	0.74	1.07	0.67		1.07	0.71	1.07	0.65		1.07	0.79	1.07	0.55		1.07	0.8	1.07	0.61
1.07	0.85	1.07	0.62		1.07	0.86	1.07	0.71		1.07	0.81	1.07	0.82		1.07	0.74	1.07	0.61
1.07	0.82	1.07	0.59		1.07	0.8	1.07	0.74		1.07	0.76	1.07	0.76		1.07	0.78	1.07	0.52
1.08	0.82	1.08	0.61		1.08	0.77	1.08	0.71		1.08	0.7	1.08	0.71		1.08	0.82	1.08	0.66
1.08	0.79	1.08	0.78		1.08	0.73	1.08	0.9		1.08	0.86	1.08	0.67		1.08	0.62	1.08	0.68
1.09	0.8	1.09	0.56		1.09	0.8	1.09	0.8		1.09	0.7	1.09	0.65		1.09	0.75	1.09	0.62
1.09	0.69	1.09	0.63		1.09	0.82	1.09	0.7		1.09	0.85	1.09	0.75		1.09	0.85	1.09	0.61
1.09	0.82	1.09	0.54		1.09	0.83	1.09	0.72		1.09	0.66	1.09	0.72		1.09	0.78	1.09	0.62
1.1	0.72	1.1	0.61		1.1	0.8	1.1	0.79		1.1	0.76	1.1	0.77		1.1	0.85	1.1	0.57
1.1	0.84	1.1	0.51		1.1	0.76	1.1	0.82		1.1	0.75	1.1	0.76		1.1	0.75	1.1	0.57
1.11	0.71	1.11	0.52		1.11	0.71	1.11	0.72		1.11	0.64	1.11	0.67		1.11	0.69	1.11	0.55
1.11	0.8	1.11	0.65		1.11	0.69	1.11	0.8		1.11	0.79	1.11	0.68		1.11	0.73	1.11	0.57
1.11	0.58	1.11	0.56		1.11	0.76	1.11	0.83		1.11	0.72	1.11	0.68		1.11	0.78	1.11	0.57
1.12	0.61	1.12	0.6		1.12	0.71	1.12	0.69		1.12	0.8	1.12	0.69		1.12	0.71	1.12	0.65
1.12	0.73	1.12	0.57		1.12	0.72	1.12	0.79		1.12	0.67	1.12	0.68		1.12	0.64	1.12	0.62
1.13	0.62	1.13	0.64		1.13	0.74	1.13	0.7		1.13	0.68	1.13	0.7		1.13	0.7	1.13	0.59
1.13	0.79	1.13	0.57		1.13	0.8	1.13	0.75		1.13	0.78	1.13	0.7		1.13	0.74	1.13	0.61
1.13	0.59	1.13	0.58		1.13	0.75	1.13	0.78		1.13	0.84	1.13	0.66		1.13	0.65	1.13	0.51
1.14	0.7	1.14	0.67		1.14	0.78	1.14	0.77		1.14	0.72	1.14	0.73		1.14	0.74	1.14	0.63
1.14	0.72	1.14	0.71		1.14	0.73	1.14	0.63		1.14	0.75	1.14	0.8		1.14	0.68	1.14	0.58
1.15	0.66	1.15	0.57		1.15	0.66	1.15	0.74		1.15	0.7	1.15	0.85		1.15	0.66	1.15	0.61
1.15	0.66	1.15	0.78		1.15	0.75	1.15	0.68		1.15	0.67	1.15	0.87		1.15	0.75	1.15	0.69
1.15	0.62	1.15	0.49		1.15	0.74	1.15	0.68		1.15	0.85	1.15	0.65		1.15	0.66	1.15	0.66
1.16	0.73	1.16	0.59		1.16	0.73	1.16	0.76		1.16	0.75	1.16	0.68		1.16	0.71	1.16	0.67
1.16	0.66	1.16	0.62		1.16	0.66	1.16	0.81		1.16	0.68	1.16	0.64		1.16	0.65	1.16	0.69
1.17	0.75	1.17	0.59		1.17	0.63	1.17	0.69		1.17	0.68	1.17	0.76		1.17	0.71	1.17	0.63
1.17	0.67	1.17	0.65		1.17	0.65	1.17	0.73		1.17	0.72	1.17	0.73		1.17	0.6	1.17	0.63
1.17	0.69	1.17	0.53		1.17	0.73	1.17	0.75		1.17	0.65	1.17	0.68		1.17	0.81	1.17	0.69
1.18	0.62	1.18	0.69		1.18	0.58	1.18	0.67		1.18	0.56	1.18	0.72		1.18	0.76	1.18	0.55
1.18	0.76	1.18	0.5		1.18	0.76	1.18	0.63		1.18	0.69	1.18	0.61		1.18	0.73	1.18	0.62
1.19	0.68	1.19	0.63		1.19	0.7	1.19	0.66		1.19	0.61	1.19	0.63		1.19	0.82	1.19	0.65
1.19	0.74	1.19	0.64		1.19	0.73	1.19	0.79		1.19	0.68	1.19	0.68		1.19	0.74	1.19	0.59
1.19	0.76	1.19	0.64		1.19	0.74	1.19	0.71		1.19	0.66	1.19	0.67		1.19	0.74	1.19	0.65
1.2	0.64	1.2	0.59		1.2	0.73	1.2	0.73		1.2	0.78	1.2	0.62		1.2	0.64	1.2	0.58
1.2	0.65	1.2	0.55		1.2	0.74	1.2	0.84		1.2	0.71	1.2	0.63		1.2	0.74	1.2	0.64
1.21	0.68	1.21	0.53		1.21	0.7	1.21	0.7		1.21	0.73	1.21	0.7		1.21	0.71	1.21	0.67
1.21	0.67	1.21	0.62		1.21	0.84	1.21	0.67		1.21	0.79	1.21	0.6		1.21	0.62	1.21	0.57
1.21	0.74	1.21	0.53		1.21	0.7	1.21	0.68		1.21	0.64	1.21	0.62		1.21	0.71	1.21	0.66
1.22	0.74	1.22	0.63		1.22	0.78	1.22	0.62		1.22	0.61	1.22	0.63		1.22	0.79	1.22	0.7
1.22	0.69	1.22	0.54		1.22	0.8	1.22	0.72		1.22	0.79	1.22	0.64		1.22	0.7	1.22	0.64
1.23	0.73	1.23	0.56		1.23	0.71	1.23	0.65		1.23	0.72	1.23	0.72		1.23	0.63	1.23	0.62
1.23	0.66	1.23	0.55		1.23	0.82	1.23	0.71		1.23	0.62	1.23	0.8		1.23	0.71	1.23	0.62
1.23	0.61	1.23	0.55		1.23	0.95	1.23	0.63		1.23	0.68	1.23	0.6		1.23	0.65	1.23	0.69
1.24	0.53	1.24	0.57		1.24	0.84	1.24	0.67		1.24	0.74	1.24	0.71		1.24	0.81	1.24	0.57
1.24	0.64	1.24	0.54		1.24	0.79	1.24	0.68		1.24	0.77	1.24	0.67		1.24	0.69	1.24	0.72
1.25	0.63	1.25	0.58		1.25	0.79	1.25	0.7		1.25	0.71	1.25	0.6		1.25	0.74	1.25	0.48
1.25	0.62	1.25	0.63		1.25	0.76	1.25	0.69		1.25	0.76	1.25	0.67		1.25	0.74	1.25	0.62
1.25	0.66	1.25	0.55		1.25	0.96	1.25	0.87		1.25	0.7	1.25	0.79		1.25	0.72	1.25	0.56
1.26	0.62	1.26	0.65		1.26	0.88	1.26	0.56		1.26	0.71	1.26	0.72		1.26	0.69	1.26	0.64
1.26	0.52	1.26	0.54		1.26	0.93	1.26	0.67		1.26	0.76	1.26	0.83		1.26	0.68	1.26	0.5
1.27	0.61	1.27	0.49		1.27	0.91	1.27	0.7		1.27	0.64	1.27	0.8		1.27	0.6	1.27	0.64
1.27	0.66	1.27	0.67		1.27	0.81	1.27	0.65		1.27	0.8	1.27	0.79		1.27	0.82	1.27	0.61
1.27	0.69	1.27	0.65		1.27	0.88	1.27	0.65		1.27	0.72	1.27	0.76		1.27	0.69	1.27	0.61
1.28	0.68	1.28	0.66		1.28	0.8	1.28	0.65		1.28	0.69	1.28	0.93		1.28	0.75	1.28	0.59
1.28	0.73	1.28	0.62		1.28	1	1.28	0.67		1.28	0.69	1.28	1.01		1.28	0.74	1.28	0.67
1.29	0.65	1.29	0.62		1.29	0.86	1.29	0.64		1.29	0.68	1.29	0.91		1.29	0.68	1.29	0.61
1.29	0.56	1.29	0.64		1.29	1	1.29	0.71		1.29	0.7	1.29	0.73		1.29	0.69	1.29	0.64
1.29	0.53	1.29	0.66		1.29	0.9	1.29	0.66		1.29	0.8	1.29	0.93		1.29	0.6	1.29	0.55
1.3	0.66	1.3	0.58		1.3	0.92	1.3	0.72		1.3	0.76	1.3	0.93		1.3	0.7	1.3	0.6
1.3	0.63	1.3	0.51		1.3	1.06	1.3	0.76		1.3	0.78	1.3	1.05		1.3	0.66	1.3	0.56
1.31	0.63	1.31	0.58		1.31	0.9	1.31	0.64		1.31	0.77	1.31	0.96		1.31	0.63	1.31	0.6
1.31	0.78	1.31	0.57		1.31	0.98	1.31	0.67		1.31	0.64	1.31	1.02		1.31	0.65	1.31	0.7
1.31	0.66	1.31	0.59		1.31	0.94	1.31	0.61		1.31	0.66	1.31	1.16		1.31	0.72	1.31	0.82
1.32	0.64	1.32	0.57		1.32	1.03	1.32	0.74		1.32	0.69	1.32	1.09		1.32	0.69	1.32	0.7
1.32	0.64	1.32	0.73		1.32	0.89	1.32	0.73		1.32	0.61	1.32	1.04		1.32	0.7	1.32	0.69
1.33	0.61	1.33	0.5		1.33	0.88	1.33	0.66		1.33	0.66	1.33	1.08		1.33	0.66	1.33	0.79
1.33	0.58	1.33	0.55		1.33	0.95	1.33	0.62		1.33	0.58	1.33	0.9		1.33	0.67	1.33	0.86
1.33	0.64	1.33	0.57		1.33	0.91	1.33	0.68		1.33	0.7	1.33	0.91		1.33	0.54	1.33	0.93
1.34	0.57	1.34	0.55		1.34	1.1	1.34	0.69		1.34	0.81	1.34	1.05		1.34	0.68	1.34	0.8
1.34	0.64	1.34	0.7		1.34	1.1	1.34	0.83		1.34	0.75	1.34	1.48		1.34	0.55	1.34	0.89
1.35	0.64	1.35	0.58		1.35	0.96	1.35	0.74		1.35	0.88	1.35	0.94		1.35	0.7	1.35	0.78
1.35	0.54	1.35	0.52		1.35	1.17	1.35	0.71		1.35	0.74	1.35	0.94		1.35	0.56	1.35	0.86
1.35	0.62	1.35	0.59		1.35	0.92	1.35	0.81		1.35	0.86	1.35	1.07		1.35	0.7	1.35	0.93
1.36	0.59	1.36	0.67		1.36	0.97	1.36	0.8		1.36	0.81	1.36	1		1.36	0.57	1.36	1.03
1.36	0.56	1.36	0.57		1.36	1.11	1.36	0.77		1.36	0.82	1.36	0.91		1.36	0.6	1.36	0.81
1.37	0.62	1.37	0.59		1.37	0.95	1.37	0.78		1.37	0.92	1.37	1		1.37	0.66	1.37	0.93
1.37	0.58	1.37	0.54		1.37	0.96	1.37	0.77		1.37	0.87	1.37	1.02		1.37	0.61	1.37	0.86
1.37	0.6	1.37	0.61		1.37	1.05	1.37	1.12		1.37	0.83	1.37	1.12		1.37	0.63	1.37	1.01
1.38	0.56	1.38	0.56		1.38	0.95	1.38	1		1.38	1.05	1.38	1.34		1.38	0.72	1.38	1.01
1.38	0.53	1.38	0.52		1.38	1.05	1.38	0.96		1.38	0.93	1.38	1.31		1.38	0.64	1.38	0.93
1.39	0.61	1.39	0.52		1.39	1.09	1.39	0.99		1.39	1.05	1.39	1.13		1.39	0.7	1.39	0.94
1.39	0.56	1.39	0.51		1.39	1.15	1.39	0.95		1.39	1.06	1.39	1		1.39	0.72	1.39	1.09
1.39	0.57	1.39	0.59		1.39	1.04	1.39	0.93		1.39	0.93	1.39	1.11		1.39	0.73	1.39	1.18
1.4	0.64	1.4	0.6		1.4	0.91	1.4	0.95		1.4	0.99	1.4	1.02		1.4	0.68	1.4	0.93
1.4	0.62	1.4	0.56		1.4	0.98	1.4	0.98		1.4	0.99	1.4	1.06		1.4	0.61	1.4	1.11
1.41	0.66	1.41	0.58		1.41	0.9	1.41	0.86		1.41	0.91	1.41	1.21		1.41	0.76	1.41	1.12
1.41	0.72	1.41	0.57		1.41	0.98	1.41	1.01		1.41	1.03	1.41	0.93		1.41	0.56	1.41	0.89
1.41	0.56	1.41	0.56		1.41	1.01	1.41	1.05		1.41	1.11	1.41	1.03		1.41	0.68	1.41	0.95
1.42	0.68	1.42	0.49		1.42	0.96	1.42	0.96		1.42	1.06	1.42	1.05		1.42	0.59	1.42	0.8
1.42	0.6	1.42	0.5		1.42	1.05	1.42	1.06		1.42	1.25	1.42	0.91		1.42	0.73	1.42	0.86
1.43	0.63	1.43	0.62		1.43	0.9	1.43	1.14		1.43	1.08	1.43	1.2		1.43	0.63	1.43	0.91
1.43	0.62	1.43	0.57		1.43	0.88	1.43	1.02		1.43	1.11	1.43	0.94		1.43	0.62	1.43	0.94
1.43	0.66	1.43	0.55		1.43	0.95	1.43	1.17		1.43	1.02	1.43	1.3		1.43	0.6	1.43	0.88
1.44	0.62	1.44	0.61		1.44	0.95	1.44	0.95		1.44	1.11	1.44	1.02		1.44	0.67	1.44	0.81
1.44	0.56	1.44	0.59		1.44	0.85	1.44	1.24		1.44	0.95	1.44	0.94		1.44	0.59	1.44	1.12
1.45	0.62	1.45	0.54		1.45	0.8	1.45	0.98		1.45	0.92	1.45	1.09		1.45	0.51	1.45	1.04
1.45	0.59	1.45	0.58		1.45	1.02	1.45	1.06		1.45	1	1.45	0.97		1.45	0.67	1.45	1.16
1.45	0.53	1.45	0.5		1.45	0.9	1.45	1.14		1.45	0.99	1.45	0.96		1.45	0.66	1.45	1.09
1.46	0.56	1.46	0.55		1.46	0.72	1.46	0.97		1.46	1.15	1.46	1.15		1.46	0.71	1.46	0.89
1.46	0.66	1.46	0.66		1.46	0.84	1.46	1.07		1.46	1.25	1.46	1.02		1.46	0.68	1.46	1.05
1.47	0.64	1.47	0.67		1.47	0.85	1.47	1.02		1.47	1.04	1.47	1.1		1.47	0.71	1.47	0.93
1.47	0.59	1.47	0.73		1.47	0.88	1.47	1.23		1.47	0.95	1.47	0.91		1.47	0.75	1.47	0.92
1.47	0.63	1.47	0.77		1.47	0.86	1.47	1.08		1.47	0.99	1.47	1.02		1.47	0.84	1.47	0.97
1.48	0.58	1.48	0.63		1.48	0.82	1.48	1.18		1.48	0.92	1.48	0.93		1.48	0.78	1.48	0.95
1.48	0.67	1.48	0.84		1.48	0.84	1.48	1.14		1.48	1.11	1.48	1.08		1.48	0.88	1.48	0.88
1.49	0.56	1.49	0.9		1.49	0.89	1.49	1.09		1.49	1.13	1.49	0.89		1.49	1.03	1.49	0.97
1.49	0.72	1.49	0.79		1.49	0.93	1.49	1.07		1.49	0.79	1.49	1.15		1.49	0.84	1.49	0.96
1.49	0.65	1.49	0.98		1.49	0.91	1.49	1.01		1.49	1.01	1.49	1		1.49	0.92	1.49	0.9
1.5	0.56	1.5	0.9		1.5	0.77	1.5	1.01		1.5	1.05	1.5	0.87		1.5	0.85	1.5	0.96
1.5	0.53	1.5	0.87		1.5	0.91	1.5	1.1		1.5	1.06	1.5	0.87		1.5	0.74	1.5	1.09
1.51	0.6	1.51	0.72		1.51	0.85	1.51	1.13		1.51	0.99	1.51	0.96		1.51	0.95	1.51	0.87
1.51	0.64	1.51	0.81		1.51	0.77	1.51	1.03		1.51	0.97	1.51	0.97		1.51	1.1	1.51	0.94
1.51	0.52	1.51	0.82		1.51	0.76	1.51	1.07		1.51	1.08	1.51	0.86		1.51	1.1	1.51	0.82
1.52	0.66	1.52	0.86		1.52	0.83	1.52	0.97		1.52	1.29	1.52	0.95		1.52	1.03	1.52	0.94
1.52	0.57	1.52	0.83		1.52	0.82	1.52	0.96		1.52	1.22	1.52	0.95		1.52	0.74	1.52	0.96
1.53	0.54	1.53	1.02		1.53	0.79	1.53	0.95		1.53	0.94	1.53	0.98		1.53	0.95	1.53	1.02
1.53	0.48	1.53	1.05		1.53	0.74	1.53	0.95		1.53	0.94	1.53	0.75		1.53	0.91	1.53	0.79
1.53	0.47	1.53	0.87		1.53	0.75	1.53	1		1.53	0.95	1.53	0.97		1.53	0.97	1.53	0.91
1.54	0.73	1.54	1.08		1.54	0.85	1.54	1		1.54	0.98	1.54	0.92		1.54	1	1.54	0.78
1.54	0.59	1.54	0.84		1.54	0.82	1.54	0.95		1.54	1.03	1.54	0.81		1.54	1.09	1.54	0.86
1.55	0.57	1.55	0.9		1.55	0.88	1.55	0.87		1.55	1	1.55	0.88		1.55	1.02	1.55	0.72
1.55	0.65	1.55	0.9		1.55	0.73	1.55	0.96		1.55	1.02	1.55	0.87		1.55	0.95	1.55	0.88
1.55	0.57	1.55	0.81		1.55	0.76	1.55	0.96		1.55	0.89	1.55	0.75		1.55	0.94	1.55	0.81
1.56	0.48	1.56	0.91		1.56	0.88	1.56	0.91		1.56	1.11	1.56	0.86		1.56	1.09	1.56	0.94
1.56	0.59	1.56	1.01		1.56	0.75	1.56	1.04		1.56	0.91	1.56	0.88		1.56	0.96	1.56	1.05
1.57	0.53	1.57	0.9		1.57	0.68	1.57	0.74		1.57	0.94	1.57	0.94		1.57	0.93	1.57	0.8
1.57	0.62	1.57	0.93		1.57	0.77	1.57	0.97		1.57	0.93	1.57	0.78		1.57	0.93	1.57	0.9
1.57	0.54	1.57	0.84		1.57	0.77	1.57	1.06		1.57	0.96	1.57	1.01		1.57	1.05	1.57	0.83
1.58	0.6	1.58	1.03		1.58	0.86	1.58	0.82		1.58	0.98	1.58	0.91		1.58	0.98	1.58	0.97
1.58	0.57	1.58	1.03		1.58	0.75	1.58	0.88		1.58	0.93	1.58	0.94		1.58	1.11	1.58	0.73
1.59	0.54	1.59	0.95		1.59	0.76	1.59	0.84		1.59	0.69	1.59	0.97		1.59	0.94	1.59	0.77
1.59	0.52	1.59	0.88		1.59	0.84	1.59	1.07		1.59	0.79	1.59	0.8		1.59	1.04	1.59	0.82
1.59	0.58	1.59	1.04		1.59	0.86	1.59	0.87		1.59	1.11	1.59	0.93		1.59	1.02	1.59	0.86
1.6	0.63	1.6	1.08		1.6	0.87	1.6	0.84		1.6	0.75	1.6	0.78		1.6	1.07	1.6	0.79
1.6	0.62	1.6	1.11		1.6	0.77	1.6	0.82		1.6	0.89	1.6	0.7		1.6	1.04	1.6	0.9
1.61	0.53	1.61	1.12		1.61	0.75	1.61	0.89		1.61	0.82	1.61	0.87		1.61	1.08	1.61	0.76
1.61	0.6	1.61	1.04		1.61	0.68	1.61	0.82		1.61	0.97	1.61	0.83		1.61	1.26	1.61	0.8
1.61	0.69	1.61	0.95		1.61	0.62	1.61	0.76		1.61	0.79	1.61	0.77		1.61	1	1.61	0.76
1.62	0.57	1.62	0.99		1.62	0.63	1.62	0.94		1.62	1.11	1.62	0.73		1.62	1.08	1.62	0.93
1.62	0.52	1.62	1		1.62	0.78	1.62	0.77		1.62	1.04	1.62	0.77		1.62	0.93	1.62	0.7
1.63	0.58	1.63	0.98		1.63	0.78	1.63	1.02		1.63	0.78	1.63	0.76		1.63	0.94	1.63	0.9
1.63	0.66	1.63	1.09		1.63	0.76	1.63	1.05		1.63	0.87	1.63	0.74		1.63	1.01	1.63	0.71
1.63	0.56	1.63	1.01		1.63	0.67	1.63	0.77		1.63	0.92	1.63	0.75		1.63	0.95	1.63	0.76
1.64	0.72	1.64	1.05		1.64	0.75	1.64	0.81		1.64	0.89	1.64	0.85		1.64	1.07	1.64	0.84
1.64	0.66	1.64	1.12		1.64	0.78	1.64	0.87		1.64	0.82	1.64	0.78		1.64	1	1.64	0.79
1.65	0.47	1.65	1.02		1.65	0.74	1.65	0.79		1.65	0.9	1.65	0.87		1.65	1.02	1.65	0.81
1.65	0.61	1.65	0.91		1.65	0.7	1.65	0.81		1.65	0.85	1.65	0.73		1.65	1.05	1.65	0.72
1.65	0.61	1.65	0.89		1.65	0.76	1.65	0.91		1.65	0.86	1.65	0.87		1.65	0.96	1.65	0.86
1.66	0.59	1.66	0.95		1.66	0.86	1.66	0.91		1.66	0.93	1.66	0.74		1.66	0.91	1.66	0.69
1.66	0.66	1.66	0.8		1.66	0.68	1.66	0.84		1.66	0.93	1.66	0.82		1.66	0.96	1.66	0.76
1.67	0.56	1.67	1.02		1.67	0.69	1.67	0.88		1.67	0.94	1.67	0.73		1.67	1.01	1.67	0.95
1.67	0.56	1.67	0.85		1.67	0.73	1.67	0.7		1.67	1.08	1.67	0.74		1.67	0.9	1.67	0.84
1.67	0.56	1.67	0.8		1.67	0.76	1.67	0.71		1.67	0.86	1.67	0.77		1.67	0.85	1.67	0.82
1.68	0.58	1.68	1.05		1.68	0.89	1.68	0.82		1.68	0.72	1.68	0.78		1.68	0.98	1.68	0.79
1.68	0.51	1.68	0.83		1.68	0.76	1.68	0.9		1.68	0.86	1.68	0.74		1.68	1.09	1.68	0.66
1.69	0.48	1.69	0.85		1.69	0.78	1.69	0.75		1.69	0.75	1.69	0.72		1.69	0.88	1.69	0.66
1.69	0.61	1.69	0.91		1.69	0.65	1.69	0.94		1.69	0.72	1.69	0.83		1.69	1.03	1.69	0.73
1.69	0.6	1.69	0.86		1.69	0.7	1.69	1.1		1.69	0.83	1.69	0.92		1.69	0.91	1.69	0.77
1.7	0.67	1.7	0.9		1.7	0.77	1.7	0.82		1.7	0.83	1.7	0.82		1.7	0.84	1.7	0.76
1.7	0.73	1.7	0.92		1.7	0.71	1.7	0.88		1.7	0.97	1.7	0.82		1.7	0.94	1.7	0.8
1.71	0.81	1.71	0.85		1.71	0.64	1.71	1		1.71	0.72	1.71	0.76		1.71	0.91	1.71	0.85
1.71	0.74	1.71	0.71		1.71	0.63	1.71	0.71		1.71	0.93	1.71	0.67		1.71	0.99	1.71	0.69
1.71	0.75	1.71	0.89		1.71	0.71	1.71	0.93		1.71	0.84	1.71	0.77		1.71	0.92	1.71	0.86
1.72	0.98	1.72	0.98		1.72	0.72	1.72	0.83		1.72	0.92	1.72	0.69		1.72	0.89	1.72	0.8
1.72	0.82	1.72	0.84		1.72	0.83	1.72	0.74		1.72	0.74	1.72	0.79		1.72	0.86	1.72	0.81
1.73	0.89	1.73	0.86		1.73	0.72	1.73	0.77		1.73	0.71	1.73	0.76		1.73	0.78	1.73	0.65
1.73	0.88	1.73	0.73		1.73	0.75	1.73	0.93		1.73	0.83	1.73	0.82		1.73	0.94	1.73	0.75
1.73	0.96	1.73	0.8		1.73	0.78	1.73	0.81		1.73	0.73	1.73	0.68		1.73	0.81	1.73	0.63
1.74	0.81	1.74	0.86		1.74	0.77	1.74	0.74		1.74	0.77	1.74	0.6		1.74	0.95	1.74	0.59
1.74	0.76	1.74	0.91		1.74	0.81	1.74	0.71		1.74	0.7	1.74	0.81		1.74	0.99	1.74	0.73
1.75	0.99	1.75	0.83		1.75	0.83	1.75	0.83		1.75	0.76	1.75	0.72		1.75	0.85	1.75	0.53
1.75	1.06	1.75	0.6		1.75	0.87	1.75	0.81		1.75	0.95	1.75	0.69		1.75	0.87	1.75	0.72
1.75	0.91	1.75	0.77		1.75	0.94	1.75	0.78		1.75	0.8	1.75	0.79		1.75	0.79	1.75	0.67
1.76	1.2	1.76	0.76		1.76	1.11	1.76	0.83		1.76	0.75	1.76	0.83		1.76	1.14	1.76	0.65
1.76	0.96	1.76	0.63		1.76	0.96	1.76	0.78		1.76	0.83	1.76	0.66		1.76	0.96	1.76	0.92
1.77	0.91	1.77	0.88		1.77	0.87	1.77	0.87		1.77	0.81	1.77	0.66		1.77	0.87	1.77	0.65
1.77	0.96	1.77	0.89		1.77	0.9	1.77	0.86		1.77	0.74	1.77	0.64		1.77	0.62	1.77	0.72
1.77	0.87	1.77	0.72		1.77	0.78	1.77	0.79		1.77	0.79	1.77	0.67		1.77	0.79	1.77	0.64
1.78	1.1	1.78	0.71		1.78	0.94	1.78	0.84		1.78	0.74	1.78	0.65		1.78	0.87	1.78	0.73
1.78	1.02	1.78	0.76		1.78	0.76	1.78	0.76		1.78	0.95	1.78	0.72		1.78	0.83	1.78	0.58
1.79	1	1.79	0.76		1.79	0.97	1.79	0.8		1.79	0.7	1.79	0.79		1.79	0.73	1.79	0.73
1.79	0.88	1.79	0.76		1.79	0.93	1.79	0.84		1.79	0.87	1.79	0.79		1.79	0.85	1.79	0.71
1.79	1.23	1.79	0.8		1.79	1.06	1.79	0.93		1.79	0.89	1.79	0.86		1.79	0.78	1.79	0.69
1.8	1	1.8	0.82		1.8	0.95	1.8	0.88		1.8	0.68	1.8	0.68		1.8	0.83	1.8	0.64
1.8	0.97	1.8	0.83		1.8	1.1	1.8	1.01		1.8	0.68	1.8	0.78		1.8	0.92	1.8	0.64
1.81	1.07	1.81	0.87		1.81	0.96	1.81	0.81		1.81	0.82	1.81	0.83		1.81	1.05	1.81	0.59
1.81	0.97	1.81	0.81		1.81	0.83	1.81	0.8		1.81	0.71	1.81	0.76		1.81	0.78	1.81	0.71
1.81	0.82	1.81	0.67		1.81	0.98	1.81	1.01		1.81	0.61	1.81	0.66		1.81	0.8	1.81	0.61
1.82	0.9	1.82	0.66		1.82	1.11	1.82	0.81		1.82	0.59	1.82	0.69		1.82	0.79	1.82	0.76
1.82	1	1.82	0.71		1.82	0.92	1.82	0.85		1.82	0.65	1.82	0.67		1.82	0.76	1.82	0.69
1.83	0.84	1.83	0.85		1.83	0.9	1.83	0.93		1.83	0.86	1.83	0.62		1.83	0.84	1.83	0.7
1.83	0.88	1.83	0.79		1.83	1.06	1.83	0.78		1.83	0.77	1.83	0.75		1.83	0.75	1.83	0.69
1.83	0.91	1.83	0.74		1.83	0.85	1.83	0.98		1.83	0.75	1.83	0.74		1.83	0.75	1.83	0.67
1.84	0.85	1.84	0.73		1.84	1.15	1.84	1.06		1.84	0.62	1.84	0.71		1.84	0.72	1.84	0.56
1.84	1.12	1.84	0.74		1.84	0.93	1.84	0.84		1.84	0.74	1.84	0.71		1.84	0.67	1.84	0.67
1.85	0.98	1.85	0.64		1.85	1.17	1.85	0.92		1.85	0.76	1.85	0.68		1.85	0.73	1.85	0.58
1.85	0.98	1.85	0.78		1.85	1.11	1.85	0.89		1.85	0.73	1.85	0.73		1.85	0.66	1.85	0.65
1.85	0.83	1.85	0.7		1.85	1.03	1.85	1.07		1.85	0.66	1.85	0.81		1.85	0.79	1.85	0.64
1.86	0.92	1.86	0.9		1.86	0.92	1.86	0.92		1.86	0.72	1.86	0.76		1.86	0.88	1.86	0.78
1.86	0.98	1.86	0.75		1.86	1.09	1.86	0.98		1.86	0.73	1.86	0.81		1.86	0.75	1.86	0.68
1.87	0.82	1.87	0.67		1.87	0.87	1.87	1.11		1.87	0.6	1.87	0.68		1.87	0.7	1.87	0.63
1.87	0.87	1.87	0.67		1.87	0.93	1.87	1		1.87	0.71	1.87	0.71		1.87	0.74	1.87	0.68
1.87	0.86	1.87	0.74		1.87	0.91	1.87	1.02		1.87	0.62	1.87	0.69		1.87	0.83	1.87	0.61
1.88	0.91	1.88	0.83		1.88	1.09	1.88	1.26		1.88	0.74	1.88	0.73		1.88	0.76	1.88	0.61
1.88	0.98	1.88	0.74		1.88	1.11	1.88	0.98		1.88	0.73	1.88	0.57		1.88	0.67	1.88	0.75
1.89	0.82	1.89	0.7		1.89	0.95	1.89	1.15		1.89	0.75	1.89	0.64		1.89	0.91	1.89	0.64
1.89	1.16	1.89	0.58		1.89	1.1	1.89	0.94		1.89	0.7	1.89	0.67		1.89	0.71	1.89	0.62
1.89	0.88	1.89	0.7		1.89	0.95	1.89	1.07		1.89	0.68	1.89	0.7		1.89	0.79	1.89	0.71
1.9	0.85	1.9	0.72		1.9	0.97	1.9	1.03		1.9	0.59	1.9	0.63		1.9	0.77	1.9	0.71
1.9	0.78	1.9	0.63		1.9	0.86	1.9	0.86		1.9	0.68	1.9	0.74		1.9	0.67	1.9	0.57
1.91	0.94	1.91	0.68		1.91	0.98	1.91	0.97		1.91	0.68	1.91	0.82		1.91	0.7	1.91	0.58
1.91	0.92	1.91	0.49		1.91	0.95	1.91	0.97		1.91	0.74	1.91	0.56		1.91	0.7	1.91	0.66
1.91	0.8	1.91	0.82		1.91	0.9	1.91	0.89		1.91	0.66	1.91	0.74		1.91	0.8	1.91	0.7
1.92	1.06	1.92	0.76		1.92	0.87	1.92	1		1.92	0.61	1.92	0.71		1.92	0.66	1.92	0.62
1.92	0.76	1.92	0.76		1.92	0.93	1.92	0.94		1.92	0.65	1.92	0.61		1.92	0.7	1.92	0.66
1.93	0.9	1.93	0.66		1.93	0.86	1.93	1.01		1.93	0.66	1.93	0.71		1.93	0.81	1.93	0.67
1.93	0.66	1.93	0.75		1.93	0.93	1.93	0.96		1.93	0.65	1.93	0.83		1.93	0.78	1.93	0.62
1.93	0.77	1.93	0.75		1.93	0.83	1.93	0.89		1.93	0.72	1.93	0.78		1.93	0.76	1.93	0.69
1.94	1.08	1.94	0.67		1.94	0.87	1.94	1.09		1.94	0.56	1.94	0.68		1.94	0.85	1.94	0.59
1.94	0.83	1.94	0.65		1.94	1.02	1.94	1.01		1.94	0.72	1.94	0.84		1.94	0.8	1.94	0.69
1.95	0.84	1.95	0.65		1.95	0.87	1.95	0.96		1.95	0.64	1.95	0.89		1.95	0.69	1.95	0.68
1.95	0.87	1.95	0.72		1.95	0.9	1.95	0.85		1.95	0.71	1.95	0.73		1.95	0.62	1.95	0.77
1.95	0.8	1.95	0.67		1.95	0.94	1.95	0.9		1.95	0.64	1.95	0.82		1.95	0.64	1.95	0.57
1.96	0.81	1.96	0.75		1.96	0.82	1.96	0.88		1.96	0.59	1.96	0.94		1.96	0.69	1.96	0.69
1.96	0.89	1.96	0.62		1.96	0.93	1.96	0.9		1.96	0.62	1.96	0.86		1.96	0.76	1.96	0.61
1.97	0.85	1.97	0.78		1.97	0.91	1.97	0.99		1.97	0.79	1.97	0.96		1.97	0.64	1.97	0.61
1.97	0.88	1.97	0.62		1.97	0.96	1.97	0.88		1.97	0.8	1.97	0.97		1.97	0.84	1.97	0.6
1.97	0.85	1.97	0.67		1.97	0.89	1.97	0.84		1.97	0.61	1.97	0.76		1.97	0.67	1.97	0.61
1.98	0.94	1.98	0.71		1.98	0.8	1.98	0.85		1.98	0.64	1.98	1.08		1.98	0.76	1.98	0.51
1.98	0.82	1.98	0.71		1.98	0.95	1.98	0.97		1.98	0.73	1.98	1.14		1.98	0.62	1.98	0.67
1.99	0.87	1.99	0.66		1.99	0.87	1.99	1.02		1.99	0.59	1.99	0.84		1.99	0.74	1.99	0.6
1.99	0.96	1.99	0.58		1.99	0.86	1.99	0.89		1.99	0.62	1.99	0.98		1.99	0.78	1.99	0.63
1.99	0.82	1.99	0.6		1.99	0.81	1.99	0.7		1.99	0.64	1.99	0.86		1.99	0.7	1.99	0.64
2	0.82	2	0.62		2	0.77	2	1.12		2	0.74	2	1.12		2	0.75	2	0.61
2	0.84	2	0.71		2	0.91	2	0.93		2	0.66	2	1.01		2	0.61	2	0.57
2.01	0.66	2.01	0.68		2.01	0.83	2.01	0.97		2.01	0.7	2.01	1.17		2.01	0.74	2.01	0.63
2.01	0.89	2.01	0.76		2.01	0.74	2.01	0.8		2.01	0.81	2.01	0.95		2.01	0.61	2.01	0.61
2.01	0.82	2.01	0.65		2.01	0.77	2.01	0.89		2.01	0.82	2.01	0.89		2.01	0.78	2.01	0.82
2.02	0.84	2.02	0.7		2.02	0.84	2.02	0.9		2.02	0.82	2.02	0.99		2.02	0.65	2.02	0.68
2.02	0.77	2.02	0.62		2.02	0.74	2.02	0.64		2.02	0.81	2.02	0.91		2.02	0.71	2.02	0.62
2.03	0.68	2.03	0.68		2.03	0.7	2.03	0.94		2.03	0.94	2.03	0.95		2.03	0.7	2.03	0.63
2.03	0.76	2.03	0.68		2.03	0.95	2.03	0.81		2.03	0.95	2.03	0.93		2.03	0.69	2.03	0.76
2.03	0.84	2.03	0.67		2.03	0.87	2.03	0.86		2.03	0.89	2.03	1.04		2.03	0.66	2.03	0.65
2.04	0.79	2.04	0.63		2.04	0.79	2.04	0.8		2.04	0.93	2.04	0.97		2.04	0.64	2.04	0.64
2.04	0.8	2.04	0.69		2.04	0.85	2.04	0.75		2.04	1.07	2.04	1		2.04	0.64	2.04	0.61
2.05	0.76	2.05	0.71		2.05	0.77	2.05	0.81		2.05	0.96	2.05	1.04		2.05	0.66	2.05	0.61
2.05	0.83	2.05	0.65		2.05	0.82	2.05	0.89		2.05	0.99	2.05	1.07		2.05	0.69	2.05	0.6
2.05	0.72	2.05	0.58		2.05	0.77	2.05	1.01		2.05	0.99	2.05	1.1		2.05	0.58	2.05	0.53
2.06	0.75	2.06	0.63		2.06	0.81	2.06	0.97		2.06	1.08	2.06	1.1		2.06	0.67	2.06	0.67
2.06	0.74	2.06	0.73		2.06	0.79	2.06	0.8		2.06	0.94	2.06	1.05		2.06	0.69	2.06	0.7
2.07	0.77	2.07	0.74		2.07	0.83	2.07	0.75		2.07	1.13	2.07	1.26		2.07	0.58	2.07	0.73
2.07	0.65	2.07	0.69		2.07	0.81	2.07	0.79		2.07	1.05	2.07	1.06		2.07	0.7	2.07	0.85
2.07	0.68	2.07	0.67		2.07	0.82	2.07	0.87		2.07	0.99	2.07	0.81		2.07	0.64	2.07	0.85
2.08	0.72	2.08	0.67		2.08	0.74	2.08	0.92		2.08	0.92	2.08	1.02		2.08	0.68	2.08	0.76
2.08	0.88	2.08	0.68		2.08	0.9	2.08	0.81		2.08	0.91	2.08	1.03		2.08	0.75	2.08	0.85
2.09	0.79	2.09	0.64		2.09	0.75	2.09	0.74		2.09	1	2.09	1.05		2.09	0.68	2.09	0.75
2.09	0.71	2.09	0.7		2.09	0.71	2.09	0.81		2.09	1.12	2.09	1.23		2.09	0.65	2.09	0.79
2.09	0.72	2.09	0.57		2.09	0.76	2.09	0.8		2.09	1.14	2.09	0.97		2.09	0.65	2.09	0.9
2.1	0.8	2.1	0.66		2.1	0.83	2.1	0.91		2.1	1.02	2.1	1.01		2.1	0.61	2.1	0.78
2.1	0.84	2.1	0.63		2.1	0.82	2.1	0.75		2.1	1.07	2.1	0.86		2.1	0.68	2.1	0.79
2.11	0.85	2.11	0.6		2.11	0.8	2.11	0.85		2.11	1.05	2.11	1.21		2.11	0.6	2.11	0.92
2.11	0.72	2.11	0.67		2.11	0.74	2.11	0.8		2.11	1.16	2.11	1.01		2.11	0.62	2.11	0.84
2.11	0.82	2.11	0.66		2.11	0.86	2.11	0.89		2.11	0.93	2.11	1.04		2.11	0.58	2.11	0.93
2.12	0.73	2.12	0.64		2.12	0.75	2.12	0.77		2.12	0.85	2.12	1.03		2.12	0.66	2.12	0.99
2.12	0.66	2.12	0.59		2.12	0.91	2.12	0.74		2.12	1.13	2.12	1.03		2.12	0.63	2.12	0.82
2.13	0.84	2.13	0.65		2.13	0.81	2.13	0.86		2.13	1.24	2.13	0.87		2.13	0.63	2.13	0.84
2.13	0.76	2.13	0.68		2.13	0.7	2.13	0.7		2.13	0.85	2.13	1.01		2.13	0.66	2.13	0.89
2.13	0.75	2.13	0.57		2.13	0.7	2.13	0.84		2.13	0.98	2.13	0.89		2.13	0.68	2.13	0.98
2.14	0.63	2.14	0.55		2.14	0.81	2.14	0.69		2.14	1.04	2.14	0.94		2.14	0.67	2.14	0.85
2.14	0.72	2.14	0.53		2.14	0.78	2.14	0.64		2.14	1.04	2.14	0.94		2.14	0.71	2.14	0.9
2.15	0.76	2.15	0.66		2.15	0.98	2.15	0.69		2.15	1.14	2.15	0.9		2.15	0.71	2.15	0.98
2.15	0.72	2.15	0.67		2.15	0.7	2.15	0.8		2.15	1.17	2.15	0.95		2.15	0.72	2.15	1.07
2.15	0.77	2.15	0.61		2.15	0.69	2.15	0.7		2.15	1.02	2.15	1.16		2.15	0.65	2.15	0.91
2.16	0.7	2.16	0.58		2.16	0.78	2.16	0.71		2.16	1.33	2.16	1		2.16	0.58	2.16	0.9
2.16	0.69	2.16	0.62		2.16	0.69	2.16	0.69		2.16	0.87	2.16	1		2.16	0.68	2.16	1
2.17	0.69	2.17	0.59		2.17	0.72	2.17	0.66		2.17	1.07	2.17	0.95		2.17	0.65	2.17	0.97
2.17	0.75	2.17	0.66		2.17	0.81	2.17	0.72		2.17	0.89	2.17	0.9		2.17	0.69	2.17	0.94
2.17	0.69	2.17	0.53		2.17	0.66	2.17	0.79		2.17	1.1	2.17	0.89		2.17	0.89	2.17	0.8
2.18	0.58	2.18	0.57		2.18	0.68	2.18	0.79		2.18	1.09	2.18	0.8		2.18	0.84	2.18	0.98
2.18	0.63	2.18	0.68		2.18	0.66	2.18	0.73		2.18	1.08	2.18	0.93		2.18	0.89	2.18	0.92
2.19	0.89	2.19	0.59		2.19	0.78	2.19	0.8		2.19	0.92	2.19	0.85		2.19	0.78	2.19	1.01
2.19	0.69	2.19	0.62		2.19	0.66	2.19	0.72		2.19	1.11	2.19	0.86		2.19	0.91	2.19	1.1
2.19	0.75	2.19	0.71		2.19	0.61	2.19	0.66		2.19	0.93	2.19	0.97		2.19	0.9	2.19	0.94
2.2	0.67	2.2	0.66		2.2	0.79	2.2	0.69		2.2	0.98	2.2	0.78		2.2	0.97	2.2	0.91
2.2	0.66	2.2	0.64		2.2	0.7	2.2	0.76		2.2	1.18	2.2	0.81		2.2	0.87	2.2	0.92
2.21	0.65	2.21	0.69		2.21	0.65	2.21	0.68		2.21	0.9	2.21	0.83		2.21	0.87	2.21	0.89
2.21	0.7	2.21	0.75		2.21	0.67	2.21	0.71		2.21	0.95	2.21	0.88		2.21	0.77	2.21	1
2.21	0.69	2.21	0.69		2.21	0.72	2.21	0.76		2.21	1.09	2.21	0.87		2.21	0.93	2.21	0.94
2.22	0.68	2.22	0.72		2.22	0.67	2.22	0.72		2.22	1.07	2.22	0.87		2.22	0.86	2.22	1.01
2.22	0.59	2.22	0.73		2.22	0.77	2.22	0.79		2.22	0.94	2.22	0.98		2.22	0.91	2.22	0.85
2.23	0.84	2.23	0.93		2.23	0.78	2.23	0.66		2.23	0.96	2.23	0.91		2.23	0.84	2.23	0.99
2.23	0.58	2.23	0.85		2.23	0.83	2.23	0.77		2.23	0.79	2.23	0.89		2.23	1.02	2.23	0.98
2.23	0.69	2.23	0.82		2.23	0.76	2.23	0.85		2.23	0.9	2.23	0.76		2.23	0.88	2.23	0.76
2.24	0.7	2.24	0.75		2.24	0.76	2.24	0.77		2.24	0.9	2.24	0.87		2.24	0.89	2.24	1.16
2.24	0.69	2.24	0.79		2.24	0.72	2.24	0.88		2.24	0.71	2.24	0.86		2.24	0.86	2.24	1.02
2.25	0.66	2.25	0.92		2.25	0.78	2.25	0.82		2.25	0.97	2.25	0.8		2.25	0.99	2.25	1.04
2.25	0.69	2.25	1.02		2.25	0.8	2.25	0.84		2.25	0.78	2.25	0.89		2.25	0.96	2.25	0.9
2.25	0.56	2.25	0.79		2.25	0.89	2.25	0.83		2.25	0.95	2.25	0.83		2.25	0.95	2.25	0.99
2.26	0.64	2.26	0.75		2.26	0.9	2.26	0.88		2.26	1.12	2.26	1.04		2.26	1.11	2.26	1
2.26	0.68	2.26	0.94		2.26	0.85	2.26	0.84		2.26	0.94	2.26	0.86		2.26	1.04	2.26	0.86
2.27	0.62	2.27	0.94		2.27	0.86	2.27	0.95		2.27	0.81	2.27	0.89		2.27	1.13	2.27	0.83
2.27	0.68	2.27	0.94		2.27	0.87	2.27	0.94		2.27	0.86	2.27	0.88		2.27	1.16	2.27	0.88
2.27	0.58	2.27	0.91		2.27	0.91	2.27	0.89		2.27	0.8	2.27	0.8		2.27	1.08	2.27	1
2.28	0.69	2.28	0.96		2.28	0.94	2.28	0.95		2.28	0.88	2.28	0.81		2.28	1.27	2.28	0.75
2.28	0.74	2.28	0.98		2.28	0.91	2.28	0.79		2.28	0.87	2.28	0.8		2.28	0.91	2.28	0.84
2.29	0.7	2.29	0.93		2.29	0.95	2.29	0.96		2.29	0.98	2.29	0.84		2.29	1.05	2.29	0.83
2.29	0.63	2.29	1.01		2.29	1.1	2.29	0.88		2.29	0.87	2.29	0.88		2.29	0.87	2.29	0.88
2.29	0.62	2.29	0.94		2.29	1.14	2.29	1.18		2.29	0.74	2.29	0.79		2.29	0.99	2.29	0.79
2.3	0.66	2.3	1.05		2.3	1.08	2.3	0.91		2.3	0.94	2.3	0.73		2.3	0.95	2.3	0.85
2.3	0.64	2.3	0.81		2.3	0.83	2.3	0.97		2.3	0.93	2.3	0.96		2.3	0.97	2.3	0.81
2.31	0.5	2.31	1.15		2.31	0.96	2.31	1.13		2.31	0.8	2.31	0.83		2.31	0.95	2.31	0.67
2.31	0.53	2.31	1.01		2.31	1.2	2.31	0.97		2.31	0.96	2.31	0.7		2.31	1.21	2.31	0.77
2.31	0.75	2.31	0.98		2.31	1.01	2.31	1.26		2.31	0.86	2.31	0.74		2.31	0.97	2.31	0.87
2.32	0.64	2.32	0.95		2.32	1.01	2.32	0.93		2.32	0.67	2.32	0.75		2.32	0.96	2.32	0.78
2.32	0.58	2.32	0.98		2.32	1.03	2.32	1.09		2.32	0.87	2.32	0.86		2.32	0.9	2.32	0.94
2.33	0.58	2.33	1.16		2.33	0.89	2.33	1		2.33	0.77	2.33	0.8		2.33	1.05	2.33	0.83
2.33	0.67	2.33	0.89		2.33	0.95	2.33	0.95		2.33	0.78	2.33	0.76		2.33	0.89	2.33	0.8
2.33	0.67	2.33	0.99		2.33	0.99	2.33	1.09		2.33	0.92	2.33	0.69		2.33	0.92	2.33	0.77
2.34	0.7	2.34	1.01		2.34	0.94	2.34	1.06		2.34	0.92	2.34	0.8		2.34	0.97	2.34	0.86
2.34	0.67	2.34	0.91		2.34	0.84	2.34	0.94		2.34	0.82	2.34	0.69		2.34	0.88	2.34	0.74
2.35	0.67	2.35	0.89		2.35	0.93	2.35	0.92		2.35	0.91	2.35	0.82		2.35	0.89	2.35	0.72
2.35	0.56	2.35	0.86		2.35	1.1	2.35	0.91		2.35	0.9	2.35	0.75		2.35	0.88	2.35	0.86
2.35	0.58	2.35	1.02		2.35	1.07	2.35	1		2.35	0.7	2.35	0.69		2.35	1.09	2.35	0.79
2.36	0.62	2.36	0.95		2.36	1	2.36	0.86		2.36	0.86	2.36	0.77		2.36	0.87	2.36	0.79
2.36	0.7	2.36	0.9		2.36	0.93	2.36	1.04		2.36	0.74	2.36	0.67		2.36	0.84	2.36	0.88
2.37	0.65	2.37	0.91		2.37	0.97	2.37	1.12		2.37	0.82	2.37	0.76		2.37	1	2.37	0.79
2.37	0.61	2.37	0.95		2.37	0.98	2.37	1		2.37	0.87	2.37	0.87		2.37	0.87	2.37	0.82
2.37	0.68	2.37	1.02		2.37	0.86	2.37	1.07		2.37	0.85	2.37	0.68		2.37	0.89	2.37	0.71
2.38	0.6	2.38	0.92		2.38	0.94	2.38	1.14		2.38	0.73	2.38	0.81		2.38	1	2.38	0.76
2.38	0.67	2.38	0.88		2.38	0.81	2.38	1.02		2.38	0.85	2.38	0.7		2.38	1.01	2.38	0.79
2.39	0.49	2.39	1		2.39	1.03	2.39	1.02		2.39	0.87	2.39	0.74		2.39	0.94	2.39	0.66
2.39	0.55	2.39	0.85		2.39	0.92	2.39	0.96		2.39	0.95	2.39	0.79		2.39	0.98	2.39	0.85
2.39	0.58	2.39	0.88		2.39	0.94	2.39	1.01		2.39	0.87	2.39	0.8		2.39	0.87	2.39	0.78
2.4	0.54	2.4	0.9		2.4	0.97	2.4	0.8		2.4	0.73	2.4	0.87		2.4	0.9	2.4	0.7
2.4	0.53	2.4	1.02		2.4	1.11	2.4	0.95		2.4	0.83	2.4	0.7		2.4	0.88	2.4	0.76
2.41	0.6	2.41	0.81		2.41	0.86	2.41	1.19		2.41	0.85	2.41	0.71		2.41	0.87	2.41	0.79
2.41	0.59	2.41	0.9		2.41	0.93	2.41	1.2		2.41	0.91	2.41	0.71		2.41	0.9	2.41	0.75
2.41	0.67	2.41	0.77		2.41	0.74	2.41	1.07		2.41	0.64	2.41	0.76		2.41	0.97	2.41	0.66
2.42	0.64	2.42	0.92		2.42	1.1	2.42	1		2.42	0.66	2.42	0.73		2.42	0.76	2.42	0.84
2.42	0.53	2.42	0.87		2.42	0.96	2.42	1.01		2.42	0.74	2.42	0.74		2.42	0.83	2.42	0.71
2.43	0.66	2.43	0.92		2.43	0.89	2.43	0.92		2.43	0.74	2.43	0.73		2.43	0.87	2.43	0.79
2.43	0.78	2.43	0.84		2.43	0.9	2.43	1.02		2.43	0.7	2.43	0.81		2.43	0.92	2.43	0.71
2.43	0.76	2.43	0.91		2.43	0.96	2.43	0.82		2.43	0.84	2.43	0.8		2.43	0.85	2.43	0.7
2.44	0.65	2.44	0.83		2.44	0.82	2.44	0.99		2.44	0.72	2.44	0.81		2.44	0.82	2.44	0.67
2.44	0.63	2.44	1.01		2.44	0.82	2.44	0.9		2.44	0.8	2.44	0.86		2.44	0.95	2.44	0.76
2.45	0.68	2.45	0.75		2.45	0.84	2.45	0.75		2.45	0.66	2.45	0.69		2.45	0.95	2.45	0.69
2.45	0.61	2.45	0.89		2.45	0.85	2.45	1.01		2.45	0.66	2.45	0.69		2.45	0.93	2.45	0.72
2.45	0.57	2.45	0.83		2.45	1.03	2.45	0.99		2.45	0.69	2.45	0.67		2.45	0.87	2.45	0.75
2.46	0.55	2.46	0.77		2.46	0.85	2.46	0.84		2.46	0.79	2.46	0.73		2.46	0.95	2.46	0.84
2.46	0.58	2.46	0.76		2.46	0.79	2.46	0.86		2.46	0.85	2.46	0.65		2.46	0.76	2.46	0.83
2.47	0.65	2.47	0.8		2.47	0.87	2.47	0.85		2.47	0.83	2.47	0.74		2.47	0.74	2.47	0.81
2.47	0.59	2.47	0.69		2.47	0.8	2.47	0.99		2.47	0.71	2.47	0.7		2.47	1.03	2.47	0.82
2.47	0.52	2.47	0.79		2.47	0.86	2.47	0.96		2.47	0.64	2.47	0.64		2.47	0.76	2.47	0.7
2.48	0.65	2.48	0.85		2.48	0.93	2.48	0.83		2.48	0.73	2.48	0.71		2.48	0.92	2.48	0.72
2.48	0.59	2.48	0.79		2.48	0.93	2.48	0.9		2.48	0.68	2.48	0.77		2.48	0.87	2.48	0.65
2.49	0.58	2.49	0.78		2.49	0.9	2.49	0.93		2.49	0.87	2.49	0.79		2.49	0.84	2.49	0.87
2.49	0.65	2.49	0.84		2.49	0.88	2.49	0.91		2.49	0.68	2.49	0.6		2.49	0.9	2.49	0.72
2.49	0.49	2.49	0.89		2.49	0.79	2.49	0.86		2.49	0.72	2.49	0.67		2.49	0.86	2.49	0.62
2.5	0.66	2.5	0.76		2.5	0.75	2.5	0.81		2.5	0.71	2.5	0.76		2.5	0.85	2.5	0.74
2.5	0.61	2.5	0.77		2.5	0.86	2.5	1		2.5	0.82	2.5	0.69		2.5	0.9	2.5	0.72
2.51	0.58	2.51	0.87		2.51	0.78	2.51	0.83		2.51	0.67	2.51	0.82		2.51	0.88	2.51	0.67
2.51	0.68	2.51	0.8		2.51	0.7	2.51	0.76		2.51	0.75	2.51	0.82		2.51	0.84	2.51	0.71
2.51	0.59	2.51	0.71		2.51	0.76	2.51	0.72		2.51	0.7	2.51	0.68		2.51	0.7	2.51	0.71
2.52	0.61	2.52	0.76		2.52	0.82	2.52	0.93		2.52	0.62	2.52	0.61		2.52	0.7	2.52	0.58
2.52	0.55	2.52	0.73		2.52	0.72	2.52	0.82		2.52	0.85	2.52	0.72		2.52	0.84	2.52	0.73
2.53	0.63	2.53	0.84		2.53	0.82	2.53	0.93		2.53	0.78	2.53	0.7		2.53	0.72	2.53	0.68
2.53	0.57	2.53	0.7		2.53	0.78	2.53	0.99		2.53	0.7	2.53	0.64		2.53	0.82	2.53	0.54
2.53	0.56	2.53	0.86		2.53	1	2.53	0.83		2.53	0.72	2.53	0.71		2.53	0.82	2.53	0.7
2.54	0.62	2.54	0.72		2.54	0.83	2.54	0.76		2.54	0.79	2.54	0.74		2.54	0.75	2.54	0.72
2.54	0.55	2.54	0.91		2.54	0.9	2.54	0.71		2.54	0.6	2.54	0.71		2.54	0.71	2.54	0.61
2.55	0.58	2.55	0.92		2.55	0.87	2.55	0.89		2.55	0.74	2.55	0.66		2.55	0.76	2.55	0.68
2.55	0.53	2.55	0.66		2.55	0.91	2.55	0.83		2.55	0.86	2.55	0.68		2.55	0.64	2.55	0.66
2.55	0.58	2.55	0.74		2.55	0.71	2.55	0.65		2.55	0.79	2.55	0.68		2.55	0.72	2.55	0.7
2.56	0.61	2.56	0.74		2.56	0.74	2.56	0.92		2.56	0.65	2.56	0.78		2.56	0.78	2.56	0.62
2.56	0.59	2.56	0.72		2.56	0.83	2.56	0.77		2.56	0.76	2.56	0.67		2.56	0.69	2.56	0.64
2.57	0.63	2.57	0.76		2.57	0.71	2.57	0.87		2.57	0.72	2.57	0.77		2.57	0.65	2.57	0.74
2.57	0.54	2.57	0.78		2.57	0.72	2.57	0.73		2.57	0.59	2.57	0.59		2.57	0.73	2.57	0.71
2.57	0.59	2.57	0.89		2.57	0.76	2.57	0.84		2.57	0.71	2.57	0.63		2.57	0.7	2.57	0.71
2.58	0.6	2.58	0.84		2.58	0.7	2.58	0.77		2.58	0.61	2.58	0.61		2.58	0.72	2.58	0.63
2.58	0.67	2.58	0.65		2.58	0.73	2.58	0.81		2.58	0.66	2.58	0.68		2.58	0.83	2.58	0.67
2.59	0.8	2.59	0.7		2.59	0.82	2.59	0.85		2.59	0.67	2.59	0.71		2.59	0.75	2.59	0.64
2.59	0.56	2.59	0.71		2.59	0.82	2.59	0.71		2.59	0.73	2.59	0.71		2.59	0.75	2.59	0.74
2.59	0.58	2.59	0.74		2.59	0.66	2.59	0.83		2.59	0.73	2.59	0.65		2.59	0.76	2.59	0.6
2.6	0.61	2.6	0.78		2.6	0.81	2.6	0.82		2.6	0.67	2.6	0.87		2.6	0.67	2.6	0.74
2.6	0.53	2.6	0.69		2.6	0.69	2.6	0.8		2.6	0.63	2.6	0.85		2.6	0.75	2.6	0.58
2.61	0.69	2.61	0.73		2.61	0.68	2.61	0.9		2.61	0.65	2.61	0.83		2.61	0.63	2.61	0.72
2.61	0.58	2.61	0.8		2.61	0.81	2.61	0.88		2.61	0.69	2.61	0.77		2.61	0.75	2.61	0.68
2.61	0.55	2.61	0.78		2.61	0.72	2.61	0.87		2.61	0.66	2.61	0.77		2.61	0.66	2.61	0.64
2.62	0.63	2.62	0.72		2.62	0.81	2.62	0.75		2.62	0.65	2.62	0.93		2.62	0.74	2.62	0.68
2.62	0.65	2.62	0.83		2.62	0.72	2.62	0.71		2.62	0.66	2.62	1.01		2.62	0.72	2.62	0.59
2.63	0.52	2.63	0.76		2.63	0.85	2.63	0.74		2.63	0.73	2.63	0.93		2.63	0.59	2.63	0.63
2.63	0.65	2.63	0.69		2.63	0.79	2.63	0.75		2.63	0.66	2.63	0.77		2.63	0.74	2.63	0.59
2.63	0.63	2.63	0.75		2.63	0.65	2.63	0.69		2.63	0.73	2.63	0.94		2.63	0.75	2.63	0.65
2.64	0.61	2.64	0.68		2.64	0.77	2.64	0.66		2.64	0.73	2.64	0.92		2.64	0.68	2.64	0.6
2.64	0.62	2.64	0.83		2.64	0.77	2.64	0.68		2.64	0.64	2.64	1.1		2.64	0.76	2.64	0.74
2.65	0.63	2.65	0.61		2.65	0.75	2.65	0.69		2.65	0.61	2.65	1.11		2.65	0.73	2.65	0.71
2.65	0.63	2.65	0.57		2.65	0.79	2.65	0.75		2.65	0.69	2.65	1.11		2.65	0.7	2.65	0.73
2.65	0.65	2.65	0.69		2.65	0.8	2.65	0.68		2.65	0.6	2.65	1.04		2.65	0.64	2.65	0.63
2.66	0.59	2.66	0.67		2.66	0.69	2.66	0.79		2.66	0.61	2.66	1		2.66	0.64	2.66	0.64
2.66	0.57	2.66	0.67		2.66	0.72	2.66	0.62		2.66	0.67	2.66	0.9		2.66	0.81	2.66	0.7
2.67	0.6	2.67	0.69		2.67	0.83	2.67	0.73		2.67	0.75	2.67	0.97		2.67	0.6	2.67	0.71
2.67	0.52	2.67	0.76		2.67	0.7	2.67	0.69		2.67	0.87	2.67	1.2		2.67	0.61	2.67	0.63
2.67	0.52	2.67	0.59		2.67	0.89	2.67	0.66		2.67	0.83	2.67	1.07		2.67	0.77	2.67	0.64
2.68	0.55	2.68	0.75		2.68	0.54	2.68	0.76		2.68	0.85	2.68	1.02		2.68	0.74	2.68	0.66
2.68	0.63	2.68	0.67		2.68	0.77	2.68	0.76		2.68	0.7	2.68	1.09		2.68	0.62	2.68	0.63
2.69	0.67	2.69	0.68		2.69	0.77	2.69	0.76		2.69	0.87	2.69	1.04		2.69	0.62	2.69	0.69
2.69	0.54	2.69	0.66		2.69	0.67	2.69	0.81		2.69	0.86	2.69	0.8		2.69	0.66	2.69	0.6
2.69	0.74	2.69	0.74		2.69	0.66	2.69	0.63		2.69	0.99	2.69	0.95		2.69	0.81	2.69	0.61
2.7	0.74	2.7	0.62		2.7	0.64	2.7	0.82		2.7	0.96	2.7	1.13		2.7	0.58	2.7	0.68
2.7	0.65	2.7	0.74		2.7	0.63	2.7	0.83		2.7	1	2.7	1.13		2.7	0.7	2.7	0.53
2.71	0.82	2.71	0.81		2.71	0.66	2.71	0.72		2.71	0.82	2.71	1.02		2.71	0.83	2.71	0.57
2.71	0.7	2.71	0.67		2.71	0.79	2.71	0.73		2.71	1.11	2.71	1.07		2.71	0.71	2.71	0.65
2.71	0.76	2.71	0.74		2.71	0.71	2.71	0.7		2.71	0.86	2.71	1.13		2.71	0.74	2.71	0.55
2.72	0.78	2.72	0.67		2.72	0.66	2.72	0.68		2.72	0.9	2.72	0.95		2.72	0.65	2.72	0.62
2.72	0.84	2.72	0.59		2.72	0.64	2.72	0.72		2.72	1	2.72	1.14		2.72	0.73	2.72	0.63
2.73	0.86	2.73	0.55		2.73	0.79	2.73	0.75		2.73	1.08	2.73	1.19		2.73	0.67	2.73	0.56
2.73	0.9	2.73	0.67		2.73	0.75	2.73	0.77		2.73	1.01	2.73	1.07		2.73	0.61	2.73	0.59
2.73	0.68	2.73	0.75		2.73	0.77	2.73	0.81		2.73	0.93	2.73	1.17		2.73	0.7	2.73	0.65
2.74	0.75	2.74	0.56		2.74	0.85	2.74	0.73		2.74	1.03	2.74	1.14		2.74	0.67	2.74	0.61
2.74	0.79	2.74	0.7		2.74	0.96	2.74	0.67		2.74	0.91	2.74	0.95		2.74	0.77	2.74	0.58
2.75	0.93	2.75	0.65		2.75	1.03	2.75	0.8		2.75	1.06	2.75	1.06		2.75	0.77	2.75	0.74
2.75	1.1	2.75	0.7		2.75	0.94	2.75	0.74		2.75	0.98	2.75	1.08		2.75	0.58	2.75	0.7
2.75	0.99	2.75	0.8		2.75	0.93	2.75	0.66		2.75	1.01	2.75	0.95		2.75	0.63	2.75	0.62
2.76	0.93	2.76	0.67		2.76	0.83	2.76	0.74		2.76	1.03	2.76	1.11		2.76	0.71	2.76	0.48
2.76	0.89	2.76	0.57		2.76	0.89	2.76	0.72		2.76	1.08	2.76	0.95		2.76	0.78	2.76	0.62
2.77	0.87	2.77	0.7		2.77	0.93	2.77	0.7		2.77	1.16	2.77	1.02		2.77	0.64	2.77	0.51
2.77	0.96	2.77	0.73		2.77	1.05	2.77	0.67		2.77	1.13	2.77	0.87		2.77	0.85	2.77	0.67
2.77	1.02	2.77	0.62		2.77	1.15	2.77	0.77		2.77	1.02	2.77	1.23		2.77	0.7	2.77	0.68
2.78	1.06	2.78	0.61		2.78	0.99	2.78	0.67		2.78	1.02	2.78	1.03		2.78	0.63	2.78	0.64
2.78	0.86	2.78	0.68		2.78	0.92	2.78	0.68		2.78	0.95	2.78	0.8		2.78	0.6	2.78	0.61
2.79	1.15	2.79	0.73		2.79	0.92	2.79	0.73		2.79	0.89	2.79	0.98		2.79	0.72	2.79	0.64
2.79	1.02	2.79	0.63		2.79	1.01	2.79	0.79		2.79	1.02	2.79	0.94		2.79	0.59	2.79	0.71
2.79	0.92	2.79	0.67		2.79	0.85	2.79	0.71		2.79	1.04	2.79	1.17		2.79	0.6	2.79	0.62
2.8	1.08	2.8	0.71		2.8	1.02	2.8	0.74		2.8	1.19	2.8	1		2.8	0.63	2.8	0.59
2.8	1.01	2.8	0.67		2.8	0.99	2.8	0.64		2.8	0.96	2.8	1.08		2.8	0.6	2.8	0.58
2.81	0.96	2.81	0.69		2.81	0.88	2.81	0.7		2.81	1.22	2.81	0.98		2.81	0.69	2.81	0.67
2.81	1.01	2.81	0.74		2.81	0.96	2.81	0.89		2.81	0.95	2.81	1.01		2.81	0.77	2.81	0.64
2.81	1.07	2.81	0.63		2.81	1.03	2.81	0.64		2.81	0.89	2.81	1.04		2.81	0.63	2.81	0.52
2.82	1.05	2.82	0.62		2.82	1.08	2.82	0.68		2.82	1.06	2.82	0.92		2.82	0.74	2.82	0.65
2.82	0.91	2.82	0.64		2.82	0.99	2.82	0.7		2.82	1.12	2.82	1.04		2.82	0.74	2.82	0.68
2.83	0.82	2.83	0.7		2.83	0.98	2.83	0.7		2.83	1.02	2.83	1.05		2.83	0.58	2.83	0.75
2.83	0.91	2.83	0.71		2.83	0.89	2.83	0.7		2.83	1.19	2.83	0.98		2.83	0.65	2.83	0.75
2.83	1.01	2.83	0.72		2.83	0.96	2.83	0.77		2.83	0.98	2.83	1.03		2.83	0.54	2.83	0.76
2.84	0.84	2.84	0.46		2.84	0.99	2.84	0.75		2.84	1.1	2.84	0.82		2.84	0.68	2.84	0.82
2.84	1.01	2.84	0.7		2.84	0.94	2.84	0.74		2.84	1.12	2.84	0.98		2.84	0.64	2.84	0.86
2.85	0.89	2.85	0.59		2.85	1.25	2.85	0.58		2.85	1.07	2.85	0.95		2.85	0.53	2.85	0.83
2.85	0.92	2.85	0.66		2.85	1.02	2.85	0.61		2.85	1.1	2.85	0.98		2.85	0.61	2.85	0.89
2.85	0.85	2.85	0.57		2.85	1.24	2.85	0.54		2.85	0.9	2.85	0.97		2.85	0.66	2.85	0.79
2.86	0.91	2.86	0.72		2.86	0.89	2.86	0.7		2.86	0.92	2.86	0.78		2.86	0.61	2.86	0.96
2.86	0.96	2.86	0.69		2.86	0.95	2.86	0.6		2.86	1.14	2.86	0.93		2.86	0.58	2.86	0.93
2.87	0.92	2.87	0.58		2.87	0.89	2.87	0.57		2.87	1.02	2.87	1.05		2.87	0.59	2.87	0.95
2.87	0.83	2.87	0.57		2.87	0.92	2.87	0.64		2.87	0.78	2.87	0.91		2.87	0.68	2.87	0.86
2.87	1.01	2.87	0.65		2.87	1.11	2.87	0.67		2.87	1.06	2.87	0.94		2.87	0.62	2.87	0.86
2.88	0.97	2.88	0.58		2.88	0.74	2.88	0.67		2.88	0.74	2.88	1.07		2.88	0.67	2.88	1.08
2.88	0.98	2.88	0.61		2.88	1.14	2.88	0.85		2.88	0.99	2.88	0.87		2.88	0.56	2.88	0.89
2.89	0.96	2.89	0.64		2.89	0.95	2.89	0.66		2.89	1	2.89	0.89		2.89	0.6	2.89	1.03
2.89	1.1	2.89	0.61		2.89	1.12	2.89	0.79		2.89	0.89	2.89	1.06		2.89	0.62	2.89	0.79
2.89	0.96	2.89	0.64		2.89	1.28	2.89	0.74		2.89	1.03	2.89	0.96		2.89	0.59	2.89	0.92
2.9	0.95	2.9	0.71		2.9	0.88	2.9	0.76		2.9	0.86	2.9	0.9		2.9	0.78	2.9	0.96
2.9	0.93	2.9	0.65		2.9	0.95	2.9	0.79		2.9	0.87	2.9	0.84		2.9	0.71	2.9	1.02
2.91	1.04	2.91	0.66		2.91	0.83	2.91	0.84		2.91	0.99	2.91	0.95		2.91	0.66	2.91	0.91
2.91	0.95	2.91	0.59		2.91	1.05	2.91	0.77		2.91	0.91	2.91	0.92		2.91	0.72	2.91	1
2.91	0.96	2.91	0.58		2.91	1.09	2.91	0.7		2.91	0.9	2.91	0.77		2.91	0.81	2.91	0.91
2.92	0.8	2.92	0.62		2.92	1.02	2.92	0.75		2.92	0.88	2.92	0.89		2.92	0.7	2.92	0.85
2.92	0.96	2.92	0.66		2.92	0.92	2.92	0.81		2.92	0.84	2.92	0.71		2.92	0.72	2.92	0.95
2.93	0.83	2.93	0.56		2.93	0.97	2.93	0.88		2.93	1.01	2.93	0.89		2.93	0.8	2.93	0.86
2.93	0.89	2.93	0.63		2.93	0.93	2.93	0.85		2.93	0.85	2.93	1.04		2.93	0.87	2.93	0.91
2.93	0.78	2.93	0.68		2.93	0.85	2.93	1.06		2.93	0.9	2.93	0.92		2.93	0.79	2.93	1.08
2.94	0.77	2.94	0.62		2.94	1.04	2.94	0.88		2.94	0.82	2.94	0.85		2.94	0.96	2.94	1
2.94	0.72	2.94	0.56		2.94	0.86	2.94	1.01		2.94	0.76	2.94	0.77		2.94	0.95	2.94	0.95
2.95	0.83	2.95	0.63		2.95	0.88	2.95	0.83		2.95	0.75	2.95	0.81		2.95	1	2.95	0.86
2.95	0.84	2.95	0.66		2.95	0.96	2.95	0.9		2.95	0.82	2.95	0.82		2.95	0.91	2.95	0.91
2.95	0.84	2.95	0.62		2.95	0.98	2.95	0.89		2.95	0.8	2.95	0.93		2.95	1.04	2.95	0.82
2.96	1.06	2.96	0.57		2.96	0.98	2.96	1.03		2.96	0.72	2.96	0.88		2.96	0.89	2.96	1.2
2.96	0.82	2.96	0.71		2.96	0.95	2.96	1.07		2.96	0.89	2.96	0.87		2.96	0.92	2.96	0.96
2.97	0.71	2.97	0.58		2.97	0.86	2.97	0.97		2.97	0.92	2.97	0.79		2.97	0.97	2.97	1.01
2.97	0.75	2.97	0.61		2.97	0.83	2.97	0.95		2.97	0.82	2.97	0.78		2.97	1	2.97	1.01
2.97	0.79	2.97	0.57		2.97	0.94	2.97	1.08		2.97	0.69	2.97	0.75		2.97	1.09	2.97	0.96
2.98	0.77	2.98	0.53		2.98	0.78	2.98	0.88		2.98	0.79	2.98	0.92		2.98	0.97	2.98	0.91
2.98	0.85	2.98	0.63		2.98	0.87	2.98	1.15		2.98	1.08	2.98	0.88		2.98	1.01	2.98	0.87
2.99	0.86	2.99	0.66		2.99	0.86	2.99	1.03		2.99	0.88	2.99	0.77		2.99	1.12	2.99	0.94
2.99	0.72	2.99	0.62		2.99	0.85	2.99	1.06		2.99	0.76	2.99	0.77		2.99	0.97	2.99	0.93
2.99	0.87	2.99	0.53		2.99	0.71	2.99	1.2		2.99	0.72	2.99	0.86		2.99	0.94	2.99	0.92
3	0.84	3	0.59		3	0.75	3	1.06		3	0.9	3	0.74		3	0.9	3	0.9
3	0.86	3	0.75		3	0.84	3	0.99		3	0.87	3	0.78		3	1.32	3	0.98
3.01	0.78	3.01	0.56		3.01	0.9	3.01	0.98		3.01	0.89	3.01	0.74		3.01	0.88	3.01	0.97
3.01	0.84	3.01	0.64		3.01	0.88	3.01	1.22		3.01	0.7	3.01	0.71		3.01	0.99	3.01	0.93
3.01	0.81	3.01	0.57		3.01	0.81	3.01	1.17		3.01	0.92	3.01	0.73		3.01	1.02	3.01	0.93
3.02	0.81	3.02	0.57		3.02	0.9	3.02	1.19		3.02	0.87	3.02	0.83		3.02	0.95	3.02	0.95
3.02	0.74	3.02	0.6		3.02	0.72	3.02	1.15		3.02	0.8	3.02	0.74		3.02	1.05	3.02	0.83
3.03	0.8	3.03	0.67		3.03	0.82	3.03	1.06		3.03	0.69	3.03	0.7		3.03	1.01	3.03	0.8
3.03	0.74	3.03	0.64		3.03	0.83	3.03	0.89		3.03	0.73	3.03	0.78		3.03	0.97	3.03	0.84
3.03	0.82	3.03	0.64		3.03	0.81	3.03	1.05		3.03	0.85	3.03	0.79		3.03	1.04	3.03	1.04
3.04	0.76	3.04	0.71		3.04	0.87	3.04	1.15		3.04	0.77	3.04	0.74		3.04	0.84	3.04	0.9
3.04	0.71	3.04	0.57		3.04	0.8	3.04	1.14		3.04	0.74	3.04	0.59		3.04	0.92	3.04	0.76
3.05	0.77	3.05	0.69		3.05	0.76	3.05	0.94		3.05	0.7	3.05	0.71		3.05	1.01	3.05	0.81
3.05	0.59	3.05	0.57		3.05	0.73	3.05	1.13		3.05	0.75	3.05	0.67		3.05	1.01	3.05	0.91
3.05	0.6	3.05	0.64		3.05	0.92	3.05	1.06		3.05	0.63	3.05	0.75		3.05	1.11	3.05	0.85
3.06	0.81	3.06	0.56		3.06	0.73	3.06	1.04		3.06	0.74	3.06	0.74		3.06	1.01	3.06	0.85
3.06	0.69	3.06	0.51		3.06	0.8	3.06	0.98		3.06	0.79	3.06	0.83		3.06	1.15	3.06	0.77
3.07	0.78	3.07	0.52		3.07	0.89	3.07	1.19		3.07	0.74	3.07	0.73		3.07	0.92	3.07	0.89
3.07	0.73	3.07	0.49		3.07	0.69	3.07	1.11		3.07	0.75	3.07	0.74		3.07	0.98	3.07	0.86
3.07	0.82	3.07	0.58		3.07	0.75	3.07	1.03		3.07	0.85	3.07	0.62		3.07	0.96	3.07	0.8
3.08	0.73	3.08	0.69		3.08	0.88	3.08	1.14		3.08	0.67	3.08	0.71		3.08	0.8	3.08	0.74
3.08	0.75	3.08	0.58		3.08	0.77	3.08	0.99		3.08	0.79	3.08	0.8		3.08	0.87	3.08	0.82
3.09	0.66	3.09	0.55		3.09	0.8	3.09	1.02		3.09	0.84	3.09	0.7		3.09	0.89	3.09	0.65
3.09	0.71	3.09	0.5		3.09	0.66	3.09	0.93		3.09	0.72	3.09	0.61		3.09	1.02	3.09	0.83
3.09	0.74	3.09	0.65		3.09	0.73	3.09	1.25		3.09	0.77	3.09	0.77		3.09	1.14	3.09	0.87
3.1	0.68	3.1	0.64		3.1	0.63	3.1	0.96		3.1	0.77	3.1	0.71		3.1	0.96	3.1	0.65
3.1	0.69	3.1	0.66		3.1	0.57	3.1	0.94		3.1	0.76	3.1	0.72		3.1	0.93	3.1	0.75
3.11	0.69	3.11	0.61		3.11	0.64	3.11	1.04		3.11	0.71	3.11	0.66		3.11	0.99	3.11	0.79
3.11	0.57	3.11	0.61		3.11	0.79	3.11	1.09		3.11	0.94	3.11	0.76		3.11	0.95	3.11	0.8
3.11	0.78	3.11	0.63		3.11	0.86	3.11	1.15		3.11	0.68	3.11	0.72		3.11	0.93	3.11	0.8
3.12	0.7	3.12	0.62		3.12	0.7	3.12	0.92		3.12	0.73	3.12	0.74		3.12	0.98	3.12	0.87
3.12	0.59	3.12	0.49		3.12	0.78	3.12	0.87		3.12	0.75	3.12	0.76		3.12	0.93	3.12	0.83
3.13	0.89	3.13	0.51		3.13	0.81	3.13	0.88		3.13	0.8	3.13	0.8		3.13	0.9	3.13	0.72
3.13	0.71	3.13	0.58		3.13	0.71	3.13	1.2		3.13	0.74	3.13	0.8		3.13	1.02	3.13	0.77
3.13	0.78	3.13	0.66		3.13	0.68	3.13	0.89		3.13	0.87	3.13	0.58		3.13	0.95	3.13	0.82
3.14	0.77	3.14	0.61		3.14	0.68	3.14	1.02		3.14	0.83	3.14	0.73		3.14	0.87	3.14	0.76
3.14	0.8	3.14	0.58		3.14	0.72	3.14	0.89		3.14	0.74	3.14	0.7		3.14	0.86	3.14	0.77
3.15	0.65	3.15	0.64		3.15	0.82	3.15	0.91		3.15	0.65	3.15	0.73		3.15	1.01	3.15	0.66
3.15	0.66	3.15	0.54		3.15	0.63	3.15	0.88		3.15	0.67	3.15	0.74		3.15	0.88	3.15	0.72
3.15	0.72	3.15	0.48		3.15	0.73	3.15	1		3.15	0.66	3.15	0.75		3.15	0.91	3.15	0.77
3.16	0.67	3.16	0.5		3.16	0.64	3.16	0.82		3.16	0.8	3.16	0.69		3.16	0.91	3.16	0.73
3.16	0.74	3.16	0.57		3.16	0.79	3.16	0.98		3.16	0.72	3.16	0.67		3.16	0.93	3.16	0.67
3.17	0.77	3.17	0.5		3.17	0.71	3.17	1.06		3.17	0.78	3.17	0.65		3.17	0.74	3.17	0.76
3.17	0.75	3.17	0.51		3.17	0.82	3.17	0.81		3.17	0.85	3.17	0.72		3.17	0.84	3.17	0.81
3.17	0.73	3.17	0.54		3.17	0.66	3.17	0.88		3.17	0.66	3.17	0.82		3.17	0.86	3.17	0.81
3.18	0.65	3.18	0.52		3.18	0.69	3.18	0.9		3.18	0.79	3.18	0.75		3.18	0.89	3.18	0.74
3.18	0.65	3.18	0.6		3.18	0.84	3.18	0.85		3.18	0.73	3.18	0.69		3.18	1.05	3.18	0.7
3.19	0.74	3.19	0.61		3.19	0.72	3.19	0.92		3.19	0.65	3.19	0.68		3.19	0.86	3.19	0.75
3.19	0.79	3.19	0.63		3.19	0.7	3.19	0.91		3.19	0.7	3.19	0.62		3.19	0.92	3.19	0.73
3.19	0.71	3.19	0.6		3.19	0.67	3.19	0.83		3.19	0.87	3.19	0.62		3.19	0.87	3.19	0.7
3.2	0.63	3.2	0.51		3.2	0.76	3.2	0.88		3.2	0.68	3.2	0.74		3.2	0.84	3.2	0.67
3.2	0.62	3.2	0.57		3.2	0.77	3.2	0.79		3.2	0.88	3.2	0.7		3.2	0.84	3.2	0.77
3.21	0.77	3.21	0.48		3.21	0.7	3.21	0.7		3.21	0.64	3.21	0.65		3.21	0.8	3.21	0.71
3.21	0.63	3.21	0.57		3.21	0.76	3.21	0.72		3.21	0.75	3.21	0.63		3.21	0.75	3.21	0.76
3.21	0.65	3.21	0.58		3.21	0.71	3.21	0.77		3.21	0.73	3.21	0.79		3.21	0.85	3.21	0.6
3.22	0.7	3.22	0.56		3.22	0.77	3.22	0.79		3.22	0.73	3.22	0.79		3.22	0.9	3.22	0.73
3.22	0.63	3.22	0.56		3.22	0.77	3.22	0.83		3.22	0.72	3.22	0.55		3.22	0.85	3.22	0.75
3.23	0.64	3.23	0.53		3.23	0.79	3.23	0.68		3.23	0.65	3.23	0.69		3.23	0.93	3.23	0.71
3.23	0.61	3.23	0.52		3.23	0.75	3.23	0.65		3.23	0.73	3.23	0.64		3.23	0.81	3.23	0.7
3.23	0.67	3.23	0.59		3.23	0.88	3.23	0.91		3.23	0.77	3.23	0.65		3.23	0.7	3.23	0.73
3.24	0.6	3.24	0.63		3.24	0.78	3.24	0.89		3.24	0.81	3.24	0.71		3.24	0.76	3.24	0.61
3.24	0.69	3.24	0.6		3.24	0.73	3.24	0.94		3.24	0.71	3.24	0.62		3.24	0.72	3.24	0.77
3.25	0.6	3.25	0.56		3.25	0.81	3.25	0.87		3.25	0.75	3.25	0.75		3.25	0.77	3.25	0.74
3.25	0.73	3.25	0.66		3.25	0.81	3.25	0.77		3.25	0.6	3.25	0.66		3.25	0.78	3.25	0.68
3.25	0.65	3.25	0.54		3.25	0.88	3.25	0.68		3.25	0.62	3.25	0.65		3.25	0.79	3.25	0.71
3.26	0.62	3.26	0.68		3.26	0.79	3.26	0.72		3.26	0.71	3.26	0.86		3.26	0.73	3.26	0.66
3.26	0.61	3.26	0.58		3.26	0.81	3.26	0.82		3.26	0.65	3.26	0.7		3.26	0.79	3.26	0.7
3.27	0.56	3.27	0.59		3.27	1	3.27	0.79		3.27	0.69	3.27	0.74		3.27	0.82	3.27	0.78
3.27	0.59	3.27	0.63		3.27	0.83	3.27	0.77		3.27	0.64	3.27	0.83		3.27	0.75	3.27	0.71
3.27	0.73	3.27	0.59		3.27	0.79	3.27	0.84		3.27	0.71	3.27	0.73		3.27	0.74	3.27	0.77
3.28	0.73	3.28	0.67		3.28	0.95	3.28	0.8		3.28	0.7	3.28	0.99		3.28	0.94	3.28	0.77
3.28	0.54	3.28	0.52		3.28	0.89	3.28	0.79		3.28	0.59	3.28	0.97		3.28	0.8	3.28	0.76
3.29	0.58	3.29	0.6		3.29	1.02	3.29	0.69		3.29	0.67	3.29	0.7		3.29	0.79	3.29	0.65
3.29	0.69	3.29	0.62		3.29	1.05	3.29	0.79		3.29	0.68	3.29	0.81		3.29	0.67	3.29	0.73
3.29	0.59	3.29	0.63		3.29	0.99	3.29	0.79		3.29	0.66	3.29	0.71		3.29	0.86	3.29	0.7
3.3	0.63	3.3	0.55		3.3	0.98	3.3	0.73		3.3	0.78	3.3	1.06		3.3	0.84	3.3	0.58
3.3	0.74	3.3	0.55		3.3	0.94	3.3	0.69		3.3	0.62	3.3	0.88		3.3	0.72	3.3	0.75
3.31	0.77	3.31	0.53		3.31	1.05	3.31	0.64		3.31	0.72	3.31	0.91		3.31	0.72	3.31	0.75
3.31	0.7	3.31	0.47		3.31	0.99	3.31	0.76		3.31	0.62	3.31	0.98		3.31	0.95	3.31	0.62
3.31	0.57	3.31	0.53		3.31	0.9	3.31	0.69		3.31	0.7	3.31	0.92		3.31	0.78	3.31	0.68
3.32	0.46	3.32	0.62		3.32	1.04	3.32	0.65		3.32	0.65	3.32	0.99		3.32	0.85	3.32	0.62
3.32	0.64	3.32	0.55		3.32	0.88	3.32	0.66		3.32	0.56	3.32	0.84		3.32	0.8	3.32	0.72
3.33	0.64	3.33	0.63		3.33	1.09	3.33	0.79		3.33	0.72	3.33	1.01		3.33	0.74	3.33	0.7
3.33	0.51	3.33	0.56		3.33	1.06	3.33	0.85		3.33	0.67	3.33	0.94		3.33	0.69	3.33	0.7
3.33	0.63	3.33	0.53		3.33	0.99	3.33	0.7		3.33	0.65	3.33	1.14		3.33	0.73	3.33	0.68
3.34	0.55	3.34	0.69		3.34	1.03	3.34	0.7		3.34	0.69	3.34	0.97		3.34	0.66	3.34	0.64
3.34	0.67	3.34	0.65		3.34	1.08	3.34	0.65		3.34	0.77	3.34	1.03		3.34	0.7	3.34	0.61
3.35	0.66	3.35	0.61		3.35	1.03	3.35	0.73		3.35	0.68	3.35	1.15		3.35	0.83	3.35	0.57
3.35	0.68	3.35	0.54		3.35	1.07	3.35	0.84		3.35	0.77	3.35	1.17		3.35	0.76	3.35	0.7
3.35	0.66	3.35	0.53		3.35	0.94	3.35	0.8		3.35	0.89	3.35	1.04		3.35	0.7	3.35	0.69
3.36	0.63	3.36	0.48		3.36	0.93	3.36	0.79		3.36	0.77	3.36	1.27		3.36	0.79	3.36	0.63
3.36	0.6	3.36	0.62		3.36	1.12	3.36	0.8		3.36	1	3.36	1.15		3.36	0.72	3.36	0.7
3.37	0.64	3.37	0.51		3.37	1.09	3.37	0.69		3.37	0.79	3.37	0.98		3.37	0.62	3.37	0.71
3.37	0.6	3.37	0.55		3.37	1.09	3.37	0.62		3.37	0.92	3.37	1.05		3.37	0.79	3.37	0.69
3.37	0.62	3.37	0.56		3.37	0.97	3.37	0.67		3.37	0.87	3.37	1.08		3.37	0.7	3.37	0.81
3.38	0.61	3.38	0.61		3.38	0.89	3.38	0.76		3.38	1.01	3.38	1.13		3.38	0.74	3.38	0.72
3.38	0.6	3.38	0.63		3.38	1.03	3.38	0.66		3.38	1.04	3.38	1.28		3.38	0.73	3.38	0.71
3.39	0.62	3.39	0.61		3.39	1.15	3.39	0.68		3.39	1	3.39	1.31		3.39	0.68	3.39	0.63
3.39	0.58	3.39	0.57		3.39	0.94	3.39	0.65		3.39	0.97	3.39	1.03		3.39	0.62	3.39	0.66
3.39	0.63	3.39	0.57		3.39	0.86	3.39	0.69		3.39	1.06	3.39	0.86		3.39	0.7	3.39	0.58
3.4	0.57	3.4	0.64		3.4	0.95	3.4	0.63		3.4	1.18	3.4	0.96		3.4	0.65	3.4	0.63
3.4	0.5	3.4	0.51		3.4	0.93	3.4	0.61		3.4	0.91	3.4	1.27		3.4	0.83	3.4	0.59
3.41	0.65	3.41	0.58		3.41	0.85	3.41	0.73		3.41	1.18	3.41	1.08		3.41	0.81	3.41	0.61
3.41	0.64	3.41	0.56		3.41	0.93	3.41	0.66		3.41	1.12	3.41	1.08		3.41	0.9	3.41	0.8
3.41	0.61	3.41	0.6		3.41	0.91	3.41	0.76		3.41	1.1	3.41	1.37		3.41	0.76	3.41	0.67
3.42	0.52	3.42	0.59		3.42	0.81	3.42	0.66		3.42	1.12	3.42	1.04		3.42	0.72	3.42	0.68
3.42	0.61	3.42	0.59		3.42	0.96	3.42	0.64		3.42	1.12	3.42	0.9		3.42	0.76	3.42	0.66
3.43	0.58	3.43	0.58		3.43	0.86	3.43	0.8		3.43	0.94	3.43	0.97		3.43	0.58	3.43	0.65
3.43	0.67	3.43	0.6		3.43	0.85	3.43	0.6		3.43	0.94	3.43	1		3.43	0.69	3.43	0.64
3.43	0.62	3.43	0.65		3.43	0.93	3.43	0.71		3.43	1.01	3.43	0.93		3.43	0.74	3.43	0.68
3.44	0.57	3.44	0.81		3.44	0.94	3.44	0.61		3.44	1.16	3.44	1.05		3.44	0.63	3.44	0.75
3.44	0.58	3.44	0.75		3.44	1.03	3.44	0.71		3.44	0.93	3.44	1.12		3.44	0.71	3.44	0.69
3.45	0.7	3.45	0.96		3.45	1.02	3.45	0.69		3.45	1.14	3.45	1.03		3.45	0.66	3.45	0.66
3.45	0.66	3.45	0.71		3.45	0.97	3.45	0.68		3.45	0.96	3.45	0.98		3.45	0.63	3.45	0.71
3.45	0.71	3.45	0.88		3.45	0.79	3.45	0.77		3.45	1.03	3.45	1.12		3.45	0.67	3.45	0.62
3.46	0.58	3.46	0.87		3.46	1	3.46	0.67		3.46	1.18	3.46	0.95		3.46	0.68	3.46	0.75
3.46	0.57	3.46	0.92		3.46	0.85	3.46	0.66		3.46	1.04	3.46	0.95		3.46	0.69	3.46	0.65
3.47	0.61	3.47	0.91		3.47	1.02	3.47	0.72		3.47	0.97	3.47	0.9		3.47	0.57	3.47	0.61
3.47	0.53	3.47	1.05		3.47	0.97	3.47	0.57		3.47	0.96	3.47	1.01		3.47	0.73	3.47	0.7
3.47	0.63	3.47	0.95		3.47	0.92	3.47	0.72		3.47	0.98	3.47	1.07		3.47	0.68	3.47	0.69
3.48	0.6	3.48	0.86		3.48	0.88	3.48	0.67		3.48	1.02	3.48	0.82		3.48	0.68	3.48	0.81
3.48	0.61	3.48	0.94		3.48	0.98	3.48	0.75		3.48	0.93	3.48	0.86		3.48	0.68	3.48	0.71
3.49	0.59	3.49	0.87		3.49	0.77	3.49	0.61		3.49	1.08	3.49	1.05		3.49	0.71	3.49	0.73
3.49	0.67	3.49	0.97		3.49	0.7	3.49	0.77		3.49	1.01	3.49	0.84		3.49	0.77	3.49	0.78
3.49	0.61	3.49	0.86		3.49	0.85	3.49	0.85		3.49	0.98	3.49	0.82		3.49	0.65	3.49	0.81
3.5	0.58	3.5	0.88		3.5	0.92	3.5	0.7		3.5	0.99	3.5	0.97		3.5	0.7	3.5	0.86
3.5	0.54	3.5	0.93		3.5	0.72	3.5	0.72		3.5	0.93	3.5	0.85		3.5	0.65	3.5	0.94
3.51	0.67	3.51	0.88		3.51	0.81	3.51	0.7		3.51	1.17	3.51	1.01		3.51	0.75	3.51	0.77
3.51	0.67	3.51	0.96		3.51	0.86	3.51	0.71		3.51	1.08	3.51	0.86		3.51	0.73	3.51	0.82
3.51	0.52	3.51	0.84		3.51	0.88	3.51	0.72		3.51	0.96	3.51	1.15		3.51	0.64	3.51	0.74
3.52	0.57	3.52	0.95		3.52	0.84	3.52	0.63		3.52	1.01	3.52	0.97		3.52	0.68	3.52	1.03
3.52	0.63	3.52	1.05		3.52	0.92	3.52	0.67		3.52	1.06	3.52	0.93		3.52	0.67	3.52	0.88
3.53	0.61	3.53	0.97		3.53	0.95	3.53	0.7		3.53	1.1	3.53	0.86		3.53	0.67	3.53	0.81
3.53	0.54	3.53	1.03		3.53	0.69	3.53	0.59		3.53	1.11	3.53	0.76		3.53	0.59	3.53	0.95
3.53	0.66	3.53	0.94		3.53	0.72	3.53	0.72		3.53	0.94	3.53	1.06		3.53	0.75	3.53	0.93
3.54	0.55	3.54	1.04		3.54	0.78	3.54	0.59		3.54	0.93	3.54	0.95		3.54	0.75	3.54	0.92
3.54	0.58	3.54	0.97		3.54	0.84	3.54	0.66		3.54	0.97	3.54	0.93		3.54	0.79	3.54	0.86
3.55	0.62	3.55	0.7		3.55	0.77	3.55	0.7		3.55	1.04	3.55	1		3.55	0.62	3.55	1.01
3.55	0.58	3.55	0.92		3.55	0.85	3.55	0.67		3.55	0.92	3.55	0.94		3.55	0.58	3.55	0.99
3.55	0.65	3.55	1.01		3.55	0.8	3.55	0.64		3.55	0.83	3.55	0.91		3.55	0.61	3.55	0.82
3.56	0.57	3.56	1.13		3.56	0.81	3.56	0.66		3.56	0.91	3.56	0.89		3.56	0.74	3.56	0.82
3.56	0.58	3.56	0.9		3.56	0.84	3.56	0.8		3.56	0.85	3.56	1.03		3.56	0.63	3.56	0.91
3.57	0.56	3.57	1.06		3.57	0.8	3.57	0.96		3.57	0.93	3.57	0.81		3.57	0.67	3.57	1.05
3.57	0.54	3.57	1.08		3.57	0.84	3.57	0.85		3.57	0.74	3.57	0.91		3.57	0.56	3.57	0.76
3.57	0.64	3.57	1.09		3.57	0.9	3.57	0.75		3.57	0.97	3.57	0.87		3.57	0.62	3.57	0.9
3.58	0.61	3.58	0.95		3.58	0.72	3.58	0.97		3.58	0.89	3.58	0.96		3.58	0.69	3.58	0.94
3.58	0.72	3.58	1		3.58	0.91	3.58	0.86		3.58	0.93	3.58	0.92		3.58	0.73	3.58	1.01
3.59	0.64	3.59	1.16		3.59	0.74	3.59	0.87		3.59	0.97	3.59	0.83		3.59	0.65	3.59	0.96
3.59	0.58	3.59	0.93		3.59	0.78	3.59	0.91		3.59	0.82	3.59	0.78		3.59	0.72	3.59	0.92
3.59	0.66	3.59	0.91		3.59	0.63	3.59	1.04		3.59	0.74	3.59	0.73		3.59	0.63	3.59	1
3.6	0.53	3.6	0.84		3.6	0.74	3.6	0.97		3.6	0.99	3.6	0.72		3.6	0.61	3.6	0.87
3.6	0.68	3.6	0.87		3.6	0.7	3.6	0.84		3.6	0.99	3.6	0.93		3.6	0.74	3.6	0.91
3.61	0.47	3.61	0.83		3.61	0.71	3.61	0.8		3.61	0.97	3.61	0.74		3.61	0.78	3.61	0.86
3.61	0.56	3.61	0.97		3.61	0.72	3.61	1.07		3.61	0.92	3.61	0.72		3.61	0.66	3.61	0.82
3.61	0.61	3.61	0.82		3.61	0.75	3.61	0.91		3.61	0.82	3.61	0.81		3.61	0.77	3.61	0.92
3.62	0.63	3.62	0.85		3.62	0.76	3.62	1.07		3.62	0.9	3.62	0.81		3.62	0.54	3.62	0.91
3.62	0.57	3.62	0.94		3.62	0.76	3.62	1.06		3.62	0.88	3.62	0.8		3.62	0.65	3.62	0.95
3.63	0.64	3.63	0.92		3.63	0.85	3.63	0.84		3.63	0.79	3.63	0.8		3.63	0.6	3.63	1.03
3.63	0.67	3.63	1		3.63	0.69	3.63	1		3.63	0.86	3.63	0.85		3.63	0.67	3.63	0.91
3.63	0.56	3.63	0.96		3.63	0.77	3.63	0.97		3.63	0.85	3.63	0.79		3.63	0.68	3.63	0.91
3.64	0.56	3.64	1.04		3.64	0.84	3.64	1.08		3.64	0.96	3.64	0.75		3.64	0.63	3.64	0.97
3.64	0.56	3.64	0.89		3.64	0.77	3.64	1.04		3.64	0.88	3.64	0.74		3.64	0.6	3.64	0.96
3.65	0.57	3.65	1.04		3.65	0.63	3.65	0.94		3.65	1.02	3.65	0.78		3.65	0.58	3.65	0.89
3.65	0.66	3.65	0.95		3.65	0.64	3.65	1.02		3.65	0.84	3.65	0.8		3.65	0.59	3.65	0.95
3.65	0.5	3.65	0.84		3.65	0.72	3.65	0.86		3.65	0.97	3.65	0.92		3.65	0.67	3.65	1.01
3.66	0.54	3.66	0.8		3.66	0.72	3.66	1.19		3.66	0.94	3.66	0.69		3.66	0.59	3.66	0.79
3.66	0.67	3.66	0.85		3.66	0.68	3.66	1.29		3.66	0.74	3.66	0.75		3.66	0.67	3.66	0.93
3.67	0.59	3.67	0.95		3.67	0.78	3.67	1.02		3.67	0.83	3.67	0.66		3.67	0.66	3.67	1.04
3.67	0.51	3.67	0.88		3.67	0.81	3.67	1.01		3.67	0.93	3.67	0.94		3.67	0.56	3.67	0.86
3.67	0.67	3.67	0.89		3.67	0.77	3.67	1.11		3.67	0.83	3.67	0.85		3.67	0.63	3.67	1.01
3.68	0.59	3.68	0.91		3.68	0.77	3.68	1.01		3.68	0.79	3.68	0.76		3.68	0.57	3.68	0.8
3.68	0.43	3.68	0.86		3.68	0.66	3.68	1.07		3.68	0.83	3.68	0.85		3.68	0.64	3.68	0.84
3.69	0.55	3.69	1		3.69	0.77	3.69	1.15		3.69	0.79	3.69	0.83		3.69	0.58	3.69	0.89
3.69	0.66	3.69	0.83		3.69	0.67	3.69	1.02		3.69	0.79	3.69	0.7		3.69	0.71	3.69	0.96
3.69	0.67	3.69	0.79		3.69	0.7	3.69	1.22		3.69	0.85	3.69	0.79		3.69	0.63	3.69	0.97
3.7	0.74	3.7	0.82		3.7	0.7	3.7	1.02		3.7	0.82	3.7	0.64		3.7	0.76	3.7	0.95
3.7	0.77	3.7	0.82		3.7	0.71	3.7	1.22		3.7	0.82	3.7	0.74		3.7	0.65	3.7	0.97
3.71	0.82	3.71	0.92		3.71	0.73	3.71	0.98		3.71	0.74	3.71	0.67		3.71	0.82	3.71	0.85
3.71	0.72	3.71	0.73		3.71	0.65	3.71	1.05		3.71	0.83	3.71	0.78		3.71	0.92	3.71	0.96
3.71	0.85	3.71	0.73		3.71	0.54	3.71	1.03		3.71	0.87	3.71	0.87		3.71	0.86	3.71	0.84
3.72	0.87	3.72	0.92		3.72	0.75	3.72	0.85		3.72	0.85	3.72	0.7		3.72	0.76	3.72	0.74
3.72	0.85	3.72	0.8		3.72	0.72	3.72	0.96		3.72	0.82	3.72	0.77		3.72	0.78	3.72	0.94
3.73	0.95	3.73	0.7		3.73	0.69	3.73	1.07		3.73	0.77	3.73	0.85		3.73	0.83	3.73	0.72
3.73	0.86	3.73	0.9		3.73	0.69	3.73	1.15		3.73	0.79	3.73	0.71		3.73	0.86	3.73	0.78
3.73	0.95	3.73	0.87		3.73	0.92	3.73	0.95		3.73	0.8	3.73	0.79		3.73	0.89	3.73	0.81
3.74	0.9	3.74	0.75		3.74	0.86	3.74	1.02		3.74	0.87	3.74	0.63		3.74	0.99	3.74	0.88
3.74	0.93	3.74	0.73		3.74	0.92	3.74	0.98		3.74	0.84	3.74	0.81		3.74	1.06	3.74	0.79
3.75	0.86	3.75	0.83		3.75	0.99	3.75	0.9		3.75	0.66	3.75	0.92		3.75	0.78	3.75	0.69
3.75	0.94	3.75	0.78		3.75	0.81	3.75	0.94		3.75	0.96	3.75	0.71		3.75	0.86	3.75	0.77
3.75	0.98	3.75	0.71		3.75	0.85	3.75	0.9		3.75	0.73	3.75	0.7		3.75	1	3.75	0.66
3.76	1.15	3.76	0.85		3.76	0.95	3.76	0.98		3.76	0.79	3.76	0.76		3.76	1	3.76	0.92
3.76	0.68	3.76	0.7		3.76	0.89	3.76	0.92		3.76	0.74	3.76	0.68		3.76	0.99	3.76	0.78
3.77	0.93	3.77	0.66		3.77	1.03	3.77	1.04		3.77	0.71	3.77	0.88		3.77	1.01	3.77	0.82
3.77	0.91	3.77	0.74		3.77	0.95	3.77	0.91		3.77	0.83	3.77	0.77		3.77	1.05	3.77	0.76
3.77	0.82	3.77	0.67		3.77	0.91	3.77	0.93		3.77	0.85	3.77	0.71		3.77	0.93	3.77	0.84
3.78	1.14	3.78	0.66		3.78	0.94	3.78	0.9		3.78	0.66	3.78	0.71		3.78	0.99	3.78	0.67
3.78	0.85	3.78	0.77		3.78	1.03	3.78	0.95		3.78	0.69	3.78	0.67		3.78	0.91	3.78	0.76
3.79	0.89	3.79	0.83		3.79	0.99	3.79	0.96		3.79	0.76	3.79	0.85		3.79	1.19	3.79	0.76
3.79	0.9	3.79	0.73		3.79	1	3.79	1.06		3.79	0.68	3.79	0.89		3.79	0.91	3.79	0.75
3.79	1.03	3.79	0.76		3.79	1.03	3.79	0.81		3.79	0.69	3.79	0.66		3.79	0.95	3.79	0.8
3.8	0.98	3.8	0.83		3.8	1.03	3.8	0.88		3.8	0.64	3.8	0.7		3.8	0.92	3.8	0.91
3.8	0.9	3.8	0.72		3.8	0.93	3.8	0.96		3.8	0.84	3.8	0.67		3.8	0.92	3.8	0.75
3.81	0.99	3.81	0.75		3.81	1.25	3.81	0.83		3.81	0.81	3.81	0.76		3.81	1.03	3.81	0.71
3.81	1	3.81	0.94		3.81	1	3.81	0.86		3.81	0.81	3.81	0.71		3.81	1.18	3.81	0.67
3.81	0.95	3.81	0.65		3.81	1.03	3.81	0.93		3.81	0.93	3.81	0.65		3.81	1.07	3.81	0.83
3.82	1.01	3.82	0.77		3.82	1.01	3.82	0.98		3.82	0.69	3.82	0.67		3.82	0.9	3.82	0.8
3.82	1.02	3.82	0.69		3.82	0.82	3.82	0.89		3.82	0.75	3.82	0.74		3.82	0.97	3.82	0.8
3.83	0.92	3.83	0.69		3.83	0.92	3.83	0.9		3.83	0.78	3.83	0.69		3.83	1.13	3.83	0.74
3.83	0.94	3.83	0.84		3.83	0.96	3.83	0.98		3.83	0.67	3.83	0.67		3.83	1.08	3.83	0.71
3.83	1.03	3.83	0.75		3.83	1.13	3.83	0.98		3.83	0.62	3.83	0.77		3.83	0.8	3.83	0.79
3.84	0.98	3.84	0.66		3.84	0.92	3.84	1.1		3.84	0.68	3.84	0.68		3.84	1	3.84	0.94
3.84	1.14	3.84	0.68		3.84	1.01	3.84	0.74		3.84	0.75	3.84	0.81		3.84	0.92	3.84	0.69
3.85	1.04	3.85	0.63		3.85	1.06	3.85	0.93		3.85	0.72	3.85	0.75		3.85	1.12	3.85	0.7
3.85	0.91	3.85	0.8		3.85	0.95	3.85	0.76		3.85	0.64	3.85	0.62		3.85	1.05	3.85	0.74
3.85	1.03	3.85	0.7		3.85	0.79	3.85	0.91		3.85	0.78	3.85	0.59		3.85	1.07	3.85	0.72
3.86	1.01	3.86	0.76		3.86	1	3.86	0.93		3.86	0.74	3.86	0.79		3.86	0.98	3.86	0.82
3.86	0.83	3.86	0.65		3.86	0.93	3.86	0.82		3.86	0.76	3.86	0.66		3.86	1.18	3.86	0.74
3.87	0.93	3.87	0.59		3.87	0.98	3.87	0.86		3.87	0.62	3.87	0.69		3.87	1.03	3.87	0.77
3.87	0.91	3.87	0.78		3.87	0.86	3.87	0.84		3.87	0.71	3.87	0.68		3.87	0.9	3.87	0.65
3.87	1.02	3.87	0.66		3.87	1.04	3.87	0.82		3.87	0.66	3.87	0.65		3.87	0.91	3.87	0.58
3.88	1.19	3.88	0.77		3.88	0.9	3.88	0.82		3.88	0.71	3.88	0.8		3.88	0.99	3.88	0.64
3.88	1.25	3.88	0.73		3.88	1.15	3.88	0.73		3.88	0.75	3.88	0.73		3.88	0.96	3.88	0.68
3.89	0.92	3.89	0.65		3.89	0.96	3.89	0.79		3.89	0.64	3.89	0.7		3.89	0.98	3.89	0.77
3.89	1.02	3.89	0.54		3.89	0.94	3.89	0.84		3.89	0.61	3.89	0.63		3.89	0.84	3.89	0.73
3.89	0.9	3.89	0.67		3.89	1.15	3.89	0.9		3.89	0.66	3.89	0.62		3.89	0.9	3.89	0.7
3.9	0.83	3.9	0.81		3.9	0.96	3.9	0.86		3.9	0.81	3.9	0.69		3.9	0.95	3.9	0.89
3.9	1	3.9	0.79		3.9	1.11	3.9	0.86		3.9	0.67	3.9	0.68		3.9	0.82	3.9	0.69
3.91	0.92	3.91	0.75		3.91	0.84	3.91	0.87		3.91	0.76	3.91	0.64		3.91	0.91	3.91	0.73
3.91	0.9	3.91	0.7		3.91	0.99	3.91	0.75		3.91	0.69	3.91	0.81		3.91	1	3.91	0.54
3.91	0.87	3.91	0.7		3.91	0.91	3.91	0.81		3.91	0.66	3.91	0.57		3.91	0.94	3.91	0.64
3.92	0.89	3.92	0.7		3.92	0.92	3.92	0.85		3.92	0.73	3.92	0.58		3.92	0.9	3.92	0.75
3.92	0.87	3.92	0.74		3.92	0.86	3.92	0.81		3.92	0.62	3.92	0.74		3.92	0.94	3.92	0.67
3.93	0.83	3.93	0.63		3.93	1.09	3.93	0.71		3.93	0.76	3.93	0.81		3.93	1	3.93	0.79
3.93	0.82	3.93	0.68		3.93	0.81	3.93	0.87		3.93	0.71	3.93	0.75		3.93	0.82	3.93	0.62
3.93	0.89	3.93	0.7		3.93	0.92	3.93	0.85		3.93	0.67	3.93	0.79		3.93	0.99	3.93	0.77
3.94	0.79	3.94	0.71		3.94	0.92	3.94	0.82		3.94	0.81	3.94	0.84		3.94	0.94	3.94	0.7
3.94	0.9	3.94	0.73		3.94	1	3.94	0.79		3.94	0.71	3.94	0.82		3.94	0.84	3.94	0.68
3.95	0.97	3.95	0.65		3.95	0.87	3.95	0.74		3.95	0.62	3.95	0.8		3.95	0.89	3.95	0.74
3.95	0.62	3.95	0.65		3.95	0.78	3.95	0.64		3.95	0.66	3.95	0.87		3.95	0.96	3.95	0.72
3.95	0.84	3.95	0.62		3.95	0.98	3.95	0.91		3.95	0.62	3.95	0.85		3.95	0.85	3.95	0.7
3.96	0.96	3.96	0.6		3.96	1.03	3.96	0.73		3.96	0.72	3.96	0.9		3.96	0.86	3.96	0.73
3.96	0.95	3.96	0.56		3.96	0.94	3.96	0.78		3.96	0.69	3.96	0.86		3.96	0.84	3.96	0.76
3.97	0.72	3.97	0.75		3.97	1.02	3.97	0.75		3.97	0.78	3.97	1.02		3.97	0.84	3.97	0.71
3.97	0.73	3.97	0.72		3.97	0.95	3.97	0.81		3.97	0.64	3.97	1.05		3.97	0.79	3.97	0.71
3.97	0.71	3.97	0.75		3.97	0.89	3.97	0.69		3.97	0.66	3.97	1.01		3.97	0.89	3.97	0.68
3.98	0.89	3.98	0.59		3.98	0.86	3.98	0.86		3.98	0.61	3.98	0.96		3.98	0.87	3.98	0.56
3.98	0.92	3.98	0.59		3.98	0.97	3.98	0.83		3.98	0.67	3.98	1.14		3.98	0.92	3.98	0.71
3.99	0.79	3.99	0.71		3.99	0.94	3.99	0.71		3.99	0.71	3.99	1.04		3.99	0.92	3.99	0.63
3.99	0.8	3.99	0.6		3.99	0.81	3.99	0.7		3.99	0.59	3.99	1.07		3.99	0.79	3.99	0.63
3.99	0.74	3.99	0.62		3.99	0.8	3.99	0.77		3.99	0.7	3.99	1.03		3.99	0.81	3.99	0.66
4	0.75	4	0.64		4	0.79	4	0.82		4	0.72	4	1.1		4	0.85	4	0.6
4	0.86	4	0.69		4	0.8	4	0.84		4	0.68	4	1.02		4	0.91	4	0.56
4.01	0.68	4.01	0.73		4.01	0.89	4.01	0.97		4.01	0.73	4.01	1.05		4.01	0.84	4.01	0.6
4.01	0.86	4.01	0.62		4.01	1.06	4.01	0.88		4.01	0.81	4.01	1.07		4.01	0.88	4.01	0.69
4.01	0.9	4.01	0.68		4.01	0.8	4.01	1		4.01	0.67	4.01	1.16		4.01	0.97	4.01	0.7
4.02	0.83	4.02	0.61		4.02	0.91	4.02	0.79		4.02	0.95	4.02	0.95		4.02	0.87	4.02	0.7
4.02	0.77	4.02	0.73		4.02	0.76	4.02	0.92		4.02	0.87	4.02	1.2		4.02	0.73	4.02	0.65
4.03	0.82	4.03	0.78		4.03	0.81	4.03	0.92		4.03	0.9	4.03	1.07		4.03	0.93	4.03	0.79
4.03	0.73	4.03	0.59		4.03	0.9	4.03	0.83		4.03	0.88	4.03	1.09		4.03	0.83	4.03	0.64
4.03	0.76	4.03	0.7		4.03	0.77	4.03	0.91		4.03	0.82	4.03	1.02		4.03	0.84	4.03	0.69
4.04	0.69	4.04	0.69		4.04	0.97	4.04	0.98		4.04	0.95	4.04	0.86		4.04	0.76	4.04	0.65
4.04	0.74	4.04	0.65		4.04	0.75	4.04	0.95		4.04	1.06	4.04	0.96		4.04	0.82	4.04	0.54
4.05	0.78	4.05	0.72		4.05	0.77	4.05	0.99		4.05	0.91	4.05	0.97		4.05	0.83	4.05	0.67
4.05	0.62	4.05	0.65		4.05	0.81	4.05	1.04		4.05	0.9	4.05	0.99		4.05	0.78	4.05	0.66
4.05	0.7	4.05	0.66		4.05	0.69	4.05	0.85		4.05	0.98	4.05	0.94		4.05	0.77	4.05	0.54
4.06	0.69	4.06	0.62		4.06	0.73	4.06	1.05		4.06	0.9	4.06	1.22		4.06	0.78	4.06	0.6
4.06	0.77	4.06	0.66		4.06	0.84	4.06	1		4.06	0.95	4.06	0.98		4.06	0.93	4.06	0.6
4.07	0.82	4.07	0.65		4.07	0.75	4.07	1.03		4.07	1.02	4.07	1.1		4.07	0.68	4.07	0.62
4.07	0.76	4.07	0.74		4.07	0.76	4.07	0.98		4.07	1.08	4.07	0.97		4.07	0.8	4.07	0.55
4.07	0.73	4.07	0.68		4.07	0.81	4.07	1		4.07	1.24	4.07	1.27		4.07	0.72	4.07	0.71
4.08	0.76	4.08	0.6		4.08	0.73	4.08	0.89		4.08	1.1	4.08	1.14		4.08	0.81	4.08	0.55
4.08	0.76	4.08	0.55		4.08	0.86	4.08	1.08		4.08	1.01	4.08	1.17		4.08	0.77	4.08	0.52
4.09	0.71	4.09	0.53		4.09	1.05	4.09	0.93		4.09	1.03	4.09	1.07		4.09	0.85	4.09	0.64
4.09	0.86	4.09	0.63		4.09	0.75	4.09	1.33		4.09	1	4.09	1.07		4.09	0.76	4.09	0.65
4.09	0.67	4.09	0.63		4.09	0.73	4.09	0.99		4.09	0.96	4.09	1.05		4.09	0.77	4.09	0.64
4.1	0.67	4.1	0.56		4.1	0.76	4.1	0.98		4.1	1.1	4.1	1.1		4.1	0.7	4.1	0.52
4.1	0.67	4.1	0.5		4.1	0.75	4.1	0.83		4.1	1	4.1	1.01		4.1	0.83	4.1	0.6
4.11	0.65	4.11	0.55		4.11	0.66	4.11	0.93		4.11	1.15	4.11	0.9		4.11	0.67	4.11	0.6
4.11	0.63	4.11	0.63		4.11	0.77	4.11	0.93		4.11	1.06	4.11	1.04		4.11	0.85	4.11	0.67
4.11	0.7	4.11	0.67		4.11	0.77	4.11	0.94		4.11	1.2	4.11	1.02		4.11	0.76	4.11	0.7
4.12	0.72	4.12	0.67		4.12	0.96	4.12	0.95		4.12	0.94	4.12	1.01		4.12	0.72	4.12	0.55
4.12	0.75	4.12	0.62		4.12	0.63	4.12	1.01		4.12	1.12	4.12	1.1		4.12	0.67	4.12	0.68
4.13	0.6	4.13	0.67		4.13	0.74	4.13	1.02		4.13	1.14	4.13	1.2		4.13	0.78	4.13	0.62
4.13	0.7	4.13	0.67		4.13	0.75	4.13	0.94		4.13	1.09	4.13	1.03		4.13	0.73	4.13	0.6
4.13	0.76	4.13	0.56		4.13	0.61	4.13	1.06		4.13	1.06	4.13	0.91		4.13	0.66	4.13	0.61
4.14	0.61	4.14	0.61		4.14	0.7	4.14	0.97		4.14	1.25	4.14	1.11		4.14	0.8	4.14	0.69
4.14	0.71	4.14	0.57		4.14	0.84	4.14	0.98		4.14	1.11	4.14	1.26		4.14	0.86	4.14	0.62
4.15	0.55	4.15	0.64		4.15	0.78	4.15	0.86		4.15	1.02	4.15	1.06		4.15	0.87	4.15	0.56
4.15	0.72	4.15	0.67		4.15	0.67	4.15	1.07		4.15	1	4.15	1.05		4.15	0.73	4.15	0.65
4.15	0.7	4.15	0.63		4.15	0.6	4.15	1.07		4.15	1.13	4.15	0.94		4.15	0.83	4.15	0.58
4.16	0.62	4.16	0.72		4.16	0.83	4.16	1.03		4.16	1.05	4.16	0.94		4.16	0.71	4.16	0.69
4.16	0.69	4.16	0.65		4.16	0.69	4.16	0.98		4.16	1.06	4.16	0.93		4.16	0.6	4.16	0.53
4.17	0.68	4.17	0.62		4.17	0.7	4.17	0.99		4.17	1.01	4.17	0.99		4.17	0.59	4.17	0.68
4.17	0.71	4.17	0.61		4.17	0.68	4.17	0.9		4.17	0.96	4.17	0.98		4.17	0.59	4.17	0.67
4.17	0.62	4.17	0.67		4.17	0.73	4.17	0.92		4.17	1	4.17	0.86		4.17	0.74	4.17	0.65
4.18	0.64	4.18	0.59		4.18	0.86	4.18	0.85		4.18	0.95	4.18	1.07		4.18	0.68	4.18	0.67
4.18	0.67	4.18	0.61		4.18	0.7	4.18	0.91		4.18	1.13	4.18	0.98		4.18	0.72	4.18	0.55
4.19	0.8	4.19	0.56		4.19	0.68	4.19	1.01		4.19	0.9	4.19	0.92		4.19	0.67	4.19	0.57
4.19	0.56	4.19	0.56		4.19	0.65	4.19	0.99		4.19	1.09	4.19	0.98		4.19	0.65	4.19	0.62
4.19	0.77	4.19	0.54		4.19	0.62	4.19	0.95		4.19	0.93	4.19	0.95		4.19	0.81	4.19	0.68
4.2	0.63	4.2	0.68		4.2	0.8	4.2	0.79		4.2	0.94	4.2	0.84		4.2	0.74	4.2	0.63
4.2	0.71	4.2	0.68		4.2	0.77	4.2	0.85		4.2	0.71	4.2	0.9		4.2	0.77	4.2	0.58
4.21	0.76	4.21	0.69		4.21	0.72	4.21	0.89		4.21	1.14	4.21	0.79		4.21	0.68	4.21	0.58
4.21	0.7	4.21	0.71		4.21	0.67	4.21	1.17		4.21	1.22	4.21	0.95		4.21	0.73	4.21	0.62
4.21	0.71	4.21	0.66		4.21	0.71	4.21	0.85		4.21	1.06	4.21	0.75		4.21	0.73	4.21	0.65
4.22	0.8	4.22	0.57		4.22	0.62	4.22	0.85		4.22	0.95	4.22	0.77		4.22	0.66	4.22	0.68
4.22	0.69	4.22	0.59		4.22	0.67	4.22	1.06		4.22	0.99	4.22	0.83		4.22	0.79	4.22	0.57
4.23	0.71	4.23	0.64		4.23	0.83	4.23	0.87		4.23	0.87	4.23	1.02		4.23	0.78	4.23	0.52
4.23	0.68	4.23	0.57		4.23	0.72	4.23	0.76		4.23	0.84	4.23	0.8		4.23	0.64	4.23	0.67
4.23	0.69	4.23	0.56		4.23	0.8	4.23	0.91		4.23	0.96	4.23	0.84		4.23	0.7	4.23	0.63
4.24	0.65	4.24	0.6		4.24	0.85	4.24	0.79		4.24	1.08	4.24	0.79		4.24	0.65	4.24	0.56
4.24	0.57	4.24	0.73		4.24	0.9	4.24	0.74		4.24	1.01	4.24	0.79		4.24	0.73	4.24	0.59
4.25	0.78	4.25	0.84		4.25	0.84	4.25	0.8		4.25	0.95	4.25	0.88		4.25	0.68	4.25	0.51
4.25	0.68	4.25	0.69		4.25	0.86	4.25	0.99		4.25	0.96	4.25	0.93		4.25	0.63	4.25	0.61
4.25	0.59	4.25	0.68		4.25	0.8	4.25	0.77		4.25	0.82	4.25	0.91		4.25	0.71	4.25	0.58
4.26	0.6	4.26	0.78		4.26	1	4.26	0.92		4.26	0.92	4.26	0.88		4.26	0.63	4.26	0.52
4.26	0.62	4.26	0.85		4.26	0.83	4.26	0.89		4.26	0.93	4.26	0.78		4.26	0.7	4.26	0.52
4.27	0.68	4.27	0.79		4.27	0.94	4.27	0.88		4.27	1.11	4.27	0.84		4.27	0.75	4.27	0.63
4.27	0.65	4.27	0.78		4.27	0.9	4.27	0.86		4.27	1.04	4.27	0.69		4.27	0.76	4.27	0.66
4.27	0.65	4.27	0.79		4.27	1.16	4.27	0.76		4.27	0.81	4.27	0.9		4.27	0.64	4.27	0.58
4.28	0.62	4.28	0.78		4.28	0.83	4.28	0.74		4.28	1.01	4.28	0.8		4.28	0.73	4.28	0.63
4.28	0.68	4.28	0.84		4.28	0.96	4.28	0.84		4.28	0.87	4.28	0.89		4.28	0.72	4.28	0.63
4.29	0.68	4.29	0.89		4.29	0.89	4.29	0.76		4.29	0.86	4.29	0.67		4.29	0.69	4.29	0.56
4.29	0.71	4.29	0.92		4.29	1.03	4.29	0.83		4.29	0.82	4.29	0.88		4.29	0.67	4.29	0.65
4.29	0.74	4.29	0.73		4.29	0.96	4.29	0.82		4.29	1.07	4.29	0.91		4.29	0.69	4.29	0.63
4.3	0.64	4.3	0.88		4.3	0.82	4.3	0.95		4.3	0.85	4.3	0.76		4.3	0.7	4.3	0.54
4.3	0.76	4.3	1		4.3	1.1	4.3	0.79		4.3	0.86	4.3	0.65		4.3	0.71	4.3	0.58
4.31	0.63	4.31	0.91		4.31	0.95	4.31	0.71		4.31	0.86	4.31	0.8		4.31	0.71	4.31	0.73
4.31	0.68	4.31	0.98		4.31	0.97	4.31	0.88		4.31	0.93	4.31	0.73		4.31	0.61	4.31	0.64
4.31	0.6	4.31	0.88		4.31	1.02	4.31	0.81		4.31	0.87	4.31	0.73		4.31	0.65	4.31	0.59
4.32	0.6	4.32	0.8		4.32	0.95	4.32	0.76		4.32	0.86	4.32	0.91		4.32	0.71	4.32	0.75
4.32	0.62	4.32	0.85		4.32	1.06	4.32	0.86		4.32	1.08	4.32	0.7		4.32	0.67	4.32	0.62
4.33	0.7	4.33	0.87		4.33	0.86	4.33	0.75		4.33	0.9	4.33	0.74		4.33	0.68	4.33	0.63
4.33	0.73	4.33	0.97		4.33	0.97	4.33	0.94		4.33	0.83	4.33	0.76		4.33	0.65	4.33	0.6
4.33	0.62	4.33	0.88		4.33	1.05	4.33	0.71		4.33	0.92	4.33	0.76		4.33	0.76	4.33	0.7
4.34	0.64	4.34	0.8		4.34	0.94	4.34	0.78		4.34	0.79	4.34	0.72		4.34	0.54	4.34	0.56
4.34	0.49	4.34	0.91		4.34	1.02	4.34	0.72		4.34	0.76	4.34	0.86		4.34	0.69	4.34	0.64
4.35	0.73	4.35	1.02		4.35	1.02	4.35	0.92		4.35	0.9	4.35	0.72		4.35	0.59	4.35	0.54
4.35	0.62	4.35	0.9		4.35	1.04	4.35	0.87		4.35	0.95	4.35	0.87		4.35	0.65	4.35	0.57
4.35	0.58	4.35	1.06		4.35	0.79	4.35	0.79		4.35	0.75	4.35	0.79		4.35	0.71	4.35	0.62
4.36	0.56	4.36	0.97		4.36	1.11	4.36	0.81		4.36	0.65	4.36	0.7		4.36	0.56	4.36	0.59
4.36	0.63	4.36	1.08		4.36	1.1	4.36	0.72		4.36	0.91	4.36	0.78		4.36	0.6	4.36	0.57
4.37	0.73	4.37	1.14		4.37	1.08	4.37	0.84		4.37	0.7	4.37	0.66		4.37	0.7	4.37	0.58
4.37	0.69	4.37	0.94		4.37	1.07	4.37	0.72		4.37	0.74	4.37	0.62		4.37	0.55	4.37	0.68
4.37	0.57	4.37	0.93		4.37	1.16	4.37	0.85		4.37	0.88	4.37	0.81		4.37	0.68	4.37	0.72
4.38	0.58	4.38	0.91		4.38	0.9	4.38	0.77		4.38	0.89	4.38	0.77		4.38	0.64	4.38	0.69
4.38	0.63	4.38	0.91		4.38	0.99	4.38	0.79		4.38	0.83	4.38	0.87		4.38	0.65	4.38	0.74
4.39	0.58	4.39	0.94		4.39	1.1	4.39	0.79		4.39	0.7	4.39	0.72		4.39	0.6	4.39	0.81
4.39	0.58	4.39	0.88		4.39	0.96	4.39	0.83		4.39	0.83	4.39	0.83		4.39	0.54	4.39	0.7
4.39	0.65	4.39	0.97		4.39	1.01	4.39	0.85		4.39	0.73	4.39	0.7		4.39	0.58	4.39	0.66
4.4	0.63	4.4	1.08		4.4	0.86	4.4	0.88		4.4	0.76	4.4	0.89		4.4	0.75	4.4	0.77
4.4	0.61	4.4	0.86		4.4	0.93	4.4	0.88		4.4	0.79	4.4	0.68		4.4	0.73	4.4	0.76
4.41	0.55	4.41	0.86		4.41	0.83	4.41	0.81		4.41	0.78	4.41	0.79		4.41	0.54	4.41	0.89
4.41	0.66	4.41	0.96		4.41	0.96	4.41	0.76		4.41	0.77	4.41	0.66		4.41	0.76	4.41	0.96
4.41	0.62	4.41	0.92		4.41	0.88	4.41	0.82		4.41	0.71	4.41	0.76		4.41	0.61	4.41	0.82
4.42	0.6	4.42	0.92		4.42	0.9	4.42	0.94		4.42	0.64	4.42	0.71		4.42	0.74	4.42	0.92
4.42	0.64	4.42	1.12		4.42	0.85	4.42	0.91		4.42	0.72	4.42	0.75		4.42	0.72	4.42	0.92
4.43	0.61	4.43	0.76		4.43	0.79	4.43	1.01		4.43	0.92	4.43	0.62		4.43	0.73	4.43	0.8
4.43	0.64	4.43	0.97		4.43	0.94	4.43	0.77		4.43	0.75	4.43	0.78		4.43	0.87	4.43	0.97
4.43	0.67	4.43	0.83		4.43	0.92	4.43	0.81		4.43	0.74	4.43	0.68		4.43	0.84	4.43	1.04
4.44	0.64	4.44	0.98		4.44	0.89	4.44	0.96		4.44	0.77	4.44	0.77		4.44	0.78	4.44	0.99
4.44	0.68	4.44	1.04		4.44	0.97	4.44	0.9		4.44	0.83	4.44	0.75		4.44	0.87	4.44	0.91
4.45	0.6	4.45	0.72		4.45	0.79	4.45	1.14		4.45	0.71	4.45	0.58		4.45	0.91	4.45	0.83
4.45	0.67	4.45	1		4.45	1.05	4.45	0.84		4.45	0.61	4.45	0.71		4.45	0.74	4.45	1.08
4.45	0.66	4.45	0.93		4.45	0.98	4.45	0.92		4.45	0.7	4.45	0.68		4.45	0.92	4.45	0.98
4.46	0.58	4.46	0.79		4.46	0.82	4.46	1.05		4.46	0.72	4.46	0.8		4.46	0.98	4.46	1.05
4.46	0.6	4.46	1.09		4.46	0.88	4.46	0.9		4.46	0.72	4.46	0.69		4.46	0.9	4.46	0.87
4.47	0.58	4.47	0.98		4.47	0.88	4.47	0.9		4.47	0.9	4.47	0.64		4.47	0.9	4.47	0.76
4.47	0.61	4.47	0.83		4.47	1.02	4.47	0.84		4.47	0.7	4.47	0.76		4.47	0.87	4.47	1.03
4.47	0.6	4.47	0.8		4.47	0.89	4.47	0.97		4.47	0.66	4.47	0.68		4.47	1.05	4.47	0.84
4.48	0.62	4.48	0.91		4.48	0.97	4.48	0.98		4.48	0.79	4.48	0.62		4.48	0.98	4.48	1
4.48	0.59	4.48	0.88		4.48	0.88	4.48	1.04		4.48	0.71	4.48	0.79		4.48	0.9	4.48	1.11
4.49	0.63	4.49	0.85		4.49	0.74	4.49	0.89		4.49	0.84	4.49	0.7		4.49	1.02	4.49	0.85
4.49	0.6	4.49	0.89		4.49	0.82	4.49	0.86		4.49	0.75	4.49	0.76		4.49	1.12	4.49	1.23
4.49	0.54	4.49	0.77		4.49	0.87	4.49	0.75		4.49	0.68	4.49	0.67		4.49	0.95	4.49	1.02
4.5	0.53	4.5	1		4.5	0.78	4.5	1.04		4.5	0.75	4.5	0.73		4.5	0.87	4.5	0.86
4.5	0.57	4.5	0.68		4.5	0.85	4.5	1.07		4.5	0.76	4.5	0.74		4.5	0.97	4.5	1.05
4.51	0.68	4.51	0.83		4.51	0.79	4.51	1.13		4.51	0.69	4.51	0.72		4.51	1.2	4.51	1.09
4.51	0.64	4.51	0.93		4.51	0.74	4.51	0.86		4.51	0.75	4.51	0.72		4.51	1.05	4.51	0.91
4.51	0.55	4.51	0.67		4.51	0.91	4.51	1.04		4.51	0.71	4.51	0.7		4.51	0.93	4.51	1
4.52	0.56	4.52	0.78		4.52	0.82	4.52	1.12		4.52	0.65	4.52	0.78		4.52	1.05	4.52	0.85
4.52	0.54	4.52	0.81		4.52	0.76	4.52	1.06		4.52	0.69	4.52	0.67		4.52	0.97	4.52	0.93
4.53	0.64	4.53	0.94		4.53	0.86	4.53	1.03		4.53	0.77	4.53	0.75		4.53	0.97	4.53	0.98
4.53	0.55	4.53	0.87		4.53	0.72	4.53	0.96		4.53	0.71	4.53	0.84		4.53	1.04	4.53	0.97
4.53	0.59	4.53	0.79		4.53	0.79	4.53	0.82		4.53	0.67	4.53	0.72		4.53	1	4.53	1.05
4.54	0.63	4.54	0.74		4.54	0.77	4.54	0.93		4.54	0.7	4.54	0.72		4.54	0.99	4.54	0.81
4.54	0.57	4.54	0.7		4.54	0.78	4.54	1.03		4.54	0.75	4.54	0.64		4.54	0.93	4.54	1.2
4.55	0.62	4.55	0.74		4.55	0.78	4.55	0.89		4.55	0.73	4.55	0.66		4.55	0.98	4.55	0.84
4.55	0.68	4.55	0.79		4.55	0.73	4.55	1.02		4.55	0.71	4.55	0.59		4.55	0.99	4.55	0.88
4.55	0.6	4.55	0.81		4.55	0.78	4.55	1.11		4.55	0.63	4.55	0.65		4.55	1.06	4.55	1
4.56	0.54	4.56	0.69		4.56	0.84	4.56	0.93		4.56	0.7	4.56	0.62		4.56	0.93	4.56	1.09
4.56	0.54	4.56	0.82		4.56	0.72	4.56	1.12		4.56	0.73	4.56	0.7		4.56	1.01	4.56	0.93
4.57	0.59	4.57	0.85		4.57	0.78	4.57	0.94		4.57	0.77	4.57	0.77		4.57	1.01	4.57	0.97
4.57	0.65	4.57	0.77		4.57	0.84	4.57	0.96		4.57	0.68	4.57	0.67		4.57	1.16	4.57	0.78
4.57	0.63	4.57	0.91		4.57	0.79	4.57	0.91		4.57	0.67	4.57	0.7		4.57	1.05	4.57	1.01
4.58	0.62	4.58	0.77		4.58	0.9	4.58	0.88		4.58	0.83	4.58	0.65		4.58	0.98	4.58	0.83
4.58	0.57	4.58	0.82		4.58	0.78	4.58	0.96		4.58	0.59	4.58	0.7		4.58	0.95	4.58	0.85
4.59	0.56	4.59	0.9		4.59	0.82	4.59	0.92		4.59	0.65	4.59	0.74		4.59	0.89	4.59	0.98
4.59	0.49	4.59	0.76		4.59	0.73	4.59	1		4.59	0.69	4.59	0.77		4.59	1.06	4.59	0.88
4.59	0.54	4.59	0.64		4.59	0.8	4.59	0.84		4.59	0.84	4.59	0.58		4.59	1.02	4.59	0.91
4.6	0.56	4.6	0.76		4.6	0.73	4.6	0.86		4.6	0.59	4.6	0.75		4.6	0.84	4.6	0.8
4.6	0.51	4.6	0.81		4.6	0.68	4.6	0.82		4.6	0.72	4.6	0.81		4.6	0.99	4.6	0.97
4.61	0.66	4.61	0.77		4.61	0.73	4.61	0.8		4.61	0.56	4.61	0.84		4.61	0.85	4.61	0.89
4.61	0.53	4.61	0.86		4.61	0.79	4.61	1.03		4.61	0.76	4.61	0.76		4.61	1.21	4.61	0.96
4.61	0.62	4.61	0.77		4.61	0.69	4.61	0.85		4.61	0.72	4.61	0.86		4.61	0.96	4.61	0.78
4.62	0.52	4.62	0.8		4.62	0.67	4.62	0.97		4.62	0.72	4.62	0.9		4.62	1.16	4.62	0.86
4.62	0.54	4.62	0.75		4.62	0.89	4.62	0.99		4.62	0.68	4.62	0.92		4.62	0.83	4.62	1.01
4.63	0.59	4.63	0.79		4.63	0.68	4.63	0.87		4.63	0.59	4.63	1.03		4.63	0.93	4.63	0.82
4.63	0.6	4.63	0.75		4.63	0.69	4.63	0.87		4.63	0.67	4.63	0.91		4.63	0.88	4.63	0.8
4.63	0.59	4.63	0.73		4.63	0.76	4.63	0.85		4.63	0.75	4.63	0.85		4.63	0.94	4.63	0.96
4.64	0.6	4.64	0.78		4.64	0.66	4.64	0.86		4.64	0.67	4.64	0.93		4.64	0.99	4.64	0.97
4.64	0.59	4.64	0.66		4.64	0.79	4.64	0.78		4.64	0.6	4.64	1.13		4.64	0.8	4.64	0.8
4.65	0.61	4.65	0.69		4.65	0.69	4.65	1.02		4.65	0.65	4.65	1.04		4.65	0.94	4.65	0.96
4.65	0.54	4.65	0.79		4.65	0.74	4.65	0.85		4.65	0.68	4.65	0.99		4.65	0.86	4.65	0.72
4.65	0.6	4.65	0.69		4.65	0.78	4.65	0.95		4.65	0.66	4.65	0.91		4.65	0.95	4.65	0.84
4.66	0.58	4.66	0.77		4.66	0.73	4.66	0.95		4.66	0.65	4.66	1.06		4.66	0.79	4.66	0.74
4.66	0.57	4.66	0.74		4.66	0.62	4.66	0.95		4.66	0.76	4.66	1.03		4.66	0.88	4.66	0.84
4.67	0.63	4.67	0.79		4.67	0.66	4.67	0.79		4.67	0.77	4.67	1.04		4.67	0.94	4.67	0.84
4.67	0.59	4.67	0.71		4.67	0.74	4.67	0.93		4.67	0.83	4.67	1		4.67	0.95	4.67	0.84
4.67	0.55	4.67	0.7		4.67	0.71	4.67	0.75		4.67	0.71	4.67	0.96		4.67	0.9	4.67	0.8
4.68	0.52	4.68	0.89		4.68	0.69	4.68	0.78		4.68	0.86	4.68	1.15		4.68	1	4.68	0.8
4.68	0.64	4.68	0.66		4.68	0.66	4.68	0.72		4.68	0.78	4.68	1.15		4.68	0.89	4.68	0.82
4.69	0.54	4.69	0.63		4.69	0.65	4.69	0.73		4.69	0.76	4.69	0.91		4.69	0.92	4.69	0.86
4.69	0.63	4.69	0.7		4.69	0.65	4.69	0.88		4.69	0.87	4.69	1.07		4.69	0.82	4.69	0.77
4.69	0.7	4.69	0.69		4.69	0.79	4.69	0.87		4.69	0.91	4.69	1.05		4.69	0.85	4.69	0.93
4.7	0.82	4.7	0.79		4.7	0.71	4.7	0.81		4.7	0.95	4.7	0.98		4.7	0.76	4.7	0.76
4.7	0.77	4.7	0.7		4.7	0.63	4.7	0.8		4.7	0.93	4.7	1.03		4.7	0.79	4.7	0.83
4.71	0.85	4.71	0.76		4.71	0.71	4.71	0.91		4.71	0.99	4.71	1.11		4.71	0.87	4.71	0.73
4.71	0.8	4.71	0.54		4.71	0.79	4.71	0.73		4.71	0.76	4.71	1.19		4.71	0.89	4.71	0.7
4.71	0.84	4.71	0.65		4.71	0.68	4.71	0.82		4.71	1.02	4.71	1.13		4.71	0.85	4.71	0.78
4.72	0.78	4.72	0.67		4.72	0.74	4.72	0.84		4.72	0.86	4.72	1.3		4.72	0.83	4.72	0.79
4.72	0.81	4.72	0.62		4.72	0.71	4.72	0.91		4.72	0.9	4.72	1.18		4.72	0.84	4.72	0.68
4.73	0.9	4.73	0.66		4.73	0.77	4.73	0.81		4.73	1.1	4.73	1.09		4.73	0.79	4.73	0.72
4.73	0.9	4.73	0.71		4.73	0.84	4.73	0.74		4.73	1.08	4.73	1.06		4.73	0.83	4.73	0.67
4.73	0.89	4.73	0.81		4.73	0.85	4.73	0.69		4.73	1.02	4.73	0.99		4.73	0.69	4.73	0.68
4.74	0.96	4.74	0.59		4.74	0.84	4.74	0.93		4.74	1.04	4.74	1.08		4.74	0.74	4.74	0.76
4.74	0.9	4.74	0.74		4.74	0.8	4.74	0.85		4.74	1.08	4.74	1.04		4.74	0.83	4.74	0.88
4.75	0.99	4.75	0.57		4.75	0.79	4.75	0.9		4.75	1.13	4.75	1.07		4.75	0.89	4.75	0.78
4.75	0.83	4.75	0.66		4.75	0.82	4.75	0.72		4.75	0.95	4.75	1.05		4.75	0.84	4.75	0.79
4.75	1.08	4.75	0.63		4.75	1.01	4.75	0.69		4.75	1.05	4.75	1.04		4.75	0.77	4.75	0.7
4.76	0.98	4.76	0.61		4.76	0.76	4.76	0.88		4.76	0.74	4.76	1.06		4.76	0.83	4.76	0.68
4.76	0.95	4.76	0.65		4.76	0.93	4.76	0.78		4.76	1.02	4.76	0.99		4.76	0.75	4.76	0.74
4.77	0.83	4.77	0.63		4.77	0.95	4.77	0.75		4.77	0.98	4.77	1.15		4.77	0.8	4.77	0.87
4.77	0.9	4.77	0.65		4.77	1	4.77	0.79		4.77	1.12	4.77	1.08		4.77	0.74	4.77	0.68
4.77	0.98	4.77	0.64		4.77	1.04	4.77	0.66		4.77	1.04	4.77	1.1		4.77	0.76	4.77	0.71
4.78	1.03	4.78	0.67		4.78	1.03	4.78	0.81		4.78	1.07	4.78	1.06		4.78	0.78	4.78	0.74
4.78	0.98	4.78	0.66		4.78	0.92	4.78	0.74		4.78	1.23	4.78	0.96		4.78	0.74	4.78	0.77
4.79	1.3	4.79	0.69		4.79	0.88	4.79	0.86		4.79	1.03	4.79	1.02		4.79	0.71	4.79	0.6
4.79	0.98	4.79	0.49		4.79	0.96	4.79	0.63		4.79	1.15	4.79	1.02		4.79	0.81	4.79	0.75
4.79	1.11	4.79	0.62		4.79	1.07	4.79	0.79		4.79	1.07	4.79	0.86		4.79	0.68	4.79	0.73
4.8	1.01	4.8	0.67		4.8	0.98	4.8	0.67		4.8	0.98	4.8	0.9		4.8	0.68	4.8	0.69
4.8	0.96	4.8	0.66		4.8	1.12	4.8	0.66		4.8	1.07	4.8	0.89		4.8	0.65	4.8	0.62
4.81	0.9	4.81	0.69		4.81	1.02	4.81	0.81		4.81	1.06	4.81	1		4.81	0.63	4.81	0.65
4.81	0.96	4.81	0.7		4.81	0.98	4.81	0.73		4.81	1.02	4.81	1.03		4.81	0.78	4.81	0.74
4.81	1.1	4.81	0.6		4.81	1.15	4.81	0.65		4.81	0.88	4.81	1.06		4.81	0.62	4.81	0.73
4.82	0.91	4.82	0.67		4.82	1.12	4.82	0.67		4.82	1	4.82	1.12		4.82	0.7	4.82	0.73
4.82	1.33	4.82	0.65		4.82	1.07	4.82	0.74		4.82	0.96	4.82	0.93		4.82	0.75	4.82	0.72
4.83	0.98	4.83	0.66		4.83	1.02	4.83	0.68		4.83	1.08	4.83	1		4.83	0.81	4.83	0.7
4.83	0.86	4.83	0.63		4.83	0.95	4.83	0.67		4.83	1	4.83	0.99		4.83	0.66	4.83	0.66
4.83	1.06	4.83	0.65		4.83	1.01	4.83	0.74		4.83	1.03	4.83	1.1		4.83	0.86	4.83	0.72
4.84	0.87	4.84	0.61		4.84	0.98	4.84	0.85		4.84	0.92	4.84	0.98		4.84	0.71	4.84	0.73
4.84	0.99	4.84	0.65		4.84	1.05	4.84	0.72		4.84	1.03	4.84	0.98		4.84	0.84	4.84	0.66
4.85	0.98	4.85	0.7		4.85	1.1	4.85	0.69		4.85	1.01	4.85	0.87		4.85	0.69	4.85	0.59
4.85	1.02	4.85	0.68		4.85	0.98	4.85	0.75		4.85	0.98	4.85	0.82		4.85	0.7	4.85	0.79
4.85	1	4.85	0.62		4.85	1.01	4.85	0.78		4.85	1.08	4.85	1.05		4.85	0.76	4.85	0.66
4.86	1.04	4.86	0.69		4.86	1.08	4.86	0.76		4.86	0.87	4.86	0.95		4.86	0.78	4.86	0.69
4.86	1.13	4.86	0.78		4.86	1.06	4.86	0.81		4.86	1.01	4.86	0.84		4.86	0.75	4.86	0.65
4.87	0.89	4.87	0.63		4.87	1.15	4.87	0.68		4.87	0.98	4.87	1.01		4.87	0.67	4.87	0.67
4.87	0.93	4.87	0.74		4.87	0.96	4.87	0.69		4.87	1.1	4.87	0.98		4.87	0.7	4.87	0.67
4.87	0.9	4.87	0.86		4.87	0.91	4.87	0.66		4.87	0.9	4.87	0.88		4.87	0.75	4.87	0.63
4.88	0.76	4.88	0.74		4.88	0.95	4.88	0.79		4.88	0.98	4.88	0.84		4.88	0.79	4.88	0.78
4.88	0.89	4.88	0.76		4.88	0.86	4.88	0.75		4.88	1.01	4.88	0.9		4.88	0.74	4.88	0.67
4.89	1.01	4.89	0.8		4.89	0.86	4.89	0.84		4.89	0.8	4.89	0.97		4.89	0.77	4.89	0.75
4.89	0.92	4.89	0.69		4.89	0.9	4.89	0.96		4.89	0.81	4.89	0.98		4.89	0.84	4.89	0.61
4.89	0.87	4.89	0.84		4.89	1.04	4.89	0.84		4.89	0.92	4.89	0.89		4.89	0.7	4.89	0.66
4.9	0.86	4.9	0.93		4.9	1.07	4.9	1.08		4.9	0.99	4.9	0.97		4.9	0.69	4.9	0.64
4.9	0.9	4.9	0.81		4.9	0.93	4.9	0.93		4.9	0.95	4.9	0.82		4.9	0.79	4.9	0.77
4.91	0.93	4.91	0.89		4.91	0.94	4.91	0.89		4.91	0.95	4.91	0.93		4.91	0.78	4.91	0.73
4.91	0.97	4.91	0.81		4.91	0.91	4.91	0.82		4.91	0.88	4.91	0.63		4.91	0.73	4.91	0.6
4.91	0.74	4.91	0.94		4.91	0.88	4.91	1.1		4.91	0.89	4.91	0.79		4.91	0.8	4.91	0.57
4.92	0.9	4.92	0.84		4.92	1.01	4.92	0.8		4.92	0.84	4.92	0.99		4.92	0.7	4.92	0.66
4.92	1	4.92	0.87		4.92	0.87	4.92	1.01		4.92	0.94	4.92	0.91		4.92	0.75	4.92	0.63
4.93	1	4.93	0.87		4.93	0.82	4.93	0.91		4.93	0.84	4.93	0.8		4.93	0.71	4.93	0.65
4.93	0.93	4.93	0.94		4.93	0.83	4.93	1.05		4.93	0.79	4.93	0.81		4.93	0.61	4.93	0.7
4.93	0.82	4.93	1.02		4.93	1.02	4.93	1.03		4.93	0.87	4.93	0.64		4.93	0.79	4.93	0.74
4.94	0.81	4.94	0.92		4.94	0.85	4.94	0.99		4.94	0.89	4.94	0.77		4.94	0.77	4.94	0.66
4.94	0.85	4.94	0.98		4.94	0.98	4.94	1.01		4.94	0.94	4.94	0.83		4.94	0.7	4.94	0.64
4.95	0.69	4.95	1.03		4.95	0.97	4.95	0.97		4.95	0.74	4.95	0.8		4.95	0.64	4.95	0.67
4.95	0.83	4.95	0.85		4.95	0.71	4.95	1		4.95	0.93	4.95	0.71		4.95	0.67	4.95	0.66
4.95	0.98	4.95	0.95		4.95	0.88	4.95	1.04		4.95	1.01	4.95	0.97		4.95	0.75	4.95	0.64
4.96	0.9	4.96	1.05		4.96	0.93	4.96	1.09		4.96	0.8	4.96	0.82		4.96	0.71	4.96	0.66
4.96	0.89	4.96	1.02		4.96	0.81	4.96	0.86		4.96	0.84	4.96	0.87		4.96	0.7	4.96	0.68
4.97	0.84	4.97	1.01		4.97	0.81	4.97	1.1		4.97	0.81	4.97	0.77		4.97	0.67	4.97	0.59
4.97	0.8	4.97	1.06		4.97	0.84	4.97	0.96		4.97	0.85	4.97	0.83		4.97	0.71	4.97	0.68
4.97	0.76	4.97	1.14		4.97	0.87	4.97	0.9		4.97	0.87	4.97	0.87		4.97	0.64	4.97	0.67
4.98	0.82	4.98	0.84		4.98	0.89	4.98	1.1		4.98	0.73	4.98	0.74		4.98	0.73	4.98	0.67
4.98	0.88	4.98	1.02		4.98	0.85	4.98	0.99		4.98	0.83	4.98	0.73		4.98	0.56	4.98	0.67
4.99	0.71	4.99	0.99		4.99	0.87	4.99	1.19		4.99	1.06	4.99	0.73		4.99	0.83	4.99	0.68
4.99	0.88	4.99	0.95		4.99	0.9	4.99	1.04		4.99	0.78	4.99	0.75		4.99	0.74	4.99	0.62
4.99	0.77	4.99	1.02		4.99	0.92	4.99	0.9		4.99	0.79	4.99	0.77		4.99	0.75	4.99	0.62
5	0.76	5	1.15		5	0.95	5	1.07		5	0.78	5	0.81		5	0.7	5	0.61
5	0.79	5	1.13		5	0.77	5	0.94		5	0.82	5	0.81		5	0.6	5	0.65
5.01	0.71	5.01	1.04		5.01	0.7	5.01	0.88		5.01	0.82	5.01	0.81		5.01	0.75	5.01	0.65
5.01	0.79	5.01	0.9		5.01	0.87	5.01	1.11		5.01	0.71	5.01	0.78		5.01	0.75	5.01	0.58
5.01	0.85	5.01	0.88		5.01	1.02	5.01	1.09		5.01	0.72	5.01	0.83		5.01	0.57	5.01	0.67
5.02	0.88	5.02	0.97		5.02	0.72	5.02	1.13		5.02	0.8	5.02	0.82		5.02	0.79	5.02	0.59
5.02	0.73	5.02	1.09		5.02	0.66	5.02	1.05		5.02	0.92	5.02	0.65		5.02	0.6	5.02	0.7
5.03	0.78	5.03	1.11		5.03	0.83	5.03	1		5.03	0.91	5.03	0.79		5.03	0.68	5.03	0.66
5.03	0.82	5.03	0.97		5.03	0.8	5.03	1.1		5.03	0.65	5.03	0.78		5.03	0.68	5.03	0.7
5.03	0.77	5.03	1.02		5.03	0.78	5.03	1.07		5.03	0.77	5.03	0.77		5.03	0.68	5.03	0.67
5.04	0.84	5.04	0.9		5.04	0.8	5.04	0.9		5.04	0.76	5.04	0.72		5.04	0.69	5.04	0.65
5.04	0.88	5.04	0.78		5.04	0.84	5.04	1.1		5.04	0.77	5.04	0.74		5.04	0.57	5.04	0.69
5.05	0.86	5.05	0.9		5.05	0.93	5.05	1.03		5.05	0.82	5.05	0.77		5.05	0.69	5.05	0.7
5.05	0.75	5.05	0.91		5.05	0.74	5.05	1.14		5.05	0.76	5.05	0.8		5.05	0.69	5.05	0.83
5.05	0.78	5.05	0.98		5.05	0.82	5.05	0.84		5.05	0.74	5.05	0.75		5.05	0.67	5.05	0.72
5.06	0.87	5.06	0.93		5.06	0.85	5.06	0.94		5.06	0.79	5.06	0.69		5.06	0.62	5.06	0.66
5.06	0.7	5.06	0.96		5.06	0.82	5.06	0.85		5.06	0.72	5.06	0.68		5.06	0.8	5.06	0.77
5.07	0.72	5.07	0.87		5.07	0.72	5.07	0.81		5.07	0.75	5.07	0.8		5.07	0.71	5.07	0.81
5.07	0.71	5.07	0.94		5.07	0.82	5.07	0.99		5.07	0.76	5.07	0.74		5.07	0.65	5.07	0.89
5.07	0.65	5.07	0.78		5.07	0.71	5.07	1.06		5.07	0.79	5.07	0.7		5.07	0.62	5.07	0.81
5.08	0.66	5.08	0.97		5.08	0.68	5.08	0.97		5.08	0.73	5.08	0.82		5.08	0.76	5.08	0.87
5.08	0.68	5.08	0.69		5.08	0.84	5.08	1.11		5.08	0.79	5.08	0.79		5.08	0.77	5.08	0.81
5.09	0.75	5.09	0.84		5.09	0.64	5.09	1.02		5.09	0.73	5.09	0.81		5.09	0.75	5.09	0.91
5.09	0.7	5.09	0.92		5.09	0.9	5.09	0.93		5.09	0.81	5.09	0.76		5.09	0.67	5.09	0.84
5.09	0.75	5.09	0.95		5.09	0.76	5.09	0.95		5.09	0.87	5.09	0.72		5.09	0.75	5.09	0.77
5.1	0.76	5.1	0.79		5.1	0.74	5.1	1		5.1	0.67	5.1	0.7		5.1	0.68	5.1	0.92
5.1	0.79	5.1	0.95		5.1	0.74	5.1	0.96		5.1	0.71	5.1	0.86		5.1	0.61	5.1	0.9
5.11	0.8	5.11	0.9		5.11	0.73	5.11	0.87		5.11	0.76	5.11	0.7		5.11	0.62	5.11	0.86
5.11	0.69	5.11	0.8		5.11	0.82	5.11	0.79		5.11	0.76	5.11	0.71		5.11	0.65	5.11	0.89
5.11	0.81	5.11	0.89		5.11	0.69	5.11	0.78		5.11	0.8	5.11	0.75		5.11	0.67	5.11	0.88
5.12	0.7	5.12	0.9		5.12	0.75	5.12	0.96		5.12	0.82	5.12	0.69		5.12	0.73	5.12	0.94
5.12	0.68	5.12	0.81		5.12	0.73	5.12	0.85		5.12	0.75	5.12	0.68		5.12	0.62	5.12	1.05
5.13	0.63	5.13	0.86		5.13	0.78	5.13	0.91		5.13	0.83	5.13	0.67		5.13	0.65	5.13	0.79
5.13	0.75	5.13	0.82		5.13	0.67	5.13	1.03		5.13	0.75	5.13	0.84		5.13	0.63	5.13	0.98
5.13	0.86	5.13	0.86		5.13	0.8	5.13	0.75		5.13	0.75	5.13	0.72		5.13	0.83	5.13	0.93
5.14	0.76	5.14	0.85		5.14	0.71	5.14	0.79		5.14	0.88	5.14	0.62		5.14	0.74	5.14	0.9
5.14	0.66	5.14	0.73		5.14	0.73	5.14	0.9		5.14	0.65	5.14	0.7		5.14	0.84	5.14	1.09
5.15	0.55	5.15	0.91		5.15	0.73	5.15	0.96		5.15	0.74	5.15	0.72		5.15	0.89	5.15	0.94
5.15	0.63	5.15	0.93		5.15	0.71	5.15	0.93		5.15	0.72	5.15	0.67		5.15	0.9	5.15	0.81
5.15	0.68	5.15	0.8		5.15	0.72	5.15	0.82		5.15	0.82	5.15	0.7		5.15	0.85	5.15	0.88
5.16	0.59	5.16	0.76		5.16	0.76	5.16	0.84		5.16	0.61	5.16	0.66		5.16	0.8	5.16	0.89
5.16	0.8	5.16	0.89		5.16	0.74	5.16	0.81		5.16	0.69	5.16	0.63		5.16	0.84	5.16	0.84
5.17	0.67	5.17	0.87		5.17	0.83	5.17	0.97		5.17	0.76	5.17	0.8		5.17	0.85	5.17	0.81
5.17	0.67	5.17	0.98		5.17	0.66	5.17	0.91		5.17	0.71	5.17	0.74		5.17	0.94	5.17	0.98
5.17	0.75	5.17	0.81		5.17	0.89	5.17	0.87		5.17	0.69	5.17	0.76		5.17	0.96	5.17	1.03
5.18	0.61	5.18	0.85		5.18	0.79	5.18	0.8		5.18	0.76	5.18	0.71		5.18	0.92	5.18	0.98
5.18	0.67	5.18	0.8		5.18	0.75	5.18	0.79		5.18	0.64	5.18	0.77		5.18	0.79	5.18	1.04
5.19	0.65	5.19	0.83		5.19	0.72	5.19	0.7		5.19	0.73	5.19	0.75		5.19	1.02	5.19	0.99
5.19	0.78	5.19	0.85		5.19	0.76	5.19	0.91		5.19	0.69	5.19	0.72		5.19	1.25	5.19	0.88
5.19	0.68	5.19	0.78		5.19	0.73	5.19	0.8		5.19	0.77	5.19	0.68		5.19	1.03	5.19	0.84
5.2	0.61	5.2	0.9		5.2	0.61	5.2	0.77		5.2	0.83	5.2	0.76		5.2	0.96	5.2	0.96
5.2	0.63	5.2	0.81		5.2	0.68	5.2	0.88		5.2	0.76	5.2	0.66		5.2	0.97	5.2	1.04
5.21	0.69	5.21	0.72		5.21	0.67	5.21	0.76		5.21	0.67	5.21	0.62		5.21	0.79	5.21	0.87
5.21	0.63	5.21	0.96		5.21	0.71	5.21	0.82		5.21	0.71	5.21	0.67		5.21	0.99	5.21	0.99
5.21	0.73	5.21	0.86		5.21	0.66	5.21	0.83		5.21	0.64	5.21	0.63		5.21	0.94	5.21	0.9
5.22	0.67	5.22	0.73		5.22	0.69	5.22	0.7		5.22	0.66	5.22	0.81		5.22	1.15	5.22	0.69
5.22	0.7	5.22	0.75		5.22	0.67	5.22	0.82		5.22	0.63	5.22	0.61		5.22	1.09	5.22	1.01
5.23	0.68	5.23	0.77		5.23	0.69	5.23	0.84		5.23	0.76	5.23	0.68		5.23	0.93	5.23	0.8
5.23	0.69	5.23	0.75		5.23	0.74	5.23	0.82		5.23	0.65	5.23	0.71		5.23	1.02	5.23	0.91
5.23	0.67	5.23	0.63		5.23	0.71	5.23	0.8		5.23	0.63	5.23	0.61		5.23	1.03	5.23	0.95
5.24	0.66	5.24	0.77		5.24	0.8	5.24	0.91		5.24	0.73	5.24	0.66		5.24	1.08	5.24	0.88
5.24	0.6	5.24	0.84		5.24	0.8	5.24	0.79		5.24	0.61	5.24	0.66		5.24	1.16	5.24	0.96
5.25	0.65	5.25	0.81		5.25	0.84	5.25	0.82		5.25	0.58	5.25	0.79		5.25	0.98	5.25	0.94
5.25	0.63	5.25	0.66		5.25	0.8	5.25	0.89		5.25	0.69	5.25	0.6		5.25	1.24	5.25	0.86
5.25	0.53	5.25	0.74		5.25	0.94	5.25	0.82		5.25	0.68	5.25	0.78		5.25	1.1	5.25	0.82
5.26	0.59	5.26	0.77		5.26	0.92	5.26	0.72		5.26	0.7	5.26	0.73		5.26	1.03	5.26	0.84
5.26	0.63	5.26	0.78		5.26	0.88	5.26	0.7		5.26	0.66	5.26	0.79		5.26	1.06	5.26	0.86
5.27	0.6	5.27	0.68		5.27	1.28	5.27	0.92		5.27	0.73	5.27	0.74		5.27	0.94	5.27	0.76
5.27	0.56	5.27	0.71		5.27	0.98	5.27	0.8		5.27	0.67	5.27	0.82		5.27	1.12	5.27	0.79
5.27	0.71	5.27	0.78		5.27	0.87	5.27	0.8		5.27	0.73	5.27	0.88		5.27	0.99	5.27	0.79
5.28	0.61	5.28	0.68		5.28	0.86	5.28	0.56		5.28	0.6	5.28	0.84		5.28	1.05	5.28	0.78
5.28	0.61	5.28	0.7		5.28	0.94	5.28	0.62		5.28	0.68	5.28	0.83		5.28	1.11	5.28	0.85
5.29	0.62	5.29	0.68		5.29	0.93	5.29	0.76		5.29	0.74	5.29	0.83		5.29	0.93	5.29	0.8
5.29	0.55	5.29	0.73		5.29	0.96	5.29	0.76		5.29	0.77	5.29	0.96		5.29	1.06	5.29	0.86
5.29	0.78	5.29	0.69		5.29	0.92	5.29	0.78		5.29	0.72	5.29	0.89		5.29	1	5.29	0.9
5.3	0.57	5.3	0.73		5.3	1.14	5.3	0.72		5.3	0.65	5.3	0.83		5.3	0.95	5.3	0.81
5.3	0.68	5.3	0.67		5.3	0.93	5.3	0.89		5.3	0.84	5.3	0.94		5.3	0.98	5.3	0.85
5.31	0.66	5.31	0.88		5.31	0.89	5.31	0.68		5.31	0.77	5.31	1.1		5.31	0.99	5.31	0.78
5.31	0.64	5.31	0.68		5.31	1.07	5.31	0.71		5.31	0.69	5.31	0.86		5.31	1.06	5.31	0.93
5.31	0.69	5.31	0.77		5.31	0.95	5.31	0.86		5.31	0.65	5.31	1.03		5.31	1.04	5.31	0.76
5.32	0.72	5.32	0.65		5.32	1.01	5.32	0.83		5.32	0.59	5.32	1.04		5.32	1.14	5.32	0.94
5.32	0.68	5.32	0.69		5.32	0.99	5.32	0.68		5.32	0.76	5.32	0.99		5.32	1.07	5.32	0.87
5.33	0.62	5.33	0.72		5.33	0.98	5.33	0.66		5.33	0.62	5.33	1.03		5.33	0.81	5.33	0.8
5.33	0.62	5.33	0.72		5.33	1.04	5.33	0.7		5.33	0.66	5.33	1.16		5.33	0.98	5.33	0.79
5.33	0.59	5.33	0.66		5.33	0.96	5.33	0.83		5.33	0.79	5.33	1.01		5.33	0.94	5.33	0.74
5.34	0.7	5.34	0.67		5.34	0.92	5.34	0.73		5.34	0.75	5.34	1.11		5.34	0.97	5.34	0.76
5.34	0.56	5.34	0.7		5.34	0.98	5.34	0.64		5.34	0.77	5.34	1.08		5.34	0.9	5.34	0.77
5.35	0.62	5.35	0.65		5.35	1.02	5.35	0.78		5.35	0.69	5.35	1.06		5.35	0.93	5.35	0.8
5.35	0.57	5.35	0.68		5.35	0.92	5.35	0.7		5.35	0.87	5.35	1		5.35	0.94	5.35	0.74
5.35	0.64	5.35	0.68		5.35	0.95	5.35	0.64		5.35	0.89	5.35	1.16		5.35	0.89	5.35	0.82
5.36	0.65	5.36	0.72		5.36	0.93	5.36	0.68		5.36	0.79	5.36	1.16		5.36	0.9	5.36	0.83
5.36	0.57	5.36	0.63		5.36	0.97	5.36	0.79		5.36	0.87	5.36	1.08		5.36	0.83	5.36	0.76
5.37	0.48	5.37	0.62		5.37	1.05	5.37	0.72		5.37	0.82	5.37	1.02		5.37	0.94	5.37	0.75
5.37	0.59	5.37	0.65		5.37	0.89	5.37	0.7		5.37	0.93	5.37	1.21		5.37	0.98	5.37	0.72
5.37	0.61	5.37	0.8		5.37	0.87	5.37	0.88		5.37	0.89	5.37	0.93		5.37	1.06	5.37	0.73
5.38	0.56	5.38	0.66		5.38	0.97	5.38	0.79		5.38	1.01	5.38	1.02		5.38	0.86	5.38	0.83
5.38	0.61	5.38	0.68		5.38	0.94	5.38	0.88		5.38	0.99	5.38	0.94		5.38	1.03	5.38	0.69
5.39	0.6	5.39	0.71		5.39	1.06	5.39	0.88		5.39	1.11	5.39	1.03		5.39	0.91	5.39	0.71
5.39	0.6	5.39	0.62		5.39	1.07	5.39	0.88		5.39	0.98	5.39	1.14		5.39	0.92	5.39	0.73
5.39	0.53	5.39	0.67		5.39	1.18	5.39	0.98		5.39	1.24	5.39	1.12		5.39	0.91	5.39	0.67
5.4	0.56	5.4	0.65		5.4	0.9	5.4	0.96		5.4	1.05	5.4	1.04		5.4	0.93	5.4	0.75
5.4	0.59	5.4	0.67		5.4	1.14	5.4	1.01		5.4	1.04	5.4	1.07		5.4	0.99	5.4	0.69
5.41	0.59	5.41	0.6		5.41	0.82	5.41	0.88		5.41	1.03	5.41	1.32		5.41	0.82	5.41	0.77
5.41	0.67	5.41	0.6		5.41	1.05	5.41	0.96		5.41	1.02	5.41	0.97		5.41	0.84	5.41	0.69
5.41	0.61	5.41	0.62		5.41	0.9	5.41	1.02		5.41	1.19	5.41	0.9		5.41	0.8	5.41	0.84
5.42	0.66	5.42	0.64		5.42	1.07	5.42	0.9		5.42	0.93	5.42	0.76		5.42	0.84	5.42	0.75
5.42	0.56	5.42	0.63		5.42	0.96	5.42	1.01		5.42	1.14	5.42	1.15		5.42	0.83	5.42	0.74
5.43	0.6	5.43	0.67		5.43	0.98	5.43	0.89		5.43	0.97	5.43	1.07		5.43	0.84	5.43	0.67
5.43	0.58	5.43	0.57		5.43	0.8	5.43	0.99		5.43	0.99	5.43	1.04		5.43	0.97	5.43	0.71
5.43	0.6	5.43	0.61		5.43	0.78	5.43	0.88		5.43	0.98	5.43	1.21		5.43	0.93	5.43	0.74
5.44	0.68	5.44	0.65		5.44	0.81	5.44	0.81		5.44	1.02	5.44	0.89		5.44	0.75	5.44	0.68
5.44	0.7	5.44	0.68		5.44	0.88	5.44	0.98		5.44	1	5.44	1.06		5.44	0.86	5.44	0.71
5.45	0.67	5.45	0.63		5.45	0.96	5.45	0.97		5.45	0.94	5.45	0.89		5.45	0.74	5.45	0.7
5.45	0.49	5.45	0.58		5.45	1.04	5.45	1.17		5.45	1.16	5.45	0.95		5.45	0.67	5.45	0.7
5.45	0.57	5.45	0.53		5.45	0.94	5.45	1.02		5.45	1.12	5.45	1.01		5.45	0.78	5.45	0.72
5.46	0.65	5.46	0.69		5.46	0.81	5.46	1.08		5.46	1.04	5.46	0.85		5.46	0.8	5.46	0.66
5.46	0.59	5.46	0.62		5.46	0.93	5.46	0.89		5.46	1.03	5.46	1.03		5.46	0.78	5.46	0.75
5.47	0.58	5.47	0.69		5.47	0.85	5.47	0.83		5.47	0.98	5.47	0.95		5.47	0.8	5.47	0.73
5.47	0.55	5.47	0.7		5.47	0.9	5.47	0.96		5.47	1.12	5.47	0.94		5.47	0.71	5.47	0.69
5.47	0.56	5.47	0.56		5.47	1.02	5.47	1.07		5.47	1.07	5.47	0.82		5.47	0.78	5.47	0.74
5.48	0.67	5.48	0.6		5.48	0.88	5.48	0.99		5.48	1.31	5.48	1		5.48	0.88	5.48	0.68
5.48	0.65	5.48	0.69		5.48	1.01	5.48	0.84		5.48	1.06	5.48	1.05		5.48	0.73	5.48	0.64
5.49	0.59	5.49	0.76		5.49	0.97	5.49	1.02		5.49	1.02	5.49	0.93		5.49	0.81	5.49	0.73
5.49	0.57	5.49	0.67		5.49	0.94	5.49	1.05		5.49	1.12	5.49	0.95		5.49	0.69	5.49	0.64
5.49	0.61	5.49	0.7		5.49	0.87	5.49	0.91		5.49	1.05	5.49	0.91		5.49	0.88	5.49	0.69
5.5	0.59	5.5	0.56		5.5	0.9	5.5	1.02		5.5	1.07	5.5	1.06		5.5	0.87	5.5	0.63
5.5	0.56	5.5	0.68		5.5	0.95	5.5	1.23		5.5	1.02	5.5	1.01		5.5	0.66	5.5	0.64
5.51	0.61	5.51	0.7		5.51	0.85	5.51	1.14		5.51	1	5.51	1		5.51	0.65	5.51	0.72
5.51	0.56	5.51	0.6		5.51	0.91	5.51	1.08		5.51	0.99	5.51	0.99		5.51	0.67	5.51	0.83
5.51	0.56	5.51	0.55		5.51	0.83	5.51	0.94		5.51	1.11	5.51	0.85		5.51	0.8	5.51	0.61
5.52	0.59	5.52	0.51		5.52	0.85	5.52	1.09		5.52	1.02	5.52	0.87		5.52	0.73	5.52	0.61
5.52	0.57	5.52	0.58		5.52	0.97	5.52	0.88		5.52	1.13	5.52	0.97		5.52	0.91	5.52	0.66
5.53	0.55	5.53	0.61		5.53	0.83	5.53	0.88		5.53	1.07	5.53	0.92		5.53	0.87	5.53	0.69
5.53	0.56	5.53	0.71		5.53	0.85	5.53	1.03		5.53	1.24	5.53	0.92		5.53	0.87	5.53	0.74
5.53	0.63	5.53	0.6		5.53	0.78	5.53	0.98		5.53	1.12	5.53	1.01		5.53	0.76	5.53	0.76
5.54	0.58	5.54	0.63		5.54	0.8	5.54	1.01		5.54	0.95	5.54	0.88		5.54	0.74	5.54	0.77
5.54	0.64	5.54	0.56		5.54	0.82	5.54	1.07		5.54	0.89	5.54	0.84		5.54	0.83	5.54	0.94
5.55	0.62	5.55	0.61		5.55	0.86	5.55	0.9		5.55	1.12	5.55	0.76		5.55	0.64	5.55	0.84
5.55	0.49	5.55	0.57		5.55	0.92	5.55	0.9		5.55	1.01	5.55	0.97		5.55	0.67	5.55	0.71
5.55	0.56	5.55	0.58		5.55	0.74	5.55	1.01		5.55	0.98	5.55	0.71		5.55	0.65	5.55	0.75
5.56	0.6	5.56	0.58		5.56	0.65	5.56	0.81		5.56	0.94	5.56	0.91		5.56	0.63	5.56	0.75
5.56	0.58	5.56	0.61		5.56	0.75	5.56	0.96		5.56	0.86	5.56	0.76		5.56	0.77	5.56	0.79
5.57	0.54	5.57	0.58		5.57	0.86	5.57	1.15		5.57	0.87	5.57	0.93		5.57	0.62	5.57	0.78
5.57	0.52	5.57	0.58		5.57	0.71	5.57	0.88		5.57	0.93	5.57	1.05		5.57	0.86	5.57	0.73
5.57	0.63	5.57	0.64		5.57	0.84	5.57	0.98		5.57	0.93	5.57	0.72		5.57	0.67	5.57	0.73
5.58	0.61	5.58	0.61		5.58	0.78	5.58	1.02		5.58	0.96	5.58	0.94		5.58	0.71	5.58	0.96
5.58	0.55	5.58	0.57		5.58	0.82	5.58	0.99		5.58	0.94	5.58	0.9		5.58	0.68	5.58	0.75
5.59	0.52	5.59	0.59		5.59	0.71	5.59	1.01		5.59	0.99	5.59	0.83		5.59	0.79	5.59	0.88
5.59	0.59	5.59	0.68		5.59	0.79	5.59	0.85		5.59	0.93	5.59	0.92		5.59	0.78	5.59	0.8
5.59	0.6	5.59	0.6		5.59	0.7	5.59	0.87		5.59	1.03	5.59	0.76		5.59	0.77	5.59	0.87
5.6	0.54	5.6	0.57		5.6	0.76	5.6	0.99		5.6	0.83	5.6	0.74		5.6	0.89	5.6	0.87
5.6	0.58	5.6	0.73		5.6	0.8	5.6	0.82		5.6	0.89	5.6	0.95		5.6	0.7	5.6	0.82
5.61	0.55	5.61	0.59		5.61	0.73	5.61	0.88		5.61	0.76	5.61	0.73		5.61	0.69	5.61	0.75
5.61	0.61	5.61	0.62		5.61	0.68	5.61	0.93		5.61	0.88	5.61	0.82		5.61	0.71	5.61	0.91
5.61	0.57	5.61	0.53		5.61	0.72	5.61	0.89		5.61	0.93	5.61	0.78		5.61	0.69	5.61	1.01
5.62	0.65	5.62	0.58		5.62	0.84	5.62	0.92		5.62	1.06	5.62	0.78		5.62	0.63	5.62	0.9
5.62	0.59	5.62	0.61		5.62	0.65	5.62	0.98		5.62	0.73	5.62	0.78		5.62	0.64	5.62	0.92
5.63	0.65	5.63	0.61		5.63	0.83	5.63	0.88		5.63	0.98	5.63	0.79		5.63	0.8	5.63	0.94
5.63	0.57	5.63	0.86		5.63	0.69	5.63	0.87		5.63	0.8	5.63	0.85		5.63	0.78	5.63	0.92
5.63	0.58	5.63	0.66		5.63	0.74	5.63	0.88		5.63	0.83	5.63	0.83		5.63	0.64	5.63	0.86
5.64	0.61	5.64	0.88		5.64	0.68	5.64	0.84		5.64	0.83	5.64	0.88		5.64	0.68	5.64	1.07
5.64	0.5	5.64	0.72		5.64	0.84	5.64	0.86		5.64	0.93	5.64	0.77		5.64	0.75	5.64	1.01
5.65	0.59	5.65	0.75		5.65	0.67	5.65	1.07		5.65	0.95	5.65	0.79		5.65	0.7	5.65	0.93
5.65	0.68	5.65	0.8		5.65	0.78	5.65	0.99		5.65	0.88	5.65	0.77		5.65	0.72	5.65	1.17
5.65	0.55	5.65	0.8		5.65	0.67	5.65	0.89		5.65	0.95	5.65	0.93		5.65	0.62	5.65	0.97
5.66	0.61	5.66	0.95		5.66	0.75	5.66	0.84		5.66	0.88	5.66	0.74		5.66	0.71	5.66	0.95
5.66	0.53	5.66	0.87		5.66	0.77	5.66	0.95		5.66	0.77	5.66	0.74		5.66	0.68	5.66	0.88
5.67	0.64	5.67	0.95		5.67	0.69	5.67	0.96		5.67	0.84	5.67	0.83		5.67	0.66	5.67	1.01
5.67	0.61	5.67	0.82		5.67	0.76	5.67	0.9		5.67	0.7	5.67	0.77		5.67	0.7	5.67	0.98
5.67	0.57	5.67	0.7		5.67	0.7	5.67	0.93		5.67	0.93	5.67	0.85		5.67	0.68	5.67	0.91
5.68	0.6	5.68	0.82		5.68	0.73	5.68	0.85		5.68	0.88	5.68	0.9		5.68	0.77	5.68	0.83
5.68	0.59	5.68	1.08		5.68	0.7	5.68	0.93		5.68	1.04	5.68	0.77		5.68	0.73	5.68	1.04
5.69	0.56	5.69	1.05		5.69	0.74	5.69	0.76		5.69	0.8	5.69	0.74		5.69	0.56	5.69	0.83
5.69	0.7	5.69	0.91		5.69	0.7	5.69	0.88		5.69	0.9	5.69	0.88		5.69	0.65	5.69	0.76
5.69	0.68	5.69	1.02		5.69	0.7	5.69	0.93		5.69	0.87	5.69	0.81		5.69	0.61	5.69	0.88
5.7	0.77	5.7	1.01		5.7	0.72	5.7	0.71		5.7	0.75	5.7	0.66		5.7	0.77	5.7	0.8
5.7	0.87	5.7	0.94		5.7	0.74	5.7	0.87		5.7	0.91	5.7	0.69		5.7	0.7	5.7	0.88
5.71	0.82	5.71	0.93		5.71	0.69	5.71	0.91		5.71	0.85	5.71	0.8		5.71	0.6	5.71	0.76
5.71	0.85	5.71	1.02		5.71	0.74	5.71	1.09		5.71	0.75	5.71	0.85		5.71	0.65	5.71	0.91
5.71	0.91	5.71	0.99		5.71	0.63	5.71	1.06		5.71	0.88	5.71	0.77		5.71	0.65	5.71	0.96
5.72	0.86	5.72	0.97		5.72	0.64	5.72	0.98		5.72	0.95	5.72	0.83		5.72	0.72	5.72	0.85
5.72	0.91	5.72	1.03		5.72	0.69	5.72	0.81		5.72	0.75	5.72	0.74		5.72	0.6	5.72	0.7
5.73	0.74	5.73	0.93		5.73	0.67	5.73	0.94		5.73	0.84	5.73	0.69		5.73	0.69	5.73	0.76
5.73	0.81	5.73	1.05		5.73	0.63	5.73	0.96		5.73	0.71	5.73	0.81		5.73	0.66	5.73	0.74
5.73	0.89	5.73	0.97		5.73	0.87	5.73	0.98		5.73	0.78	5.73	0.63		5.73	0.68	5.73	0.91
5.74	0.85	5.74	1.04		5.74	0.86	5.74	0.9		5.74	0.83	5.74	0.76		5.74	0.69	5.74	0.75
5.74	0.95	5.74	1.06		5.74	0.89	5.74	1.11		5.74	0.69	5.74	0.71		5.74	0.74	5.74	0.76
5.75	0.92	5.75	0.93		5.75	0.83	5.75	0.79		5.75	0.67	5.75	0.78		5.75	0.56	5.75	0.9
5.75	0.86	5.75	0.96		5.75	0.89	5.75	0.9		5.75	0.72	5.75	0.79		5.75	0.78	5.75	0.85
5.75	0.89	5.75	0.84		5.75	0.97	5.75	0.89		5.75	0.8	5.75	0.76		5.75	0.64	5.75	0.93
5.76	0.85	5.76	1.03		5.76	0.88	5.76	0.92		5.76	0.81	5.76	0.74		5.76	0.55	5.76	0.82
5.76	0.9	5.76	0.87		5.76	0.71	5.76	0.78		5.76	0.8	5.76	0.66		5.76	0.72	5.76	0.86
5.77	1	5.77	1.07		5.77	1.03	5.77	0.82		5.77	0.69	5.77	0.66		5.77	0.69	5.77	0.82
5.77	1.05	5.77	1.05		5.77	1.04	5.77	0.89		5.77	0.86	5.77	0.71		5.77	0.66	5.77	0.85
5.77	0.92	5.77	0.86		5.77	0.88	5.77	1.2		5.77	0.85	5.77	0.75		5.77	0.58	5.77	0.81
5.78	1.18	5.78	1.06		5.78	1.02	5.78	0.83		5.78	0.66	5.78	0.71		5.78	0.6	5.78	0.95
5.78	0.91	5.78	1.03		5.78	0.83	5.78	0.79		5.78	0.77	5.78	0.65		5.78	0.74	5.78	0.74
5.79	0.94	5.79	1.03		5.79	1.03	5.79	0.9		5.79	0.7	5.79	0.64		5.79	0.62	5.79	0.84
5.79	1.03	5.79	1.02		5.79	0.99	5.79	0.89		5.79	0.73	5.79	0.73		5.79	0.57	5.79	0.79
5.79	0.97	5.79	0.89		5.79	1.07	5.79	0.84		5.79	0.73	5.79	0.79		5.79	0.64	5.79	0.82
5.8	0.97	5.8	0.91		5.8	1.17	5.8	0.88		5.8	0.71	5.8	0.78		5.8	0.74	5.8	0.81
5.8	0.93	5.8	0.83		5.8	1.03	5.8	0.84		5.8	0.98	5.8	0.76		5.8	0.61	5.8	0.72
5.81	0.91	5.81	0.97		5.81	1.06	5.81	1.05		5.81	0.66	5.81	0.69		5.81	0.66	5.81	0.75
5.81	1.02	5.81	1.07		5.81	1.11	5.81	1		5.81	0.75	5.81	0.69		5.81	0.74	5.81	0.68
5.81	1.12	5.81	1.02		5.81	0.82	5.81	0.84		5.81	0.63	5.81	0.8		5.81	0.74	5.81	0.76
5.82	0.97	5.82	1		5.82	0.89	5.82	0.9		5.82	0.73	5.82	0.67		5.82	0.65	5.82	0.86
5.82	0.97	5.82	0.96		5.82	0.91	5.82	0.76		5.82	0.65	5.82	0.79		5.82	0.58	5.82	0.81
5.83	1	5.83	0.93		5.83	1	5.83	0.92		5.83	0.62	5.83	0.68		5.83	0.67	5.83	0.86
5.83	0.93	5.83	0.83		5.83	1.03	5.83	0.87		5.83	0.75	5.83	0.73		5.83	0.74	5.83	0.8
5.83	0.96	5.83	0.96		5.83	0.99	5.83	0.96		5.83	0.69	5.83	0.75		5.83	0.64	5.83	0.78
5.84	0.93	5.84	0.89		5.84	0.92	5.84	0.78		5.84	0.77	5.84	0.64		5.84	0.69	5.84	0.81
5.84	1.04	5.84	0.95		5.84	1.08	5.84	0.74		5.84	0.94	5.84	0.73		5.84	0.74	5.84	0.83
5.85	0.94	5.85	0.92		5.85	0.96	5.85	0.99		5.85	0.82	5.85	0.63		5.85	0.7	5.85	0.68
5.85	1.01	5.85	0.76		5.85	1.06	5.85	0.86		5.85	0.75	5.85	0.67		5.85	0.64	5.85	0.72
5.85	0.84	5.85	0.83		5.85	1.14	5.85	0.86		5.85	0.72	5.85	0.71		5.85	0.76	5.85	0.86
5.86	0.98	5.86	0.93		5.86	1.07	5.86	0.66		5.86	0.75	5.86	0.74		5.86	0.69	5.86	0.77
5.86	1.04	5.86	0.85		5.86	1.06	5.86	0.78		5.86	0.65	5.86	0.77		5.86	0.69	5.86	0.88
5.87	0.93	5.87	0.84		5.87	1.02	5.87	0.83		5.87	0.71	5.87	0.67		5.87	0.82	5.87	0.89
5.87	0.83	5.87	0.75		5.87	0.85	5.87	0.77		5.87	0.64	5.87	0.75		5.87	0.79	5.87	0.77
5.87	0.86	5.87	0.87		5.87	1.05	5.87	0.87		5.87	0.67	5.87	0.67		5.87	0.81	5.87	0.75
5.88	0.79	5.88	0.81		5.88	0.93	5.88	0.82		5.88	0.68	5.88	0.78		5.88	0.76	5.88	0.72
5.88	0.97	5.88	0.76		5.88	0.93	5.88	0.84		5.88	0.79	5.88	0.61		5.88	0.66	5.88	0.64
5.89	0.7	5.89	1.02		5.89	1.18	5.89	0.72		5.89	0.7	5.89	0.66		5.89	0.79	5.89	0.82
5.89	0.87	5.89	0.92		5.89	1.01	5.89	0.75		5.89	0.72	5.89	0.67		5.89	1.03	5.89	0.76
5.89	0.74	5.89	0.79		5.89	0.96	5.89	0.84		5.89	0.8	5.89	0.7		5.89	0.96	5.89	0.7
5.9	1.02	5.9	0.86		5.9	1.14	5.9	0.8		5.9	0.7	5.9	0.66		5.9	0.98	5.9	0.79
5.9	1.02	5.9	0.82		5.9	0.96	5.9	0.67		5.9	0.67	5.9	0.66		5.9	0.89	5.9	0.75
5.91	0.87	5.91	0.93		5.91	1	5.91	0.92		5.91	0.69	5.91	0.68		5.91	0.77	5.91	0.81
5.91	0.87	5.91	0.76		5.91	1.01	5.91	0.7		5.91	0.7	5.91	0.66		5.91	0.94	5.91	0.74
5.91	0.78	5.91	0.86		5.91	0.97	5.91	0.76		5.91	0.72	5.91	0.6		5.91	0.81	5.91	0.69
5.92	0.89	5.92	0.88		5.92	0.86	5.92	0.79		5.92	0.66	5.92	0.63		5.92	0.93	5.92	0.7
5.92	0.74	5.92	0.75		5.92	0.91	5.92	0.66		5.92	0.72	5.92	0.59		5.92	0.93	5.92	0.68
5.93	0.82	5.93	0.72		5.93	0.82	5.93	0.83		5.93	0.69	5.93	0.68		5.93	1.11	5.93	0.74
5.93	0.73	5.93	0.86		5.93	0.89	5.93	0.66		5.93	0.67	5.93	0.94		5.93	1.17	5.93	0.66
5.93	0.73	5.93	0.88		5.93	0.97	5.93	0.82		5.93	0.62	5.93	0.77		5.93	0.91	5.93	0.58
5.94	0.82	5.94	0.78		5.94	1.02	5.94	0.73		5.94	0.65	5.94	0.79		5.94	0.94	5.94	0.73
5.94	0.82	5.94	0.85		5.94	0.85	5.94	0.86		5.94	0.61	5.94	0.72		5.94	1.01	5.94	0.77
5.95	0.9	5.95	0.81		5.95	0.93	5.95	0.76		5.95	0.65	5.95	0.96		5.95	0.98	5.95	0.78
5.95	0.83	5.95	0.7		5.95	0.97	5.95	0.8		5.95	0.59	5.95	0.93		5.95	0.91	5.95	0.67
5.95	0.84	5.95	0.78		5.95	0.95	5.95	0.7		5.95	0.65	5.95	0.88		5.95	1.05	5.95	0.56
5.96	0.96	5.96	0.79		5.96	0.9	5.96	0.72		5.96	0.64	5.96	0.96		5.96	0.88	5.96	0.84
5.96	0.79	5.96	0.78		5.96	1.17	5.96	0.56		5.96	0.66	5.96	1		5.96	1.02	5.96	0.74
5.97	0.69	5.97	0.73		5.97	1.04	5.97	0.79		5.97	0.62	5.97	0.88		5.97	0.82	5.97	0.71
5.97	0.78	5.97	0.72		5.97	0.74	5.97	0.97		5.97	0.69	5.97	0.89		5.97	1.05	5.97	0.69
5.97	0.83	5.97	0.81		5.97	0.93	5.97	0.68		5.97	0.63	5.97	0.97		5.97	1.02	5.97	0.79
5.98	0.82	5.98	0.73		5.98	1.07	5.98	0.72		5.98	0.82	5.98	1.03		5.98	1.03	5.98	0.64
5.98	0.87	5.98	0.76		5.98	0.76	5.98	0.89		5.98	0.67	5.98	1.06		5.98	1.02	5.98	0.74
5.99	0.85	5.99	0.79		5.99	0.85	5.99	0.7		5.99	0.63	5.99	1.23		5.99	1.05	5.99	0.8
5.99	0.84	5.99	0.82		5.99	0.92	5.99	0.71		5.99	0.68	5.99	0.88		5.99	0.84	5.99	0.51
5.99	0.87	5.99	0.71		5.99	0.89	5.99	0.74		5.99	0.62	5.99	1.07		5.99	1.05	5.99	0.64
6	0.81	6	0.7		6	0.9	6	0.85		6	0.62	6	1.16		6	1.05	6	0.74
6	0.81	6	0.84		6	0.73	6	0.77		6	0.75	6	1.08		6	0.97	6	0.65
6.01	0.81	6.01	0.77		6.01	0.79	6.01	0.75		6.01	0.76	6.01	1.14		6.01	1.26	6.01	0.69
6.01	0.75	6.01	0.66		6.01	0.8	6.01	0.84		6.01	0.94	6.01	1.14		6.01	0.94	6.01	0.56
6.01	0.82	6.01	0.76		6.01	0.91	6.01	0.78		6.01	0.72	6.01	1.25		6.01	1.06	6.01	0.73
6.02	0.74	6.02	0.71		6.02	0.84	6.02	0.64		6.02	0.89	6.02	1.21		6.02	1.06	6.02	0.66
6.02	0.83	6.02	0.8		6.02	0.85	6.02	0.64		6.02	0.93	6.02	1.22		6.02	1.07	6.02	0.71
6.03	0.75	6.03	0.75		6.03	0.8	6.03	0.79		6.03	0.96	6.03	0.91		6.03	1.02	6.03	0.66
6.03	0.81	6.03	0.73		6.03	0.87	6.03	0.66		6.03	0.89	6.03	1.18		6.03	1.05	6.03	0.68
6.03	0.8	6.03	0.71		6.03	0.78	6.03	0.62		6.03	0.96	6.03	0.99		6.03	1	6.03	0.73
6.04	0.77	6.04	0.8		6.04	0.82	6.04	0.77		6.04	0.94	6.04	1.02		6.04	0.94	6.04	0.65
6.04	0.89	6.04	0.82		6.04	0.83	6.04	0.66		6.04	0.98	6.04	1.13		6.04	1.03	6.04	0.71
6.05	0.74	6.05	0.73		6.05	0.96	6.05	0.76		6.05	0.91	6.05	1.14		6.05	0.95	6.05	0.63
6.05	0.77	6.05	0.77		6.05	0.85	6.05	0.67		6.05	0.98	6.05	1.16		6.05	1.11	6.05	0.64
6.05	0.78	6.05	0.81		6.05	0.77	6.05	0.7		6.05	1.06	6.05	1.07		6.05	0.94	6.05	0.62
6.06	0.84	6.06	0.73		6.06	0.74	6.06	0.67		6.06	1.04	6.06	1.11		6.06	1.02	6.06	0.71
6.06	0.8	6.06	0.86		6.06	0.75	6.06	0.66		6.06	1.05	6.06	0.9		6.06	1.02	6.06	0.82
6.07	0.79	6.07	0.74		6.07	0.65	6.07	0.9		6.07	0.95	6.07	1.13		6.07	0.88	6.07	0.7
6.07	0.68	6.07	0.62		6.07	0.71	6.07	0.72		6.07	0.96	6.07	0.92		6.07	0.91	6.07	0.78
6.07	0.75	6.07	0.73		6.07	0.68	6.07	0.74		6.07	0.99	6.07	1.02		6.07	0.77	6.07	0.65
6.08	0.76	6.08	0.66		6.08	0.8	6.08	0.74		6.08	0.92	6.08	1.01		6.08	1.15	6.08	0.72
6.08	0.83	6.08	0.7		6.08	0.85	6.08	0.81		6.08	0.92	6.08	1.06		6.08	0.84	6.08	0.65
6.09	0.68	6.09	0.85		6.09	0.79	6.09	0.72		6.09	0.91	6.09	1		6.09	0.83	6.09	0.7
6.09	0.62	6.09	0.66		6.09	0.74	6.09	0.69		6.09	1.11	6.09	0.97		6.09	0.8	6.09	0.56
6.09	0.81	6.09	0.6		6.09	0.72	6.09	0.63		6.09	1.14	6.09	1.06		6.09	0.91	6.09	0.64
6.1	0.76	6.1	0.76		6.1	0.78	6.1	0.7		6.1	1.07	6.1	1.14		6.1	0.78	6.1	0.58
6.1	0.85	6.1	0.64		6.1	0.71	6.1	0.61		6.1	1.04	6.1	1.2		6.1	0.98	6.1	0.64
6.11	0.79	6.11	0.69		6.11	0.82	6.11	0.74		6.11	1.03	6.11	1.27		6.11	0.92	6.11	0.64
6.11	0.8	6.11	0.6		6.11	0.72	6.11	0.71		6.11	1.03	6.11	1.06		6.11	0.97	6.11	0.74
6.11	0.7	6.11	0.59		6.11	0.74	6.11	0.67		6.11	1.34	6.11	0.96		6.11	0.79	6.11	0.58
6.12	0.83	6.12	0.71		6.12	0.68	6.12	0.68		6.12	1.17	6.12	1.04		6.12	0.84	6.12	0.62
6.12	0.78	6.12	0.82		6.12	0.73	6.12	0.67		6.12	1.03	6.12	0.97		6.12	0.87	6.12	0.75
6.13	0.65	6.13	0.75		6.13	0.72	6.13	0.62		6.13	1.03	6.13	1.05		6.13	0.86	6.13	0.59
6.13	0.68	6.13	0.77		6.13	0.77	6.13	0.71		6.13	1.01	6.13	1.03		6.13	0.78	6.13	0.63
6.13	0.8	6.13	0.69		6.13	0.72	6.13	0.64		6.13	1.16	6.13	1		6.13	0.81	6.13	0.59
6.14	0.71	6.14	0.76		6.14	0.68	6.14	0.73		6.14	1.01	6.14	1.11		6.14	0.94	6.14	0.67
6.14	0.78	6.14	0.64		6.14	0.69	6.14	0.69		6.14	1.01	6.14	1.12		6.14	0.83	6.14	0.61
6.15	0.77	6.15	0.66		6.15	0.9	6.15	0.63		6.15	1.25	6.15	0.83		6.15	0.86	6.15	0.65
6.15	0.78	6.15	0.6		6.15	0.8	6.15	0.75		6.15	0.91	6.15	0.84		6.15	0.84	6.15	0.66
6.15	0.71	6.15	0.72		6.15	0.72	6.15	0.68		6.15	1.01	6.15	0.95		6.15	0.85	6.15	0.58
6.16	0.67	6.16	0.6		6.16	0.82	6.16	0.62		6.16	1.08	6.16	1.05		6.16	0.87	6.16	0.64
6.16	0.69	6.16	0.58		6.16	0.83	6.16	0.79		6.16	1.04	6.16	0.89		6.16	0.78	6.16	0.64
6.17	0.77	6.17	0.6		6.17	0.77	6.17	0.68		6.17	1.13	6.17	0.98		6.17	0.83	6.17	0.69
6.17	0.7	6.17	0.65		6.17	0.75	6.17	0.71		6.17	0.88	6.17	1.03		6.17	0.91	6.17	0.61
6.17	0.63	6.17	0.56		6.17	0.9	6.17	0.63		6.17	1.1	6.17	0.89		6.17	0.89	6.17	0.73
6.18	0.66	6.18	0.69		6.18	0.74	6.18	0.64		6.18	1.04	6.18	0.86		6.18	0.79	6.18	0.72
6.18	0.62	6.18	0.6		6.18	0.64	6.18	0.72		6.18	1.05	6.18	0.92		6.18	0.82	6.18	0.55
6.19	0.57	6.19	0.53		6.19	0.83	6.19	0.63		6.19	1.02	6.19	0.88		6.19	0.79	6.19	0.7
6.19	0.69	6.19	0.61		6.19	0.64	6.19	0.68		6.19	1.09	6.19	0.87		6.19	0.79	6.19	0.58
6.19	0.75	6.19	0.67		6.19	0.69	6.19	0.72		6.19	1.09	6.19	0.85		6.19	0.83	6.19	0.68
6.2	0.72	6.2	0.68		6.2	0.67	6.2	0.64		6.2	0.93	6.2	0.72		6.2	0.78	6.2	0.64
6.2	0.65	6.2	0.67		6.2	0.75	6.2	0.68		6.2	0.9	6.2	0.96		6.2	0.84	6.2	0.61
6.21	0.64	6.21	0.72		6.21	0.71	6.21	0.63		6.21	0.95	6.21	0.94		6.21	0.74	6.21	0.56
6.21	0.72	6.21	0.75		6.21	0.77	6.21	0.65		6.21	0.91	6.21	1.02		6.21	0.76	6.21	0.62
6.21	0.68	6.21	0.65		6.21	0.68	6.21	0.74		6.21	0.94	6.21	0.93		6.21	0.78	6.21	0.64
6.22	0.65	6.22	0.65		6.22	0.96	6.22	0.84		6.22	0.86	6.22	0.86		6.22	0.72	6.22	0.61
6.22	0.71	6.22	0.62		6.22	0.7	6.22	0.64		6.22	0.84	6.22	0.84		6.22	0.7	6.22	0.6
6.23	0.71	6.23	0.65		6.23	0.84	6.23	0.75		6.23	0.96	6.23	0.88		6.23	0.79	6.23	0.71
6.23	0.71	6.23	0.62		6.23	0.66	6.23	0.63		6.23	0.96	6.23	0.82		6.23	0.82	6.23	0.58
6.23	0.53	6.23	0.6		6.23	0.8	6.23	0.67		6.23	1.02	6.23	0.92		6.23	0.75	6.23	0.6
6.24	0.59	6.24	0.63		6.24	0.85	6.24	0.68		6.24	0.87	6.24	0.83		6.24	0.78	6.24	0.59
6.24	0.71	6.24	0.56		6.24	0.85	6.24	0.65		6.24	1.03	6.24	0.77		6.24	0.76	6.24	0.55
6.25	0.63	6.25	0.62		6.25	0.92	6.25	0.63		6.25	0.89	6.25	0.82		6.25	0.77	6.25	0.65
6.25	0.65	6.25	0.66		6.25	0.94	6.25	0.83		6.25	0.98	6.25	0.83		6.25	0.85	6.25	0.57
6.25	0.62	6.25	0.63		6.25	1.01	6.25	0.76		6.25	0.9	6.25	0.93		6.25	0.8	6.25	0.67
6.26	0.53	6.26	0.58		6.26	0.85	6.26	0.87		6.26	0.98	6.26	0.85		6.26	0.87	6.26	0.72
6.26	0.62	6.26	0.56		6.26	1.1	6.26	0.87		6.26	0.9	6.26	0.84		6.26	0.88	6.26	0.58
6.27	0.7	6.27	0.6		6.27	0.92	6.27	0.86		6.27	0.93	6.27	0.85		6.27	0.72	6.27	0.53
6.27	0.65	6.27	0.63		6.27	0.8	6.27	0.95		6.27	0.83	6.27	0.89		6.27	0.76	6.27	0.63
6.27	0.66	6.27	0.62		6.27	1.05	6.27	1		6.27	0.71	6.27	0.76		6.27	0.78	6.27	0.57
6.28	0.71	6.28	0.62		6.28	0.94	6.28	0.87		6.28	0.94	6.28	0.71		6.28	0.82	6.28	0.6
6.28	0.68	6.28	0.62		6.28	0.99	6.28	1.25		6.28	1.02	6.28	0.93		6.28	0.86	6.28	0.65
6.29	0.72	6.29	0.59		6.29	0.89	6.29	0.86		6.29	0.96	6.29	0.8		6.29	0.65	6.29	0.61
6.29	0.56	6.29	0.54		6.29	0.93	6.29	0.87		6.29	0.92	6.29	0.79		6.29	0.71	6.29	0.52
6.29	0.59	6.29	0.56		6.29	1.15	6.29	1		6.29	0.94	6.29	0.74		6.29	0.85	6.29	0.58
6.3	0.76	6.3	0.59		6.3	1.08	6.3	1.07		6.3	0.92	6.3	0.84		6.3	0.66	6.3	0.71
6.3	0.74	6.3	0.56		6.3	0.98	6.3	1.12		6.3	0.94	6.3	0.85		6.3	0.74	6.3	0.54
6.31	0.68	6.31	0.64		6.31	0.94	6.31	1.15		6.31	0.72	6.31	0.92		6.31	0.73	6.31	0.59
6.31	0.63	6.31	0.63		6.31	1.25	6.31	1		6.31	0.83	6.31	0.93		6.31	0.61	6.31	0.51
6.31	0.57	6.31	0.74		6.31	0.78	6.31	1.2		6.31	0.77	6.31	0.71		6.31	0.76	6.31	0.57
6.32	0.63	6.32	0.55		6.32	0.84	6.32	1.06		6.32	0.94	6.32	0.71		6.32	0.81	6.32	0.61
6.32	0.6	6.32	0.59		6.32	1.01	6.32	1.04		6.32	0.83	6.32	0.68		6.32	0.61	6.32	0.6
6.33	0.57	6.33	0.64		6.33	0.94	6.33	1.02		6.33	1.05	6.33	0.78		6.33	0.71	6.33	0.66
6.33	0.62	6.33	0.65		6.33	0.96	6.33	1		6.33	0.78	6.33	0.78		6.33	0.63	6.33	0.67
6.33	0.6	6.33	0.55		6.33	1.07	6.33	0.97		6.33	0.74	6.33	0.95		6.33	0.71	6.33	0.63
6.34	0.56	6.34	0.63		6.34	0.95	6.34	1.12		6.34	0.86	6.34	0.76		6.34	0.67	6.34	0.49
6.34	0.63	6.34	0.64		6.34	1.05	6.34	1.2		6.34	0.91	6.34	0.74		6.34	0.68	6.34	0.61
6.35	0.67	6.35	0.55		6.35	1.14	6.35	1.05		6.35	0.85	6.35	0.8		6.35	0.84	6.35	0.57
6.35	0.7	6.35	0.54		6.35	1.03	6.35	1.11		6.35	0.81	6.35	0.67		6.35	0.68	6.35	0.64
6.35	0.74	6.35	0.59		6.35	0.93	6.35	1.12		6.35	0.73	6.35	0.74		6.35	0.75	6.35	0.57
6.36	0.64	6.36	0.62		6.36	1	6.36	1.08		6.36	0.99	6.36	0.89		6.36	0.94	6.36	0.61
6.36	0.66	6.36	0.56		6.36	1.02	6.36	1.15		6.36	0.79	6.36	0.77		6.36	0.95	6.36	0.69
6.37	0.59	6.37	0.58		6.37	1.03	6.37	1.08		6.37	0.79	6.37	0.85		6.37	0.62	6.37	0.62
6.37	0.63	6.37	0.54		6.37	0.87	6.37	1.12		6.37	1.07	6.37	0.71		6.37	0.74	6.37	0.71
6.37	0.69	6.37	0.58		6.37	0.9	6.37	1.08		6.37	0.8	6.37	0.88		6.37	0.56	6.37	0.55
6.38	0.66	6.38	0.62		6.38	1.26	6.38	1.16		6.38	0.74	6.38	0.75		6.38	0.71	6.38	0.79
6.38	0.66	6.38	0.65		6.38	0.98	6.38	1.04		6.38	0.75	6.38	0.84		6.38	0.75	6.38	0.57
6.39	0.67	6.39	0.51		6.39	0.91	6.39	0.91		6.39	0.78	6.39	0.64		6.39	0.85	6.39	0.64
6.39	0.64	6.39	0.56		6.39	1.11	6.39	1.01		6.39	0.86	6.39	0.69		6.39	0.69	6.39	0.57
6.39	0.64	6.39	0.65		6.39	1.1	6.39	1.14		6.39	0.94	6.39	0.79		6.39	0.72	6.39	0.46
6.4	0.6	6.4	0.59		6.4	0.9	6.4	1.06		6.4	0.74	6.4	0.77		6.4	0.69	6.4	0.62
6.4	0.6	6.4	0.65		6.4	1.05	6.4	0.88		6.4	0.82	6.4	0.65		6.4	0.62	6.4	0.66
6.41	0.63	6.41	0.68		6.41	0.86	6.41	1.07		6.41	0.74	6.41	0.63		6.41	0.72	6.41	0.6
6.41	0.71	6.41	0.64		6.41	0.79	6.41	1.01		6.41	0.74	6.41	0.86		6.41	0.66	6.41	0.6
6.41	0.53	6.41	0.61		6.41	0.95	6.41	0.96		6.41	0.7	6.41	0.67		6.41	0.72	6.41	0.59
6.42	0.53	6.42	0.61		6.42	0.91	6.42	1.21		6.42	0.82	6.42	0.75		6.42	0.65	6.42	0.56
6.42	0.64	6.42	0.57		6.42	0.91	6.42	1.03		6.42	0.7	6.42	0.68		6.42	0.65	6.42	0.6
6.43	0.59	6.43	0.66		6.43	0.91	6.43	1.1		6.43	0.66	6.43	0.82		6.43	0.57	6.43	0.68
6.43	0.69	6.43	0.65		6.43	0.8	6.43	0.91		6.43	0.8	6.43	0.77		6.43	0.77	6.43	0.69
6.43	0.58	6.43	0.54		6.43	0.95	6.43	0.96		6.43	0.72	6.43	0.71		6.43	0.77	6.43	0.65
6.44	0.54	6.44	0.55		6.44	1.01	6.44	1.01		6.44	0.8	6.44	0.71		6.44	0.69	6.44	0.71
6.44	0.63	6.44	0.74		6.44	0.93	6.44	0.96		6.44	0.71	6.44	0.86		6.44	0.7	6.44	0.64
6.45	0.58	6.45	0.54		6.45	1.05	6.45	0.84		6.45	0.66	6.45	0.71		6.45	0.69	6.45	0.52
6.45	0.64	6.45	0.63		6.45	0.97	6.45	1		6.45	0.74	6.45	0.67		6.45	0.68	6.45	0.59
6.45	0.49	6.45	0.61		6.45	0.96	6.45	0.87		6.45	0.73	6.45	0.58		6.45	0.57	6.45	0.6
6.46	0.66	6.46	0.58		6.46	0.97	6.46	1.05		6.46	0.75	6.46	0.74		6.46	0.58	6.46	0.77
6.46	0.55	6.46	0.55		6.46	0.94	6.46	1.02		6.46	0.8	6.46	0.7		6.46	0.7	6.46	0.87
6.47	0.59	6.47	0.58		6.47	0.95	6.47	1.04		6.47	0.74	6.47	0.72		6.47	0.63	6.47	0.82
6.47	0.62	6.47	0.52		6.47	0.8	6.47	1.02		6.47	0.75	6.47	0.61		6.47	0.76	6.47	0.86
6.47	0.61	6.47	0.59		6.47	0.93	6.47	0.96		6.47	0.68	6.47	0.64		6.47	0.58	6.47	0.79
6.48	0.63	6.48	0.63		6.48	0.75	6.48	0.93		6.48	0.73	6.48	0.76		6.48	0.64	6.48	0.83
6.48	0.59	6.48	0.64		6.48	0.86	6.48	0.79		6.48	0.84	6.48	0.7		6.48	0.71	6.48	0.86
6.49	0.59	6.49	0.63		6.49	0.88	6.49	1.02		6.49	0.71	6.49	0.67		6.49	0.62	6.49	1
6.49	0.61	6.49	0.54		6.49	0.89	6.49	0.99		6.49	0.68	6.49	0.71		6.49	0.68	6.49	0.97
6.49	0.48	6.49	0.48		6.49	0.73	6.49	0.94		6.49	0.7	6.49	0.57		6.49	0.59	6.49	0.79
6.5	0.53	6.5	0.6		6.5	1.04	6.5	1.03		6.5	0.77	6.5	0.69		6.5	0.72	6.5	0.88
6.5	0.56	6.5	0.59		6.5	0.9	6.5	0.9		6.5	0.8	6.5	0.77		6.5	0.72	6.5	1.04
6.51	0.58	6.51	0.51		6.51	0.86	6.51	1.02		6.51	0.85	6.51	0.63		6.51	0.63	6.51	0.78
6.51	0.66	6.51	0.55		6.51	0.72	6.51	1.13		6.51	0.77	6.51	0.73		6.51	0.66	6.51	0.97
6.51	0.58	6.51	0.55		6.51	0.82	6.51	1.07		6.51	0.69	6.51	0.74		6.51	0.7	6.51	0.97
6.52	0.57	6.52	0.53		6.52	0.69	6.52	0.9		6.52	0.77	6.52	0.67		6.52	0.61	6.52	0.87
6.52	0.53	6.52	0.6		6.52	0.78	6.52	0.87		6.52	0.66	6.52	0.68		6.52	0.66	6.52	1.07
6.53	0.62	6.53	0.57		6.53	0.84	6.53	1.01		6.53	0.65	6.53	0.65		6.53	0.67	6.53	0.9
6.53	0.57	6.53	0.61		6.53	0.83	6.53	0.78		6.53	0.75	6.53	0.67		6.53	0.65	6.53	0.92
6.53	0.64	6.53	0.6		6.53	0.8	6.53	0.89		6.53	0.8	6.53	0.72		6.53	0.64	6.53	0.95
6.54	0.53	6.54	0.66		6.54	0.73	6.54	0.88		6.54	0.7	6.54	0.6		6.54	0.74	6.54	0.95
6.54	0.61	6.54	0.45		6.54	0.79	6.54	0.91		6.54	0.69	6.54	0.62		6.54	0.71	6.54	0.92
6.55	0.62	6.55	0.59		6.55	0.86	6.55	0.81		6.55	0.71	6.55	0.62		6.55	0.61	6.55	0.92
6.55	0.65	6.55	0.57		6.55	0.82	6.55	0.85		6.55	0.76	6.55	0.74		6.55	0.65	6.55	1.03
6.55	0.58	6.55	0.55		6.55	0.78	6.55	0.85		6.55	0.82	6.55	0.64		6.55	0.6	6.55	0.93
6.56	0.67	6.56	0.62		6.56	0.8	6.56	0.99		6.56	0.68	6.56	0.73		6.56	0.65	6.56	0.94
6.56	0.55	6.56	0.56		6.56	0.76	6.56	0.77		6.56	0.76	6.56	0.53		6.56	0.64	6.56	1.03
6.57	0.53	6.57	0.56		6.57	0.85	6.57	1.09		6.57	0.69	6.57	0.79		6.57	0.64	6.57	0.98
6.57	0.54	6.57	0.54		6.57	0.9	6.57	1.01		6.57	0.86	6.57	0.59		6.57	0.68	6.57	1.05
6.57	0.58	6.57	0.6		6.57	0.83	6.57	0.74		6.57	0.71	6.57	0.67		6.57	0.54	6.57	1.02
6.58	0.67	6.58	0.6		6.58	0.79	6.58	0.87		6.58	0.65	6.58	0.89		6.58	0.61	6.58	0.95
6.58	0.52	6.58	0.55		6.58	0.68	6.58	0.73		6.58	0.75	6.58	0.7		6.58	0.57	6.58	0.9
6.59	0.58	6.59	0.57		6.59	0.73	6.59	0.82		6.59	0.68	6.59	0.74		6.59	0.64	6.59	1.03
6.59	0.51	6.59	0.64		6.59	0.81	6.59	0.8		6.59	0.73	6.59	0.61		6.59	0.62	6.59	0.89
6.59	0.7	6.59	0.63		6.59	0.71	6.59	1.04		6.59	0.79	6.59	0.76		6.59	0.69	6.59	0.95
6.6	0.54	6.6	0.56		6.6	0.79	6.6	0.76		6.6	0.68	6.6	0.7		6.6	0.58	6.6	0.92
6.6	0.53	6.6	0.54		6.6	0.78	6.6	0.86		6.6	0.78	6.6	0.84		6.6	0.66	6.6	0.9
6.61	0.52	6.61	0.56		6.61	0.71	6.61	0.76		6.61	0.63	6.61	0.71		6.61	0.65	6.61	1.19
6.61	0.6	6.61	0.64		6.61	0.62	6.61	0.87		6.61	0.72	6.61	0.92		6.61	0.59	6.61	0.91
6.61	0.6	6.61	0.62		6.61	0.66	6.61	0.68		6.61	0.67	6.61	0.93		6.61	0.66	6.61	0.81
6.62	0.64	6.62	0.61		6.62	0.64	6.62	0.73		6.62	0.7	6.62	0.96		6.62	0.67	6.62	1.09
6.62	0.57	6.62	0.55		6.62	0.83	6.62	0.75		6.62	0.77	6.62	0.87		6.62	0.59	6.62	0.94
6.63	0.59	6.63	0.54		6.63	0.85	6.63	0.82		6.63	0.69	6.63	0.9		6.63	0.6	6.63	1.01
6.63	0.6	6.63	0.5		6.63	0.89	6.63	0.92		6.63	0.72	6.63	1.13		6.63	0.65	6.63	0.93
6.63	0.55	6.63	0.61		6.63	0.73	6.63	0.87		6.63	0.61	6.63	0.93		6.63	0.67	6.63	0.74
6.64	0.58	6.64	0.57		6.64	0.73	6.64	0.78		6.64	0.56	6.64	0.89		6.64	0.66	6.64	0.96
6.64	0.59	6.64	0.52		6.64	0.75	6.64	0.81		6.64	0.71	6.64	0.95		6.64	0.58	6.64	1.01
6.65	0.63	6.65	0.61		6.65	0.83	6.65	0.95		6.65	0.58	6.65	0.98		6.65	0.69	6.65	0.95
6.65	0.55	6.65	0.62		6.65	0.71	6.65	0.76		6.65	0.82	6.65	1.02		6.65	0.58	6.65	1.06
6.65	0.53	6.65	0.6		6.65	0.76	6.65	0.79		6.65	0.79	6.65	1.14		6.65	0.68	6.65	1.02
6.66	0.59	6.66	0.69		6.66	0.66	6.66	0.77		6.66	0.63	6.66	0.94		6.66	0.51	6.66	1.01
6.66	0.77	6.66	0.58		6.66	0.65	6.66	0.68		6.66	0.65	6.66	1.04		6.66	0.55	6.66	0.99
6.67	0.6	6.67	0.71		6.67	0.66	6.67	0.73		6.67	0.72	6.67	0.98		6.67	0.61	6.67	1.05
6.67	0.61	6.67	0.53		6.67	0.73	6.67	0.82		6.67	0.74	6.67	1.1		6.67	0.63	6.67	0.94
6.67	0.61	6.67	0.55		6.67	0.76	6.67	0.88		6.67	0.72	6.67	0.96		6.67	0.59	6.67	0.9
6.68	0.59	6.68	0.59		6.68	0.76	6.68	0.81		6.68	0.84	6.68	0.84		6.68	0.67	6.68	0.88
6.68	0.54	6.68	0.69		6.68	0.75	6.68	0.6		6.68	0.73	6.68	0.97		6.68	0.57	6.68	0.94
6.69	0.67	6.69	0.49		6.69	0.69	6.69	0.76		6.69	0.89	6.69	1.19		6.69	0.59	6.69	0.94
6.69	0.67	6.69	0.6		6.69	0.72	6.69	0.72		6.69	0.8	6.69	1.03		6.69	0.61	6.69	0.84
6.69	0.72	6.69	0.7		6.69	0.72	6.69	0.78		6.69	0.95	6.69	1.05		6.69	0.53	6.69	1.09
6.7	0.81	6.7	0.61		6.7	0.67	6.7	0.76		6.7	1.09	6.7	1.06		6.7	0.63	6.7	1.01
6.7	0.74	6.7	0.54		6.7	0.73	6.7	0.74		6.7	0.94	6.7	1.02		6.7	0.71	6.7	0.81
6.71	0.83	6.71	0.52		6.71	0.75	6.71	0.82		6.71	1.03	6.71	1		6.71	0.65	6.71	0.96
6.71	0.73	6.71	0.56		6.71	0.8	6.71	0.83		6.71	0.86	6.71	0.88		6.71	0.69	6.71	0.86
6.71	0.74	6.71	0.51		6.71	0.77	6.71	0.85		6.71	1.04	6.71	1.18		6.71	0.56	6.71	0.89
6.72	0.83	6.72	0.48		6.72	0.61	6.72	0.8		6.72	0.93	6.72	1.11		6.72	0.66	6.72	0.89
6.72	0.75	6.72	0.64		6.72	0.66	6.72	0.69		6.72	0.9	6.72	1.11		6.72	0.61	6.72	0.86
6.73	0.79	6.73	0.52		6.73	0.71	6.73	0.79		6.73	0.93	6.73	1.04		6.73	0.73	6.73	0.79
6.73	0.82	6.73	0.52		6.73	0.88	6.73	0.83		6.73	0.94	6.73	1.11		6.73	0.68	6.73	0.8
6.73	0.8	6.73	0.59		6.73	1.09	6.73	0.8		6.73	1	6.73	1		6.73	0.61	6.73	1
6.74	0.94	6.74	0.54		6.74	0.75	6.74	0.73		6.74	1.21	6.74	0.95		6.74	0.66	6.74	0.72
6.74	1.12	6.74	0.56		6.74	0.92	6.74	0.55		6.74	1.15	6.74	0.95		6.74	0.63	6.74	0.77
6.75	0.82	6.75	0.54		6.75	0.71	6.75	0.75		6.75	1.1	6.75	0.98		6.75	0.53	6.75	0.91
6.75	0.83	6.75	0.5		6.75	1.06	6.75	0.74		6.75	0.94	6.75	0.93		6.75	0.63	6.75	0.89
6.75	0.98	6.75	0.56		6.75	0.88	6.75	0.7		6.75	0.98	6.75	0.88		6.75	0.58	6.75	0.75
6.76	0.82	6.76	0.66		6.76	0.94	6.76	0.87		6.76	1.07	6.76	1.11		6.76	0.71	6.76	0.89
6.76	0.94	6.76	0.56		6.76	0.96	6.76	0.68		6.76	0.98	6.76	1		6.76	0.68	6.76	0.8
6.77	1.03	6.77	0.52		6.77	0.9	6.77	0.7		6.77	1.03	6.77	0.93		6.77	0.74	6.77	0.94
6.77	1.04	6.77	0.54		6.77	0.85	6.77	0.68		6.77	1.04	6.77	1		6.77	0.64	6.77	0.66
6.77	0.94	6.77	0.59		6.77	0.9	6.77	0.62		6.77	1.07	6.77	0.94		6.77	0.62	6.77	0.71
6.78	0.82	6.78	0.54		6.78	1.13	6.78	0.71		6.78	0.94	6.78	0.96		6.78	0.69	6.78	0.86
6.78	1.11	6.78	0.48		6.78	1.03	6.78	0.67		6.78	1.06	6.78	1.09		6.78	0.66	6.78	0.79
6.79	1.03	6.79	0.61		6.79	1.08	6.79	0.69		6.79	1.1	6.79	0.88		6.79	0.67	6.79	0.78
6.79	0.89	6.79	0.58		6.79	1	6.79	0.69		6.79	1.01	6.79	1.05		6.79	0.61	6.79	0.82
6.79	0.92	6.79	0.52		6.79	1.1	6.79	0.75		6.79	1.06	6.79	0.87		6.79	0.7	6.79	0.8
6.8	1.04	6.8	0.5		6.8	0.83	6.8	0.62		6.8	0.98	6.8	1.06		6.8	0.68	6.8	0.78
6.8	0.98	6.8	0.53		6.8	1.02	6.8	0.83		6.8	1.08	6.8	1.08		6.8	0.64	6.8	0.79
6.81	0.91	6.81	0.55		6.81	0.88	6.81	0.74		6.81	1.06	6.81	0.98		6.81	0.76	6.81	0.71
6.81	0.95	6.81	0.61		6.81	0.91	6.81	0.88		6.81	0.99	6.81	0.99		6.81	0.79	6.81	0.97
6.81	0.91	6.81	0.64		6.81	0.93	6.81	1.01		6.81	1.09	6.81	1.25		6.81	1.01	6.81	0.8
6.82	1.04	6.82	0.54		6.82	1.02	6.82	0.74		6.82	1.08	6.82	0.96		6.82	0.89	6.82	0.78
6.82	0.94	6.82	0.53		6.82	0.87	6.82	0.68		6.82	0.97	6.82	1.07		6.82	1	6.82	0.64
6.83	0.99	6.83	0.54		6.83	0.91	6.83	0.82		6.83	1.27	6.83	1.03		6.83	0.88	6.83	0.72
6.83	0.94	6.83	0.52		6.83	0.85	6.83	0.92		6.83	0.97	6.83	1.04		6.83	1.06	6.83	0.76
6.83	0.89	6.83	0.51		6.83	0.93	6.83	0.9		6.83	1.08	6.83	0.95		6.83	0.84	6.83	0.7
6.84	0.97	6.84	0.52		6.84	0.9	6.84	1.09		6.84	1.22	6.84	1.04		6.84	0.91	6.84	0.74
6.84	0.95	6.84	0.62		6.84	0.87	6.84	0.86		6.84	1.18	6.84	0.83		6.84	0.91	6.84	0.73
6.85	0.95	6.85	0.65		6.85	1.15	6.85	0.81		6.85	0.95	6.85	0.9		6.85	1.05	6.85	0.63
6.85	0.91	6.85	0.5		6.85	0.91	6.85	1.1		6.85	0.87	6.85	1.05		6.85	0.94	6.85	0.67
6.85	0.82	6.85	0.51		6.85	1	6.85	0.94		6.85	0.8	6.85	0.88		6.85	0.96	6.85	0.69
6.86	1.04	6.86	0.6		6.86	1.12	6.86	1.02		6.86	0.84	6.86	0.89		6.86	0.93	6.86	0.67
6.86	1.04	6.86	0.52		6.86	1.09	6.86	1.08		6.86	1.07	6.86	1		6.86	0.89	6.86	0.67
6.87	0.95	6.87	0.53		6.87	0.91	6.87	0.9		6.87	1	6.87	0.9		6.87	0.9	6.87	0.71
6.87	0.77	6.87	0.55		6.87	0.93	6.87	1.08		6.87	0.9	6.87	0.79		6.87	1.04	6.87	0.63
6.87	0.89	6.87	0.51		6.87	1.22	6.87	0.9		6.87	0.98	6.87	1.04		6.87	0.89	6.87	0.72
6.88	0.94	6.88	0.46		6.88	0.9	6.88	1.05		6.88	0.93	6.88	1.06		6.88	0.98	6.88	0.57
6.88	0.97	6.88	0.55		6.88	0.89	6.88	0.89		6.88	0.91	6.88	0.96		6.88	1.02	6.88	0.76
6.89	0.92	6.89	0.55		6.89	1.02	6.89	0.84		6.89	1.04	6.89	0.9		6.89	0.8	6.89	0.77
6.89	1.09	6.89	0.58		6.89	0.94	6.89	1.01		6.89	0.85	6.89	0.94		6.89	1.16	6.89	0.79
6.89	0.9	6.89	0.62		6.89	0.94	6.89	0.88		6.89	0.99	6.89	0.87		6.89	1.17	6.89	0.81
6.9	0.92	6.9	0.51		6.9	0.92	6.9	1.08		6.9	0.93	6.9	0.94		6.9	1.19	6.9	0.77
6.9	0.93	6.9	0.68		6.9	0.98	6.9	0.89		6.9	0.81	6.9	0.78		6.9	0.9	6.9	0.78
6.91	0.9	6.91	0.51		6.91	1.11	6.91	1.14		6.91	0.84	6.91	0.9		6.91	1.06	6.91	0.83
6.91	0.99	6.91	0.61		6.91	0.88	6.91	1		6.91	0.95	6.91	0.78		6.91	0.95	6.91	0.65
6.91	0.95	6.91	0.49		6.91	0.95	6.91	0.79		6.91	1.1	6.91	0.84		6.91	1.08	6.91	0.69
6.92	1.14	6.92	0.52		6.92	0.84	6.92	0.87		6.92	0.94	6.92	1		6.92	1.12	6.92	0.65
6.92	0.85	6.92	0.61		6.92	0.96	6.92	1.06		6.92	0.83	6.92	0.8		6.92	1.08	6.92	0.72
6.93	0.87	6.93	0.6		6.93	0.8	6.93	1.26		6.93	0.89	6.93	0.79		6.93	1.12	6.93	0.67
6.93	0.79	6.93	0.61		6.93	0.89	6.93	1.07		6.93	0.84	6.93	0.86		6.93	1.08	6.93	0.71
6.93	0.89	6.93	0.71		6.93	0.82	6.93	1.04		6.93	0.78	6.93	0.71		6.93	1.06	6.93	0.61
6.94	0.76	6.94	0.77		6.94	0.82	6.94	1.01		6.94	0.88	6.94	0.83		6.94	0.83	6.94	0.7
6.94	0.86	6.94	0.68		6.94	0.93	6.94	0.88		6.94	0.95	6.94	0.76		6.94	1	6.94	0.67
6.95	0.75	6.95	0.87		6.95	0.98	6.95	1.16		6.95	0.81	6.95	0.8		6.95	0.99	6.95	0.59
6.95	0.96	6.95	0.69		6.95	0.96	6.95	1.09		6.95	1.13	6.95	0.74		6.95	1.04	6.95	0.74
6.95	0.84	6.95	0.93		6.95	1.02	6.95	1.01		6.95	0.84	6.95	0.8		6.95	0.92	6.95	0.65
6.96	0.85	6.96	0.86		6.96	0.86	6.96	1.07		6.96	0.89	6.96	0.78		6.96	0.87	6.96	0.63
6.96	0.77	6.96	0.9		6.96	1.05	6.96	0.94		6.96	0.82	6.96	0.86		6.96	0.92	6.96	0.61
6.97	0.76	6.97	0.84		6.97	0.97	6.97	1.08		6.97	0.85	6.97	0.75		6.97	0.81	6.97	0.67
6.97	0.81	6.97	0.82		6.97	0.85	6.97	0.87		6.97	0.89	6.97	0.86		6.97	1.13	6.97	0.74
6.97	0.81	6.97	0.89		6.97	0.86	6.97	0.92		6.97	0.84	6.97	0.73		6.97	0.98	6.97	0.56
6.98	0.81	6.98	0.98		6.98	0.74	6.98	0.9		6.98	0.81	6.98	0.87		6.98	1.03	6.98	0.68
6.98	0.8	6.98	0.84		6.98	0.79	6.98	0.88		6.98	0.93	6.98	0.73		6.98	1	6.98	0.62
6.99	0.9	6.99	0.96		6.99	0.86	6.99	0.96		6.99	0.95	6.99	0.77		6.99	1.09	6.99	0.73
6.99	0.79	6.99	0.81		6.99	0.74	6.99	0.77		6.99	0.83	6.99	0.82		6.99	0.88	6.99	0.64
6.99	0.89	6.99	1.11		6.99	0.86	6.99	0.84		6.99	1.02	6.99	0.72		6.99	0.97	6.99	0.8
7	0.86	7	1.09		7	0.77	7	0.95		7	0.78	7	0.75		7	1.03	7	0.67
7	0.65	7	0.99		7	0.81	7	0.92		7	0.88	7	0.8		7	1.07	7	0.72
7.01	0.75	7.01	1.04		7.01	0.82	7.01	0.85		7.01	0.96	7.01	0.83		7.01	1.18	7.01	0.72
7.01	0.75	7.01	1.04		7.01	0.83	7.01	0.99		7.01	0.8	7.01	0.66		7.01	0.93	7.01	0.62
7.01	0.77	7.01	0.96		7.01	0.69	7.01	0.92		7.01	0.77	7.01	0.68		7.01	0.91	7.01	0.7
7.02	0.71	7.02	0.85		7.02	0.79	7.02	0.96		7.02	0.75	7.02	0.74		7.02	0.82	7.02	0.67
7.02	0.83	7.02	1.1		7.02	0.78	7.02	0.96		7.02	0.94	7.02	0.8		7.02	0.91	7.02	0.6
7.03	0.69	7.03	1.09		7.03	1	7.03	0.74		7.03	0.89	7.03	0.75		7.03	0.93	7.03	0.6
7.03	0.7	7.03	0.97		7.03	0.89	7.03	1.04		7.03	0.9	7.03	0.75		7.03	0.95	7.03	0.59
7.03	0.83	7.03	1.07		7.03	0.95	7.03	0.9		7.03	0.78	7.03	0.78		7.03	0.94	7.03	0.63
7.04	0.84	7.04	1.05		7.04	0.92	7.04	0.87		7.04	0.72	7.04	0.88		7.04	0.88	7.04	0.69
7.04	0.69	7.04	1.01		7.04	0.63	7.04	0.81		7.04	0.83	7.04	0.74		7.04	0.91	7.04	0.75
7.05	0.75	7.05	0.96		7.05	0.77	7.05	0.79		7.05	0.83	7.05	0.8		7.05	0.89	7.05	0.61
7.05	0.83	7.05	1.11		7.05	0.87	7.05	0.87		7.05	0.72	7.05	0.79		7.05	0.84	7.05	0.61
7.05	0.88	7.05	1.01		7.05	0.9	7.05	0.89		7.05	0.89	7.05	0.86		7.05	0.84	7.05	0.59
7.06	0.71	7.06	0.99		7.06	0.85	7.06	0.9		7.06	0.75	7.06	0.79		7.06	0.91	7.06	0.67
7.06	0.75	7.06	0.99		7.06	0.84	7.06	0.82		7.06	0.87	7.06	0.7		7.06	0.86	7.06	0.64
7.07	0.73	7.07	1.19		7.07	0.86	7.07	0.97		7.07	0.69	7.07	0.74		7.07	0.96	7.07	0.58
7.07	0.78	7.07	0.85		7.07	0.9	7.07	0.79		7.07	0.84	7.07	0.92		7.07	0.83	7.07	0.68
7.07	0.68	7.07	0.97		7.07	0.75	7.07	0.83		7.07	0.86	7.07	0.78		7.07	0.89	7.07	0.6
7.08	0.68	7.08	1.02		7.08	0.84	7.08	0.76		7.08	0.66	7.08	0.68		7.08	0.83	7.08	0.68
7.08	0.66	7.08	0.96		7.08	0.72	7.08	0.93		7.08	0.79	7.08	0.69		7.08	0.85	7.08	0.59
7.09	0.72	7.09	0.96		7.09	0.75	7.09	0.81		7.09	0.78	7.09	0.93		7.09	0.83	7.09	0.63
7.09	0.66	7.09	1.13		7.09	0.81	7.09	0.77		7.09	0.87	7.09	0.78		7.09	0.74	7.09	0.64
7.09	0.73	7.09	0.98		7.09	0.8	7.09	0.79		7.09	0.78	7.09	0.66		7.09	0.85	7.09	0.6
7.1	0.68	7.1	0.93		7.1	0.81	7.1	0.91		7.1	0.78	7.1	0.81		7.1	0.76	7.1	0.63
7.1	0.68	7.1	0.97		7.1	0.73	7.1	0.78		7.1	0.66	7.1	0.73		7.1	0.82	7.1	0.67
7.11	0.79	7.11	0.98		7.11	0.86	7.11	0.76		7.11	0.7	7.11	0.78		7.11	0.83	7.11	0.71
7.11	0.7	7.11	1.01		7.11	0.83	7.11	0.75		7.11	0.71	7.11	0.61		7.11	0.73	7.11	0.73
7.11	0.68	7.11	1.15		7.11	0.76	7.11	0.8		7.11	0.96	7.11	0.63		7.11	0.82	7.11	0.7
7.12	0.68	7.12	0.79		7.12	0.8	7.12	0.77		7.12	0.74	7.12	0.68		7.12	0.71	7.12	0.57
7.12	0.84	7.12	0.84		7.12	0.78	7.12	0.82		7.12	0.68	7.12	0.62		7.12	0.69	7.12	0.67
7.13	0.71	7.13	1		7.13	0.8	7.13	0.86		7.13	0.73	7.13	0.89		7.13	0.91	7.13	0.56
7.13	0.74	7.13	0.85		7.13	0.69	7.13	0.82		7.13	0.75	7.13	0.69		7.13	0.72	7.13	0.55
7.13	0.79	7.13	0.84		7.13	0.76	7.13	0.87		7.13	0.8	7.13	0.74		7.13	0.85	7.13	0.65
7.14	0.72	7.14	0.9		7.14	0.67	7.14	0.83		7.14	0.84	7.14	0.67		7.14	0.83	7.14	0.65
7.14	0.69	7.14	0.9		7.14	0.65	7.14	0.81		7.14	0.87	7.14	0.68		7.14	0.7	7.14	0.66
7.15	0.65	7.15	0.9		7.15	0.73	7.15	0.8		7.15	0.72	7.15	0.7		7.15	0.63	7.15	0.56
7.15	0.64	7.15	0.88		7.15	0.7	7.15	0.87		7.15	0.77	7.15	0.73		7.15	0.84	7.15	0.57
7.15	0.64	7.15	0.93		7.15	0.69	7.15	0.82		7.15	0.7	7.15	0.76		7.15	0.87	7.15	0.68
7.16	0.72	7.16	0.89		7.16	0.59	7.16	0.8		7.16	0.85	7.16	0.66		7.16	0.84	7.16	0.52
7.16	0.79	7.16	0.87		7.16	0.63	7.16	0.84		7.16	0.65	7.16	0.69		7.16	0.78	7.16	0.55
7.17	0.66	7.17	0.91		7.17	0.7	7.17	0.7		7.17	0.78	7.17	0.66		7.17	0.9	7.17	0.73
7.17	0.63	7.17	0.89		7.17	0.62	7.17	0.79		7.17	0.71	7.17	0.73		7.17	0.74	7.17	0.57
7.17	0.71	7.17	0.86		7.17	0.77	7.17	0.75		7.17	0.78	7.17	0.69		7.17	0.95	7.17	0.67
7.18	0.71	7.18	0.78		7.18	0.76	7.18	0.89		7.18	0.77	7.18	0.75		7.18	0.79	7.18	0.67
7.18	0.71	7.18	0.75		7.18	0.76	7.18	0.72		7.18	0.74	7.18	0.8		7.18	0.61	7.18	0.62
7.19	0.67	7.19	0.89		7.19	0.58	7.19	0.66		7.19	0.62	7.19	0.7		7.19	0.75	7.19	0.68
7.19	0.6	7.19	0.78		7.19	0.71	7.19	0.86		7.19	0.59	7.19	0.75		7.19	0.77	7.19	0.55
7.19	0.72	7.19	0.81		7.19	0.75	7.19	0.69		7.19	0.59	7.19	0.73		7.19	0.68	7.19	0.57
7.2	0.7	7.2	0.78		7.2	0.73	7.2	0.76		7.2	0.73	7.2	0.56		7.2	0.78	7.2	0.68
7.2	0.76	7.2	0.83		7.2	0.72	7.2	0.68		7.2	0.73	7.2	0.8		7.2	0.76	7.2	0.64
7.21	0.64	7.21	0.86		7.21	0.67	7.21	0.95		7.21	0.59	7.21	0.75		7.21	0.65	7.21	0.57
7.21	0.63	7.21	0.82		7.21	0.59	7.21	0.7		7.21	0.64	7.21	0.62		7.21	0.71	7.21	0.62
7.21	0.7	7.21	0.75		7.21	0.65	7.21	0.97		7.21	0.73	7.21	0.72		7.21	0.84	7.21	0.55
7.22	0.69	7.22	0.75		7.22	0.7	7.22	0.64		7.22	0.66	7.22	0.71		7.22	0.85	7.22	0.58
7.22	0.7	7.22	0.78		7.22	0.76	7.22	0.83		7.22	0.74	7.22	0.76		7.22	0.74	7.22	0.72
7.23	0.77	7.23	0.8		7.23	0.74	7.23	0.87		7.23	0.76	7.23	0.72		7.23	0.81	7.23	0.64
7.23	0.8	7.23	0.82		7.23	0.77	7.23	0.81		7.23	0.64	7.23	0.78		7.23	0.63	7.23	0.59
7.23	0.68	7.23	0.83		7.23	0.75	7.23	0.71		7.23	0.7	7.23	0.7		7.23	0.79	7.23	0.61
7.24	0.64	7.24	0.8		7.24	0.77	7.24	0.76		7.24	0.65	7.24	0.66		7.24	0.72	7.24	0.6
7.24	0.71	7.24	0.96		7.24	0.83	7.24	0.65		7.24	0.65	7.24	0.74		7.24	0.78	7.24	0.73
7.25	0.71	7.25	0.77		7.25	0.85	7.25	0.74		7.25	0.64	7.25	0.66		7.25	0.67	7.25	0.56
7.25	0.76	7.25	0.71		7.25	0.92	7.25	0.75		7.25	0.75	7.25	0.64		7.25	0.75	7.25	0.6
7.25	0.64	7.25	0.89		7.25	1.01	7.25	0.72		7.25	0.58	7.25	0.56		7.25	0.84	7.25	0.5
7.26	0.67	7.26	0.88		7.26	0.82	7.26	0.82		7.26	0.63	7.26	0.72		7.26	0.67	7.26	0.71
7.26	0.65	7.26	0.76		7.26	0.86	7.26	0.76		7.26	0.69	7.26	0.78		7.26	0.65	7.26	0.74
7.27	0.6	7.27	0.91		7.27	0.91	7.27	0.73		7.27	0.67	7.27	0.86		7.27	0.7	7.27	0.78
7.27	0.62	7.27	0.72		7.27	0.92	7.27	0.69		7.27	0.73	7.27	0.78		7.27	0.73	7.27	0.67
7.27	0.59	7.27	0.81		7.27	0.79	7.27	0.66		7.27	0.63	7.27	0.77		7.27	0.6	7.27	0.77
7.28	0.64	7.28	0.8		7.28	1.15	7.28	0.79		7.28	0.58	7.28	0.73		7.28	0.63	7.28	0.89
7.28	0.7	7.28	0.72		7.28	0.93	7.28	0.64		7.28	0.63	7.28	0.97		7.28	0.75	7.28	0.85
7.29	0.57	7.29	0.81		7.29	0.99	7.29	0.73		7.29	0.72	7.29	0.88		7.29	0.83	7.29	0.72
7.29	0.75	7.29	0.75		7.29	0.93	7.29	0.64		7.29	0.69	7.29	0.98		7.29	0.73	7.29	0.78
7.29	0.66	7.29	0.74		7.29	1.06	7.29	0.68		7.29	0.64	7.29	0.98		7.29	0.81	7.29	0.83
7.3	0.62	7.3	0.61		7.3	1.02	7.3	0.69		7.3	0.67	7.3	0.91		7.3	0.68	7.3	0.81
7.3	0.66	7.3	0.62		7.3	0.89	7.3	0.69		7.3	0.71	7.3	0.92		7.3	0.81	7.3	0.89
7.31	0.73	7.31	0.68		7.31	0.91	7.31	0.81		7.31	0.73	7.31	1.03		7.31	0.78	7.31	0.98
7.31	0.73	7.31	0.81		7.31	0.99	7.31	0.68		7.31	0.64	7.31	0.98		7.31	0.7	7.31	0.83
7.31	0.61	7.31	0.72		7.31	0.94	7.31	0.76		7.31	0.81	7.31	1.22		7.31	0.74	7.31	0.95
7.32	0.65	7.32	0.73		7.32	1.03	7.32	0.85		7.32	0.67	7.32	1.03		7.32	0.72	7.32	0.81
7.32	0.58	7.32	0.72		7.32	1.01	7.32	0.75		7.32	0.69	7.32	1		7.32	0.68	7.32	0.83
7.33	0.65	7.33	0.81		7.33	1.09	7.33	0.68		7.33	0.67	7.33	1.02		7.33	0.72	7.33	1.08
7.33	0.62	7.33	0.77		7.33	0.99	7.33	0.66		7.33	0.67	7.33	1.08		7.33	0.74	7.33	0.79
7.33	0.54	7.33	0.69		7.33	0.93	7.33	0.71		7.33	0.68	7.33	0.95		7.33	0.75	7.33	0.88
7.34	0.58	7.34	0.82		7.34	0.92	7.34	0.66		7.34	0.87	7.34	0.93		7.34	0.81	7.34	1.09
7.34	0.62	7.34	0.67		7.34	0.95	7.34	0.68		7.34	0.76	7.34	1.06		7.34	0.7	7.34	0.98
7.35	0.68	7.35	0.7		7.35	0.92	7.35	0.7		7.35	0.93	7.35	1.06		7.35	0.74	7.35	0.97
7.35	0.59	7.35	0.64		7.35	0.98	7.35	0.72		7.35	0.76	7.35	1.14		7.35	0.67	7.35	0.89
7.35	0.53	7.35	0.76		7.35	1.01	7.35	0.74		7.35	0.86	7.35	1.28		7.35	0.7	7.35	1.11
7.36	0.64	7.36	0.72		7.36	0.93	7.36	0.64		7.36	0.77	7.36	1.26		7.36	0.7	7.36	1.01
7.36	0.53	7.36	0.75		7.36	1.15	7.36	0.62		7.36	0.88	7.36	1.02		7.36	0.8	7.36	0.96
7.37	0.57	7.37	0.74		7.37	0.95	7.37	0.74		7.37	0.92	7.37	1.26		7.37	0.58	7.37	1.07
7.37	0.55	7.37	0.77		7.37	0.86	7.37	0.7		7.37	0.84	7.37	1.02		7.37	0.72	7.37	0.91
7.37	0.55	7.37	0.7		7.37	1.09	7.37	0.76		7.37	0.84	7.37	1.02		7.37	0.69	7.37	0.99
7.38	0.58	7.38	0.68		7.38	1	7.38	0.67		7.38	0.86	7.38	0.92		7.38	0.66	7.38	0.88
7.38	0.66	7.38	0.79		7.38	0.92	7.38	0.73		7.38	0.96	7.38	1.17		7.38	0.58	7.38	0.92
7.39	0.63	7.39	0.67		7.39	0.98	7.39	0.7		7.39	0.92	7.39	1.22		7.39	0.64	7.39	0.83
7.39	0.64	7.39	0.77		7.39	0.89	7.39	0.84		7.39	0.97	7.39	1.01		7.39	0.7	7.39	1
7.39	0.55	7.39	0.68		7.39	1.09	7.39	0.81		7.39	0.85	7.39	1.1		7.39	0.58	7.39	0.84
7.4	0.57	7.4	0.7		7.4	0.87	7.4	0.83		7.4	1.09	7.4	1.04		7.4	0.63	7.4	1.23
7.4	0.59	7.4	0.77		7.4	1.04	7.4	0.81		7.4	0.92	7.4	0.92		7.4	0.59	7.4	0.93
7.41	0.58	7.41	0.74		7.41	0.93	7.41	0.88		7.41	1.04	7.41	0.92		7.41	0.66	7.41	0.97
7.41	0.54	7.41	0.63		7.41	0.97	7.41	0.79		7.41	0.91	7.41	0.96		7.41	0.58	7.41	0.95
7.41	0.75	7.41	0.7		7.41	0.87	7.41	0.8		7.41	1.07	7.41	1.32		7.41	0.73	7.41	1.06
7.42	0.59	7.42	0.72		7.42	1.01	7.42	0.95		7.42	0.96	7.42	1.11		7.42	0.61	7.42	0.99
7.42	0.56	7.42	0.8		7.42	0.89	7.42	0.96		7.42	0.98	7.42	0.89		7.42	0.68	7.42	0.93
7.43	0.56	7.43	0.71		7.43	1.08	7.43	0.91		7.43	1	7.43	0.88		7.43	0.64	7.43	1.01
7.43	0.6	7.43	0.65		7.43	0.94	7.43	0.94		7.43	1.19	7.43	1.11		7.43	0.65	7.43	0.95
7.43	0.56	7.43	0.78		7.43	0.9	7.43	0.95		7.43	1.05	7.43	1.09		7.43	0.63	7.43	1.01
7.44	0.63	7.44	0.75		7.44	1.03	7.44	0.9		7.44	1.24	7.44	0.99		7.44	0.64	7.44	0.93
7.44	0.65	7.44	0.62		7.44	0.95	7.44	0.86		7.44	0.98	7.44	0.97		7.44	0.6	7.44	1.09
7.45	0.69	7.45	0.74		7.45	0.85	7.45	0.94		7.45	1.16	7.45	0.93		7.45	0.57	7.45	0.91
7.45	0.66	7.45	0.63		7.45	0.98	7.45	0.95		7.45	1.18	7.45	1.11		7.45	0.62	7.45	0.94
7.45	0.57	7.45	0.74		7.45	0.99	7.45	1.01		7.45	0.92	7.45	0.9		7.45	0.75	7.45	0.99
7.46	0.62	7.46	0.67		7.46	0.88	7.46	1		7.46	1.21	7.46	0.94		7.46	0.69	7.46	0.92
7.46	0.61	7.46	0.73		7.46	0.92	7.46	0.89		7.46	1	7.46	0.92		7.46	0.63	7.46	0.86
7.47	0.63	7.47	0.67		7.47	0.92	7.47	1.28		7.47	1.04	7.47	0.81		7.47	0.7	7.47	0.85
7.47	0.51	7.47	0.54		7.47	0.83	7.47	1.13		7.47	1.14	7.47	0.85		7.47	0.62	7.47	0.8
7.47	0.58	7.47	0.6		7.47	0.69	7.47	1.12		7.47	1.05	7.47	1.08		7.47	0.58	7.47	0.84
7.48	0.59	7.48	0.69		7.48	0.8	7.48	1.1		7.48	0.86	7.48	0.83		7.48	0.66	7.48	0.79
7.48	0.56	7.48	0.62		7.48	0.93	7.48	1.11		7.48	1.06	7.48	0.93		7.48	0.61	7.48	0.99
7.49	0.56	7.49	0.62		7.49	0.91	7.49	1.06		7.49	1.07	7.49	1.04		7.49	0.69	7.49	0.79
7.49	0.62	7.49	0.59		7.49	0.81	7.49	1.16		7.49	1.06	7.49	0.88		7.49	0.6	7.49	0.85
7.49	0.56	7.49	0.6		7.49	0.86	7.49	1.23		7.49	1.06	7.49	0.95		7.49	0.77	7.49	0.9
7.5	0.64	7.5	0.56		7.5	0.84	7.5	1.01		7.5	0.91	7.5	0.84		7.5	0.7	7.5	0.73
7.5	0.66	7.5	0.52		7.5	0.88	7.5	1.18		7.5	1.13	7.5	0.97		7.5	0.78	7.5	0.92
7.51	0.54	7.51	0.67		7.51	0.87	7.51	0.98		7.51	1.01	7.51	0.86		7.51	0.67	7.51	0.77
7.51	0.62	7.51	0.69		7.51	0.95	7.51	0.91		7.51	1.19	7.51	0.9		7.51	0.81	7.51	0.82
7.51	0.64	7.51	0.77		7.51	0.86	7.51	0.81		7.51	1.14	7.51	1.03		7.51	0.89	7.51	0.95
7.52	0.7	7.52	0.67		7.52	0.78	7.52	1.15		7.52	1.04	7.52	0.99		7.52	0.86	7.52	0.81
7.52	0.64	7.52	0.77		7.52	0.88	7.52	0.92		7.52	0.97	7.52	0.82		7.52	0.99	7.52	0.92
7.53	0.58	7.53	0.72		7.53	0.86	7.53	0.84		7.53	1	7.53	0.94		7.53	0.72	7.53	0.86
7.53	0.64	7.53	0.74		7.53	0.96	7.53	1.05		7.53	0.99	7.53	0.99		7.53	0.91	7.53	0.75
7.53	0.71	7.53	0.68		7.53	0.78	7.53	0.98		7.53	0.96	7.53	1.05		7.53	0.94	7.53	0.82
7.54	0.51	7.54	0.66		7.54	0.85	7.54	0.98		7.54	0.97	7.54	0.91		7.54	0.99	7.54	1.07
7.54	0.62	7.54	0.72		7.54	0.7	7.54	1.19		7.54	0.76	7.54	0.91		7.54	0.95	7.54	0.98
7.55	0.53	7.55	0.76		7.55	0.97	7.55	1.26		7.55	0.94	7.55	0.85		7.55	0.92	7.55	0.76
7.55	0.61	7.55	0.71		7.55	0.67	7.55	0.92		7.55	1	7.55	0.8		7.55	1	7.55	0.77
7.55	0.66	7.55	0.69		7.55	0.69	7.55	1.05		7.55	0.93	7.55	0.79		7.55	0.87	7.55	0.84
7.56	0.57	7.56	0.6		7.56	0.83	7.56	1.13		7.56	0.98	7.56	0.95		7.56	0.96	7.56	0.85
7.56	0.58	7.56	0.66		7.56	0.74	7.56	1.04		7.56	1.01	7.56	0.89		7.56	0.88	7.56	0.83
7.57	0.51	7.57	0.63		7.57	0.77	7.57	0.9		7.57	0.86	7.57	0.94		7.57	1.19	7.57	0.8
7.57	0.52	7.57	0.6		7.57	0.84	7.57	1.16		7.57	0.95	7.57	0.83		7.57	1.01	7.57	0.84
7.57	0.6	7.57	0.53		7.57	0.79	7.57	1.01		7.57	0.89	7.57	0.81		7.57	0.94	7.57	0.72
7.58	0.6	7.58	0.67		7.58	0.75	7.58	0.99		7.58	1.03	7.58	0.93		7.58	0.94	7.58	0.72
7.58	0.56	7.58	0.67		7.58	0.7	7.58	0.98		7.58	1.07	7.58	0.88		7.58	1.02	7.58	0.75
7.59	0.57	7.59	0.77		7.59	0.78	7.59	0.88		7.59	0.91	7.59	0.91		7.59	1.18	7.59	0.71
7.59	0.59	7.59	0.64		7.59	0.81	7.59	1.04		7.59	1.06	7.59	0.81		7.59	1.18	7.59	0.81
7.59	0.64	7.59	0.82		7.59	0.79	7.59	1.06		7.59	0.84	7.59	0.79		7.59	0.96	7.59	0.83
7.6	0.59	7.6	0.57		7.6	0.8	7.6	1.04		7.6	0.77	7.6	0.82		7.6	1.17	7.6	0.83
7.6	0.58	7.6	0.62		7.6	0.77	7.6	0.94		7.6	0.82	7.6	1.13		7.6	1.02	7.6	0.66
7.61	0.62	7.61	0.65		7.61	0.79	7.61	0.89		7.61	0.8	7.61	0.89		7.61	0.96	7.61	0.81
7.61	0.47	7.61	0.68		7.61	0.66	7.61	1.01		7.61	0.9	7.61	0.94		7.61	0.92	7.61	0.79
7.61	0.61	7.61	0.54		7.61	0.84	7.61	0.95		7.61	0.83	7.61	0.78		7.61	0.95	7.61	0.77
7.62	0.53	7.62	0.65		7.62	0.69	7.62	0.97		7.62	0.77	7.62	0.84		7.62	1.18	7.62	0.78
7.62	0.59	7.62	0.67		7.62	0.66	7.62	0.92		7.62	0.89	7.62	0.87		7.62	0.96	7.62	0.84
7.63	0.62	7.63	0.61		7.63	0.72	7.63	0.92		7.63	0.96	7.63	0.98		7.63	1.04	7.63	0.64
7.63	0.48	7.63	0.69		7.63	0.72	7.63	1.05		7.63	0.75	7.63	0.84		7.63	0.87	7.63	0.62
7.63	0.64	7.63	0.7		7.63	0.78	7.63	0.91		7.63	0.92	7.63	0.86		7.63	0.88	7.63	0.8
7.64	0.55	7.64	0.58		7.64	0.75	7.64	0.84		7.64	1.04	7.64	0.83		7.64	0.94	7.64	0.76
7.64	0.58	7.64	0.61		7.64	0.73	7.64	0.94		7.64	0.86	7.64	0.78		7.64	1.08	7.64	0.78
7.65	0.54	7.65	0.59		7.65	0.77	7.65	0.86		7.65	0.77	7.65	0.92		7.65	1.11	7.65	0.71
7.65	0.59	7.65	0.52		7.65	0.69	7.65	0.86		7.65	0.98	7.65	0.9		7.65	0.83	7.65	0.62
7.65	0.53	7.65	0.57		7.65	0.82	7.65	0.8		7.65	0.88	7.65	0.72		7.65	0.92	7.65	0.66
7.66	0.49	7.66	0.59		7.66	0.74	7.66	0.97		7.66	0.88	7.66	0.77		7.66	0.94	7.66	0.76
7.66	0.52	7.66	0.58		7.66	0.7	7.66	1.04		7.66	0.87	7.66	0.78		7.66	1.04	7.66	0.8
7.67	0.57	7.67	0.64		7.67	0.71	7.67	0.84		7.67	0.9	7.67	0.63		7.67	0.91	7.67	0.69
7.67	0.64	7.67	0.69		7.67	0.66	7.67	0.92		7.67	0.79	7.67	0.73		7.67	1.05	7.67	0.8
7.67	0.6	7.67	0.69		7.67	0.73	7.67	0.97		7.67	0.76	7.67	0.83		7.67	1	7.67	0.69
7.68	0.58	7.68	0.58		7.68	0.73	7.68	1.04		7.68	1.01	7.68	0.74		7.68	0.88	7.68	0.74
7.68	0.53	7.68	0.59		7.68	0.72	7.68	0.83		7.68	0.85	7.68	0.76		7.68	0.89	7.68	0.79
7.69	0.59	7.69	0.54		7.69	0.7	7.69	0.88		7.69	0.83	7.69	0.79		7.69	1.12	7.69	0.71
7.69	0.76	7.69	0.6		7.69	0.75	7.69	0.89		7.69	0.76	7.69	0.7		7.69	0.98	7.69	0.66
7.69	0.77	7.69	0.62		7.69	0.74	7.69	0.96		7.69	0.94	7.69	0.81		7.69	0.87	7.69	0.82
7.7	0.72	7.7	0.56		7.7	0.56	7.7	0.84		7.7	0.84	7.7	0.82		7.7	0.97	7.7	0.72
7.7	0.72	7.7	0.52		7.7	0.7	7.7	0.91		7.7	0.83	7.7	0.87		7.7	0.86	7.7	0.8
7.71	0.85	7.71	0.64		7.71	0.68	7.71	0.89		7.71	0.71	7.71	0.64		7.71	0.97	7.71	0.72
7.71	0.87	7.71	0.68		7.71	0.76	7.71	0.81		7.71	0.87	7.71	0.75		7.71	0.91	7.71	0.69
7.71	0.78	7.71	0.56		7.71	0.62	7.71	0.95		7.71	0.72	7.71	0.78		7.71	0.84	7.71	0.75
7.72	0.9	7.72	0.57		7.72	0.66	7.72	0.71		7.72	0.76	7.72	0.79		7.72	0.79	7.72	0.63
7.72	1.06	7.72	0.62		7.72	0.71	7.72	0.79		7.72	0.75	7.72	0.77		7.72	0.82	7.72	0.73
7.73	0.65	7.73	0.6		7.73	0.73	7.73	0.79		7.73	0.83	7.73	0.69		7.73	0.93	7.73	0.76
7.73	0.81	7.73	0.63		7.73	0.84	7.73	0.82		7.73	0.75	7.73	0.84		7.73	0.85	7.73	0.63
7.73	0.87	7.73	0.52		7.73	0.85	7.73	0.68		7.73	0.75	7.73	0.75		7.73	0.86	7.73	0.74
7.74	0.84	7.74	0.58		7.74	0.74	7.74	1.04		7.74	0.6	7.74	0.83		7.74	0.87	7.74	0.6
7.74	0.83	7.74	0.57		7.74	0.8	7.74	0.76		7.74	0.78	7.74	0.78		7.74	0.92	7.74	0.62
7.75	0.93	7.75	0.65		7.75	0.94	7.75	0.83		7.75	0.75	7.75	0.77		7.75	0.82	7.75	0.66
7.75	0.93	7.75	0.64		7.75	0.87	7.75	0.78		7.75	0.75	7.75	0.78		7.75	0.85	7.75	0.67
7.75	0.92	7.75	0.7		7.75	0.87	7.75	0.92		7.75	0.76	7.75	0.6		7.75	0.85	7.75	0.66
7.76	1.08	7.76	0.58		7.76	0.83	7.76	0.79		7.76	0.77	7.76	0.75		7.76	0.87	7.76	0.77
7.76	0.95	7.76	0.67		7.76	0.92	7.76	0.76		7.76	0.64	7.76	0.77		7.76	0.88	7.76	0.78
7.77	0.98	7.77	0.53		7.77	0.9	7.77	0.69		7.77	1.03	7.77	0.78		7.77	0.87	7.77	0.62
7.77	0.93	7.77	0.65		7.77	0.85	7.77	0.82		7.77	0.73	7.77	0.71		7.77	0.93	7.77	0.69
7.77	0.95	7.77	0.61		7.77	0.73	7.77	0.75		7.77	0.78	7.77	0.73		7.77	0.77	7.77	0.65
7.78	1.03	7.78	0.61		7.78	0.94	7.78	0.84		7.78	0.75	7.78	0.75		7.78	0.82	7.78	0.63
7.78	0.78	7.78	0.73		7.78	0.8	7.78	0.78		7.78	0.79	7.78	0.71		7.78	0.83	7.78	0.78
7.79	0.93	7.79	0.58		7.79	1.03	7.79	0.79		7.79	0.74	7.79	0.71		7.79	0.88	7.79	0.73
7.79	0.97	7.79	0.6		7.79	0.98	7.79	0.67		7.79	0.75	7.79	0.63		7.79	0.89	7.79	0.66
7.79	0.99	7.79	0.54		7.79	0.88	7.79	0.7		7.79	0.79	7.79	0.71		7.79	0.72	7.79	0.75
7.8	0.92	7.8	0.68		7.8	0.87	7.8	0.74		7.8	0.71	7.8	0.8		7.8	0.86	7.8	0.67
7.8	0.9	7.8	0.67		7.8	0.9	7.8	0.85		7.8	0.72	7.8	0.75		7.8	0.8	7.8	0.66
7.81	0.93	7.81	0.58		7.81	0.88	7.81	0.69		7.81	0.71	7.81	0.79		7.81	0.88	7.81	0.7
7.81	1.02	7.81	0.62		7.81	0.84	7.81	0.88		7.81	0.78	7.81	0.63		7.81	0.78	7.81	0.6
7.81	0.94	7.81	0.61		7.81	0.91	7.81	0.8		7.81	0.6	7.81	0.74		7.81	0.8	7.81	0.7
7.82	0.99	7.82	0.58		7.82	1.02	7.82	0.77		7.82	0.64	7.82	0.85		7.82	1.02	7.82	0.72
7.82	1	7.82	0.61		7.82	0.88	7.82	0.84		7.82	0.82	7.82	0.8		7.82	0.74	7.82	0.58
7.83	0.97	7.83	0.65		7.83	0.95	7.83	0.65		7.83	0.67	7.83	0.66		7.83	0.82	7.83	0.67
7.83	0.93	7.83	0.52		7.83	1.06	7.83	0.71		7.83	0.74	7.83	0.64		7.83	0.89	7.83	0.62
7.83	1.04	7.83	0.65		7.83	0.99	7.83	0.67		7.83	0.74	7.83	0.82		7.83	0.78	7.83	0.66
7.84	0.85	7.84	0.72		7.84	0.92	7.84	0.67		7.84	0.77	7.84	0.59		7.84	0.78	7.84	0.67
7.84	0.94	7.84	0.53		7.84	0.91	7.84	0.7		7.84	0.74	7.84	0.72		7.84	0.73	7.84	0.66
7.85	0.89	7.85	0.55		7.85	0.98	7.85	0.77		7.85	0.79	7.85	0.74		7.85	0.78	7.85	0.68
7.85	0.85	7.85	0.48		7.85	0.92	7.85	0.83		7.85	0.77	7.85	0.75		7.85	0.71	7.85	0.59
7.85	0.86	7.85	0.66		7.85	1.08	7.85	0.62		7.85	0.68	7.85	0.68		7.85	0.85	7.85	0.57
7.86	0.87	7.86	0.67		7.86	1.13	7.86	0.78		7.86	0.74	7.86	0.68		7.86	0.73	7.86	0.6
7.86	0.98	7.86	0.58		7.86	0.98	7.86	0.69		7.86	0.68	7.86	0.69		7.86	0.98	7.86	0.59
7.87	0.98	7.87	0.6		7.87	1.12	7.87	0.79		7.87	0.73	7.87	0.72		7.87	0.84	7.87	0.62
7.87	1.05	7.87	0.57		7.87	1.05	7.87	0.76		7.87	0.6	7.87	0.81		7.87	0.74	7.87	0.68
7.87	0.81	7.87	0.55		7.87	1.04	7.87	0.72		7.87	0.68	7.87	0.64		7.87	0.71	7.87	0.63
7.88	0.84	7.88	0.62		7.88	1.15	7.88	0.74		7.88	0.59	7.88	0.68		7.88	0.74	7.88	0.64
7.88	0.81	7.88	0.68		7.88	0.83	7.88	0.79		7.88	0.63	7.88	0.68		7.88	0.72	7.88	0.65
7.89	1.01	7.89	0.58		7.89	1.05	7.89	0.74		7.89	0.68	7.89	0.69		7.89	0.65	7.89	0.7
7.89	0.83	7.89	0.59		7.89	0.75	7.89	0.81		7.89	0.84	7.89	0.69		7.89	0.64	7.89	0.64
7.89	1.01	7.89	0.56		7.89	1.03	7.89	0.68		7.89	0.71	7.89	0.7		7.89	0.78	7.89	0.64
7.9	0.9	7.9	0.58		7.9	1.05	7.9	0.82		7.9	0.73	7.9	0.59		7.9	0.72	7.9	0.6
7.9	0.97	7.9	0.58		7.9	0.99	7.9	0.75		7.9	0.77	7.9	0.73		7.9	0.91	7.9	0.66
7.91	0.95	7.91	0.69		7.91	0.91	7.91	0.66		7.91	0.71	7.91	0.58		7.91	0.74	7.91	0.69
7.91	1.03	7.91	0.64		7.91	0.92	7.91	0.65		7.91	0.81	7.91	0.62		7.91	0.82	7.91	0.51
7.91	1.04	7.91	0.61		7.91	1.08	7.91	0.69		7.91	0.62	7.91	0.75		7.91	0.83	7.91	0.6
7.92	0.87	7.92	0.51		7.92	0.8	7.92	0.74		7.92	0.7	7.92	0.8		7.92	0.9	7.92	0.59
7.92	0.87	7.92	0.64		7.92	0.89	7.92	0.61		7.92	0.68	7.92	0.65		7.92	0.71	7.92	0.61
7.93	0.91	7.93	0.62		7.93	0.91	7.93	0.8		7.93	0.79	7.93	0.71		7.93	0.72	7.93	0.62
7.93	0.98	7.93	0.51		7.93	0.94	7.93	0.63		7.93	0.74	7.93	0.65		7.93	0.77	7.93	0.61
7.93	0.96	7.93	0.61		7.93	0.89	7.93	0.63		7.93	0.54	7.93	0.81		7.93	0.77	7.93	0.64
7.94	0.76	7.94	0.52		7.94	0.91	7.94	0.74		7.94	0.69	7.94	0.76		7.94	0.76	7.94	0.62
7.94	0.9	7.94	0.56		7.94	0.78	7.94	0.65		7.94	0.67	7.94	0.76		7.94	0.77	7.94	0.54
7.95	0.71	7.95	0.63		7.95	0.79	7.95	0.78		7.95	0.72	7.95	0.83		7.95	0.83	7.95	0.49
7.95	0.83	7.95	0.59		7.95	0.82	7.95	0.63		7.95	0.65	7.95	0.92		7.95	0.63	7.95	0.65
7.95	0.81	7.95	0.55		7.95	1.06	7.95	0.72		7.95	0.65	7.95	0.95		7.95	0.7	7.95	0.67
7.96	0.87	7.96	0.61		7.96	0.79	7.96	0.58		7.96	0.73	7.96	0.92		7.96	0.72	7.96	0.63
7.96	0.77	7.96	0.48		7.96	1	7.96	0.67		7.96	0.55	7.96	0.89		7.96	0.87	7.96	0.7
7.97	0.81	7.97	0.56		7.97	0.99	7.97	0.65		7.97	0.65	7.97	1.01		7.97	0.69	7.97	0.6
7.97	0.94	7.97	0.59		7.97	0.83	7.97	0.67		7.97	0.73	7.97	0.89		7.97	0.68	7.97	0.55
7.97	0.82	7.97	0.58		7.97	0.91	7.97	0.72		7.97	0.68	7.97	0.9		7.97	0.65	7.97	0.72
7.98	0.86	7.98	0.58		7.98	0.74	7.98	0.66		7.98	0.83	7.98	0.92		7.98	0.69	7.98	0.67
7.98	0.78	7.98	0.61		7.98	0.88	7.98	0.6		7.98	0.71	7.98	1.03		7.98	0.75	7.98	0.6
7.99	0.91	7.99	0.51		7.99	0.83	7.99	0.67		7.99	0.64	7.99	1.05		7.99	0.82	7.99	0.54
7.99	0.75	7.99	0.45		7.99	0.84	7.99	0.91		7.99	0.67	7.99	1.03		7.99	0.61	7.99	0.68
[truncated: 4,850 more rows]

## Sheet: Figure 6
Raw Data
Figure 6A					Figure 6B Ca2+ Transient amplitude [F340/F380]			Figure 6C Relaxation Time 80 % [s]			Figure 6D Diastolic Ca2+ [F340/F380]
Ctrl		Arr			Ctrl	Arr		Ctrl	Arr		Ctrl	Arr
Time [s]	Trace [F340/F380]	Time [s]	Trace [F340/F380]		0.303	0.175		0.655	0.647		0.588	0.423
0.01	0.55	0.01	0.57		0.259	0.189		0.558	0.657		0.604	0.372
0.01	0.59	0.01	0.57		0.272	0.158		0.61	0.734		0.553	0.49
0.02	0.6	0.02	0.56		0.303	0.222		0.675	0.724		0.579	0.649
0.02	0.61	0.02	0.6		0.459	0.196		0.629	0.731		0.647	0.588
0.03	0.61	0.03	0.53		0.279	0.347		0.717	0.676		0.536	0.6
0.03	0.58	0.03	0.61			0.346			0.669			0.573
0.03	0.58	0.03	0.55			0.154			0.743			0.605
0.04	0.64	0.04	0.58			0.152			0.746			0.608
0.04	0.57	0.04	0.54			0.312			0.751			0.695
0.05	0.64	0.05	0.54
0.05	0.49	0.05	0.58
0.05	0.5	0.05	0.58
0.06	0.56	0.06	0.51
0.06	0.51	0.06	0.55
0.07	0.5	0.07	0.63
0.07	0.58	0.07	0.66
0.07	0.54	0.07	0.55
0.08	0.61	0.08	0.56
0.08	0.56	0.08	0.51
0.09	0.53	0.09	0.58
0.09	0.56	0.09	0.6
0.09	0.57	0.09	0.59
0.1	0.61	0.1	0.55
0.1	0.54	0.1	0.59
0.11	0.59	0.11	0.53
0.11	0.54	0.11	0.61
0.11	0.6	0.11	0.6
0.12	0.63	0.12	0.56
0.12	0.58	0.12	0.62
0.13	0.64	0.13	0.65
0.13	0.57	0.13	0.64
0.13	0.52	0.13	0.62
0.14	0.56	0.14	0.65
0.14	0.55	0.14	0.58
0.15	0.57	0.15	0.67
0.15	0.6	0.15	0.67
0.15	0.64	0.15	0.65
0.16	0.6	0.16	0.7
0.16	0.57	0.16	0.65
0.17	0.62	0.17	0.7
0.17	0.67	0.17	0.69
0.17	0.65	0.17	0.69
0.18	0.74	0.18	0.7
0.18	0.72	0.18	0.77
0.19	0.63	0.19	0.66
0.19	0.72	0.19	0.72
0.19	0.71	0.19	0.73
0.2	0.78	0.2	0.8
0.2	0.75	0.2	0.78
0.21	0.75	0.21	0.7
0.21	0.72	0.21	0.73
0.21	0.72	0.21	0.68
0.22	0.81	0.22	0.69
0.22	0.86	0.22	0.73
0.23	0.84	0.23	0.73
0.23	0.74	0.23	0.67
0.23	0.74	0.23	0.68
0.24	0.81	0.24	0.68
0.24	0.78	0.24	0.74
0.25	0.8	0.25	0.73
0.25	0.85	0.25	0.66
0.25	0.87	0.25	0.76
0.26	0.79	0.26	0.71
0.26	0.76	0.26	0.75
0.27	0.86	0.27	0.73
0.27	0.88	0.27	0.77
0.27	0.77	0.27	0.71
0.28	0.88	0.28	0.77
0.28	0.83	0.28	0.69
0.29	0.8	0.29	0.71
0.29	0.81	0.29	0.76
0.29	0.82	0.29	0.7
0.3	0.78	0.3	0.69
0.3	0.8	0.3	0.7
0.31	0.82	0.31	0.73
0.31	0.91	0.31	0.73
0.31	0.79	0.31	0.71
0.32	0.94	0.32	0.66
0.32	0.94	0.32	0.69
0.33	0.95	0.33	0.69
0.33	0.78	0.33	0.66
0.33	0.8	0.33	0.77
0.34	0.87	0.34	0.69
0.34	0.86	0.34	0.72
0.35	0.8	0.35	0.78
0.35	0.91	0.35	0.69
0.35	0.8	0.35	0.74
0.36	0.85	0.36	0.68
0.36	0.82	0.36	0.73
0.37	0.83	0.37	0.67
0.37	0.82	0.37	0.67
0.37	0.68	0.37	0.66
0.38	0.91	0.38	0.74
0.38	0.85	0.38	0.69
0.39	0.75	0.39	0.7
0.39	0.84	0.39	0.69
0.39	0.81	0.39	0.69
0.4	0.76	0.4	0.77
0.4	0.89	0.4	0.7
0.41	0.83	0.41	0.66
0.41	0.77	0.41	0.7
0.41	0.78	0.41	0.68
0.42	0.83	0.42	0.66
0.42	0.84	0.42	0.62
0.43	0.8	0.43	0.71
0.43	0.82	0.43	0.65
0.43	0.76	0.43	0.65
0.44	0.73	0.44	0.7
0.44	0.73	0.44	0.58
0.45	0.84	0.45	0.63
0.45	0.71	0.45	0.67
0.45	0.82	0.45	0.68
0.46	0.81	0.46	0.69
0.46	0.75	0.46	0.68
0.47	0.7	0.47	0.63
0.47	0.7	0.47	0.69
0.47	0.77	0.47	0.62
0.48	0.77	0.48	0.69
0.48	0.75	0.48	0.69
0.49	0.68	0.49	0.66
0.49	0.75	0.49	0.63
0.49	0.77	0.49	0.64
0.5	0.69	0.5	0.68
0.5	0.71	0.5	0.66
0.51	0.79	0.51	0.65
0.51	0.7	0.51	0.63
0.51	0.85	0.51	0.65
0.52	0.77	0.52	0.66
0.52	0.73	0.52	0.68
0.53	0.74	0.53	0.65
0.53	0.72	0.53	0.59
0.53	0.76	0.53	0.75
0.54	0.78	0.54	0.66
0.54	0.71	0.54	0.65
0.55	0.75	0.55	0.67
0.55	0.67	0.55	0.68
0.55	0.74	0.55	0.71
0.56	0.74	0.56	0.59
0.56	0.71	0.56	0.66
0.57	0.69	0.57	0.69
0.57	0.79	0.57	0.63
0.57	0.75	0.57	0.61
0.58	0.72	0.58	0.67
0.58	0.65	0.58	0.61
0.59	0.67	0.59	0.61
0.59	0.67	0.59	0.6
0.59	0.71	0.59	0.63
0.6	0.67	0.6	0.67
0.6	0.69	0.6	0.65
0.61	0.68	0.61	0.66
0.61	0.61	0.61	0.61
0.61	0.66	0.61	0.62
0.62	0.82	0.62	0.63
0.62	0.72	0.62	0.64
0.63	0.72	0.63	0.61
0.63	0.63	0.63	0.6
0.63	0.63	0.63	0.6
0.64	0.64	0.64	0.6
0.64	0.68	0.64	0.6
0.65	0.66	0.65	0.64
0.65	0.7	0.65	0.63
0.65	0.72	0.65	0.65
0.66	0.7	0.66	0.62
0.66	0.73	0.66	0.6
0.67	0.67	0.67	0.6
0.67	0.66	0.67	0.62
0.67	0.68	0.67	0.55
0.68	0.58	0.68	0.6
0.68	0.65	0.68	0.59
0.69	0.72	0.69	0.59
0.69	0.68	0.69	0.6
0.69	0.59	0.69	0.65
0.7	0.69	0.7	0.59
0.7	0.66	0.7	0.68
0.71	0.64	0.71	0.6
0.71	0.63	0.71	0.62
0.71	0.69	0.71	0.67
0.72	0.68	0.72	0.63
0.72	0.68	0.72	0.61
0.73	0.61	0.73	0.66
0.73	0.61	0.73	0.56
0.73	0.61	0.73	0.57
0.74	0.66	0.74	0.65
0.74	0.7	0.74	0.6
0.75	0.63	0.75	0.66
0.75	0.64	0.75	0.61
0.75	0.64	0.75	0.57
0.76	0.64	0.76	0.61
0.76	0.62	0.76	0.56
0.77	0.68	0.77	0.6
0.77	0.66	0.77	0.62
0.77	0.6	0.77	0.58
0.78	0.66	0.78	0.62
0.78	0.73	0.78	0.59
0.79	0.7	0.79	0.6
0.79	0.66	0.79	0.59
0.79	0.64	0.79	0.65
0.8	0.66	0.8	0.55
0.8	0.69	0.8	0.6
0.81	0.67	0.81	0.61
0.81	0.61	0.81	0.64
0.81	0.66	0.81	0.6
0.82	0.65	0.82	0.55
0.82	0.58	0.82	0.61
0.83	0.64	0.83	0.63
0.83	0.65	0.83	0.59
0.83	0.7	0.83	0.6
0.84	0.62	0.84	0.56
0.84	0.64	0.84	0.61
0.85	0.59	0.85	0.62
0.85	0.66	0.85	0.63
0.85	0.64	0.85	0.63
0.86	0.61	0.86	0.57
0.86	0.6	0.86	0.57
0.87	0.57	0.87	0.57
0.87	0.59	0.87	0.59
0.87	0.63	0.87	0.56
0.88	0.59	0.88	0.58
0.88	0.6	0.88	0.58
0.89	0.61	0.89	0.54
0.89	0.65	0.89	0.62
0.89	0.59	0.89	0.58
0.9	0.61	0.9	0.57
0.9	0.57	0.9	0.52
0.91	0.59	0.91	0.59
0.91	0.57	0.91	0.58
0.91	0.58	0.91	0.6
0.92	0.61	0.92	0.56
0.92	0.63	0.92	0.61
0.93	0.64	0.93	0.59
0.93	0.57	0.93	0.56
0.93	0.57	0.93	0.5
0.94	0.56	0.94	0.55
0.94	0.57	0.94	0.62
0.95	0.62	0.95	0.6
0.95	0.62	0.95	0.61
0.95	0.71	0.95	0.58
0.96	0.57	0.96	0.59
0.96	0.57	0.96	0.63
0.97	0.56	0.97	0.54
0.97	0.57	0.97	0.56
0.97	0.64	0.97	0.61
0.98	0.56	0.98	0.57
0.98	0.61	0.98	0.61
0.99	0.57	0.99	0.6
0.99	0.6	0.99	0.51
0.99	0.6	0.99	0.53
1	0.58	1	0.54
1	0.57	1	0.61
1.01	0.6	1.01	0.63
1.01	0.61	1.01	0.58
1.01	0.59	1.01	0.61
1.02	0.57	1.02	0.51
1.02	0.61	1.02	0.61
1.03	0.53	1.03	0.56
1.03	0.59	1.03	0.6
1.03	0.64	1.03	0.62
1.04	0.61	1.04	0.62
1.04	0.61	1.04	0.57
1.05	0.62	1.05	0.62
1.05	0.53	1.05	0.59
1.05	0.58	1.05	0.55
1.06	0.52	1.06	0.61
1.06	0.59	1.06	0.6
1.07	0.62	1.07	0.63
1.07	0.57	1.07	0.58
1.07	0.62	1.07	0.67
1.08	0.56	1.08	0.58
1.08	0.56	1.08	0.58
1.09	0.55	1.09	0.56
1.09	0.58	1.09	0.62
1.09	0.54	1.09	0.55
1.1	0.57	1.1	0.62
1.1	0.58	1.1	0.58
1.11	0.61	1.11	0.61
1.11	0.62	1.11	0.63
1.11	0.6	1.11	0.6
1.12	0.52	1.12	0.63
1.12	0.57	1.12	0.54
1.13	0.55	1.13	0.58
1.13	0.63	1.13	0.65
1.13	0.55	1.13	0.61
1.14	0.57	1.14	0.71
1.14	0.53	1.14	0.66
1.15	0.52	1.15	0.67
1.15	0.54	1.15	0.69
1.15	0.56	1.15	0.62
1.16	0.61	1.16	0.66
1.16	0.62	1.16	0.67
1.17	0.64	1.17	0.67
1.17	0.63	1.17	0.66
1.17	0.65	1.17	0.75
1.18	0.71	1.18	0.74
1.18	0.68	1.18	0.65
1.19	0.67	1.19	0.66
1.19	0.73	1.19	0.73
1.19	0.75	1.19	0.72
1.2	0.73	1.2	0.68
1.2	0.71	1.2	0.75
1.21	0.78	1.21	0.7
1.21	0.72	1.21	0.68
1.21	0.82	1.21	0.72
1.22	0.67	1.22	0.73
1.22	0.83	1.22	0.67
1.23	0.75	1.23	0.7
1.23	0.86	1.23	0.75
1.23	0.82	1.23	0.72
1.24	0.81	1.24	0.72
1.24	0.75	1.24	0.73
1.25	0.77	1.25	0.78
1.25	0.85	1.25	0.67
1.25	0.86	1.25	0.74
1.26	0.73	1.26	0.72
1.26	0.78	1.26	0.68
1.27	0.82	1.27	0.77
1.27	0.81	1.27	0.7
1.27	0.82	1.27	0.67
1.28	0.87	1.28	0.7
1.28	0.84	1.28	0.72
1.29	0.87	1.29	0.64
1.29	0.83	1.29	0.64
1.29	0.83	1.29	0.73
1.3	0.84	1.3	0.66
1.3	0.77	1.3	0.76
1.31	0.85	1.31	0.72
1.31	0.79	1.31	0.65
1.31	0.84	1.31	0.68
1.32	0.77	1.32	0.7
1.32	0.86	1.32	0.68
1.33	0.82	1.33	0.67
1.33	0.88	1.33	0.73
1.33	0.78	1.33	0.7
1.34	0.77	1.34	0.74
1.34	0.74	1.34	0.73
1.35	0.75	1.35	0.66
1.35	0.77	1.35	0.65
1.35	0.78	1.35	0.78
1.36	0.75	1.36	0.73
1.36	0.85	1.36	0.71
1.37	0.8	1.37	0.7
1.37	0.75	1.37	0.75
1.37	0.79	1.37	0.71
1.38	0.78	1.38	0.68
1.38	0.76	1.38	0.66
1.39	0.76	1.39	0.69
1.39	0.85	1.39	0.69
1.39	0.82	1.39	0.63
1.4	0.87	1.4	0.73
1.4	0.76	1.4	0.71
1.41	0.86	1.41	0.7
1.41	0.71	1.41	0.68
1.41	0.82	1.41	0.7
1.42	0.75	1.42	0.71
1.42	0.76	1.42	0.68
1.43	0.73	1.43	0.7
1.43	0.79	1.43	0.73
1.43	0.85	1.43	0.67
1.44	0.81	1.44	0.65
1.44	0.77	1.44	0.7
1.45	0.79	1.45	0.65
1.45	0.71	1.45	0.66
1.45	0.71	1.45	0.61
1.46	0.75	1.46	0.72
1.46	0.75	1.46	0.67
1.47	0.81	1.47	0.65
1.47	0.84	1.47	0.67
1.47	0.79	1.47	0.69
1.48	0.72	1.48	0.65
1.48	0.69	1.48	0.67
1.49	0.8	1.49	0.69
1.49	0.71	1.49	0.66
1.49	0.7	1.49	0.65
1.5	0.68	1.5	0.68
1.5	0.71	1.5	0.64
1.51	0.73	1.51	0.68
1.51	0.74	1.51	0.61
1.51	0.73	1.51	0.63
1.52	0.65	1.52	0.74
1.52	0.73	1.52	0.67
1.53	0.68	1.53	0.67
1.53	0.78	1.53	0.74
1.53	0.75	1.53	0.67
1.54	0.68	1.54	0.66
1.54	0.66	1.54	0.72
1.55	0.77	1.55	0.65
1.55	0.71	1.55	0.68
1.55	0.75	1.55	0.65
1.56	0.72	1.56	0.61
1.56	0.73	1.56	0.67
1.57	0.63	1.57	0.63
1.57	0.7	1.57	0.69
1.57	0.7	1.57	0.65
1.58	0.68	1.58	0.62
1.58	0.65	1.58	0.64
1.59	0.73	1.59	0.6
1.59	0.78	1.59	0.68
1.59	0.73	1.59	0.64
1.6	0.68	1.6	0.63
1.6	0.72	1.6	0.64
1.61	0.64	1.61	0.64
1.61	0.65	1.61	0.64
1.61	0.66	1.61	0.6
1.62	0.73	1.62	0.63
1.62	0.7	1.62	0.66
1.63	0.66	1.63	0.61
1.63	0.7	1.63	0.69
1.63	0.71	1.63	0.64
1.64	0.71	1.64	0.64
1.64	0.77	1.64	0.62
1.65	0.65	1.65	0.69
1.65	0.59	1.65	0.69
1.65	0.72	1.65	0.61
1.66	0.62	1.66	0.7
1.66	0.59	1.66	0.7
1.67	0.65	1.67	0.66
1.67	0.71	1.67	0.61
1.67	0.72	1.67	0.62
1.68	0.64	1.68	0.63
1.68	0.68	1.68	0.65
1.69	0.64	1.69	0.58
1.69	0.68	1.69	0.57
1.69	0.7	1.69	0.6
1.7	0.74	1.7	0.59
1.7	0.64	1.7	0.63
1.71	0.63	1.71	0.62
1.71	0.61	1.71	0.58
1.71	0.69	1.71	0.64
1.72	0.63	1.72	0.6
1.72	0.68	1.72	0.62
1.73	0.68	1.73	0.61
1.73	0.68	1.73	0.57
1.73	0.7	1.73	0.64
1.74	0.64	1.74	0.64
1.74	0.58	1.74	0.62
1.75	0.62	1.75	0.65
1.75	0.71	1.75	0.55
1.75	0.65	1.75	0.59
1.76	0.6	1.76	0.69
1.76	0.63	1.76	0.6
1.77	0.62	1.77	0.64
1.77	0.6	1.77	0.57
1.77	0.57	1.77	0.61
1.78	0.64	1.78	0.64
1.78	0.57	1.78	0.53
1.79	0.64	1.79	0.65
1.79	0.68	1.79	0.62
1.79	0.57	1.79	0.65
1.8	0.66	1.8	0.6
1.8	0.65	1.8	0.52
1.81	0.64	1.81	0.66
1.81	0.57	1.81	0.63
1.81	0.6	1.81	0.6
1.82	0.61	1.82	0.6
1.82	0.53	1.82	0.55
1.83	0.7	1.83	0.57
1.83	0.67	1.83	0.62
1.83	0.58	1.83	0.68
1.84	0.55	1.84	0.64
1.84	0.61	1.84	0.61
1.85	0.56	1.85	0.59
1.85	0.58	1.85	0.63
1.85	0.6	1.85	0.57
1.86	0.69	1.86	0.58
1.86	0.6	1.86	0.63
1.87	0.6	1.87	0.61
1.87	0.58	1.87	0.57
1.87	0.61	1.87	0.59
1.88	0.6	1.88	0.56
1.88	0.65	1.88	0.59
1.89	0.6	1.89	0.6
1.89	0.56	1.89	0.58
1.89	0.64	1.89	0.52
1.9	0.59	1.9	0.61
1.9	0.56	1.9	0.59
1.91	0.6	1.91	0.62
1.91	0.59	1.91	0.58
1.91	0.59	1.91	0.55
1.92	0.55	1.92	0.6
1.92	0.53	1.92	0.54
1.93	0.6	1.93	0.57
1.93	0.59	1.93	0.61
1.93	0.58	1.93	0.56
1.94	0.6	1.94	0.59
1.94	0.6	1.94	0.62
1.95	0.59	1.95	0.59
1.95	0.58	1.95	0.57
1.95	0.59	1.95	0.64
1.96	0.62	1.96	0.6
1.96	0.54	1.96	0.62
1.97	0.55	1.97	0.57
1.97	0.59	1.97	0.7
1.97	0.56	1.97	0.57
1.98	0.65	1.98	0.51
1.98	0.65	1.98	0.62
1.99	0.65	1.99	0.61
1.99	0.54	1.99	0.59
1.99	0.62	1.99	0.61
2	0.61	2	0.57
2	0.59	2	0.58
2.01	0.56	2.01	0.61
2.01	0.53	2.01	0.61
2.01	0.54	2.01	0.53
2.02	0.55	2.02	0.56
2.02	0.54	2.02	0.58
2.03	0.57	2.03	0.63
2.03	0.57	2.03	0.57
2.03	0.61	2.03	0.56
2.04	0.57	2.04	0.54
2.04	0.61	2.04	0.61
2.05	0.56	2.05	0.63
2.05	0.57	2.05	0.58
2.05	0.59	2.05	0.61
2.06	0.6	2.06	0.59
2.06	0.53	2.06	0.52
2.07	0.57	2.07	0.56
2.07	0.69	2.07	0.53
2.07	0.58	2.07	0.52
2.08	0.63	2.08	0.63
2.08	0.53	2.08	0.52
2.09	0.54	2.09	0.63
2.09	0.58	2.09	0.53
2.09	0.57	2.09	0.56
2.1	0.54	2.1	0.56
2.1	0.6	2.1	0.56
2.11	0.57	2.11	0.59
2.11	0.58	2.11	0.62
2.11	0.57	2.11	0.61
2.12	0.62	2.12	0.6
2.12	0.56	2.12	0.58
2.13	0.57	2.13	0.58
2.13	0.58	2.13	0.65
2.13	0.54	2.13	0.61
2.14	0.56	2.14	0.67
2.14	0.59	2.14	0.62
2.15	0.56	2.15	0.62
2.15	0.53	2.15	0.69
2.15	0.59	2.15	0.62
2.16	0.55	2.16	0.71
2.16	0.67	2.16	0.73
2.17	0.59	2.17	0.64
2.17	0.66	2.17	0.71
2.17	0.67	2.17	0.69
2.18	0.63	2.18	0.63
2.18	0.69	2.18	0.7
2.19	0.64	2.19	0.7
2.19	0.75	2.19	0.68
2.19	0.69	2.19	0.71
2.2	0.78	2.2	0.63
2.2	0.73	2.2	0.69
2.21	0.76	2.21	0.64
2.21	0.72	2.21	0.72
2.21	0.68	2.21	0.7
2.22	0.71	2.22	0.73
2.22	0.73	2.22	0.76
2.23	0.83	2.23	0.75
2.23	0.88	2.23	0.71
2.23	0.83	2.23	0.74
2.24	0.82	2.24	0.79
2.24	0.73	2.24	0.73
2.25	0.77	2.25	0.65
2.25	0.82	2.25	0.68
2.25	0.78	2.25	0.7
2.26	0.86	2.26	0.82
2.26	0.71	2.26	0.76
2.27	0.89	2.27	0.69
2.27	0.7	2.27	0.73
2.27	0.8	2.27	0.79
2.28	0.77	2.28	0.74
2.28	0.85	2.28	0.79
2.29	0.85	2.29	0.66
2.29	0.9	2.29	0.66
2.29	0.88	2.29	0.71
2.3	0.82	2.3	0.73
2.3	0.89	2.3	0.69
2.31	0.84	2.31	0.71
2.31	0.8	2.31	0.79
2.31	0.94	2.31	0.68
2.32	0.75	2.32	0.62
2.32	0.82	2.32	0.68
2.33	0.88	2.33	0.7
2.33	0.86	2.33	0.72
2.33	0.78	2.33	0.71
2.34	0.86	2.34	0.72
2.34	0.78	2.34	0.69
2.35	0.68	2.35	0.78
2.35	0.78	2.35	0.69
2.35	0.83	2.35	0.67
2.36	0.83	2.36	0.68
2.36	0.77	2.36	0.67
2.37	0.81	2.37	0.68
2.37	0.89	2.37	0.75
2.37	0.86	2.37	0.59
2.38	0.79	2.38	0.72
2.38	0.78	2.38	0.72
2.39	0.85	2.39	0.7
2.39	0.88	2.39	0.74
2.39	0.86	2.39	0.72
2.4	0.89	2.4	0.71
2.4	0.67	2.4	0.69
2.41	0.8	2.41	0.67
2.41	0.79	2.41	0.71
2.41	0.86	2.41	0.67
2.42	0.77	2.42	0.65
2.42	0.67	2.42	0.74
2.43	0.81	2.43	0.71
2.43	0.82	2.43	0.66
2.43	0.8	2.43	0.7
2.44	0.8	2.44	0.68
2.44	0.83	2.44	0.65
2.45	0.74	2.45	0.67
2.45	0.8	2.45	0.64
2.45	0.79	2.45	0.63
2.46	0.76	2.46	0.68
2.46	0.76	2.46	0.7
2.47	0.75	2.47	0.69
2.47	0.74	2.47	0.7
2.47	0.77	2.47	0.61
2.48	0.82	2.48	0.59
2.48	0.77	2.48	0.63
2.49	0.81	2.49	0.6
2.49	0.84	2.49	0.64
2.49	0.75	2.49	0.75
2.5	0.8	2.5	0.7
2.5	0.75	2.5	0.72
2.51	0.77	2.51	0.7
2.51	0.69	2.51	0.68
2.51	0.67	2.51	0.67
2.52	0.72	2.52	0.73
2.52	0.75	2.52	0.65
2.53	0.66	2.53	0.63
2.53	0.69	2.53	0.62
2.53	0.73	2.53	0.67
2.54	0.69	2.54	0.65
2.54	0.75	2.54	0.65
2.55	0.77	2.55	0.63
2.55	0.71	2.55	0.72
2.55	0.72	2.55	0.62
2.56	0.75	2.56	0.63
2.56	0.79	2.56	0.61
2.57	0.68	2.57	0.65
2.57	0.7	2.57	0.7
2.57	0.73	2.57	0.65
2.58	0.73	2.58	0.62
2.58	0.73	2.58	0.7
2.59	0.67	2.59	0.68
2.59	0.73	2.59	0.67
2.59	0.7	2.59	0.7
2.6	0.71	2.6	0.63
2.6	0.68	2.6	0.62
2.61	0.78	2.61	0.63
2.61	0.66	2.61	0.63
2.61	0.75	2.61	0.61
2.62	0.72	2.62	0.63
2.62	0.73	2.62	0.62
2.63	0.66	2.63	0.65
2.63	0.68	2.63	0.6
2.63	0.68	2.63	0.68
2.64	0.68	2.64	0.64
2.64	0.71	2.64	0.69
2.65	0.71	2.65	0.63
2.65	0.67	2.65	0.62
2.65	0.66	2.65	0.56
2.66	0.61	2.66	0.61
2.66	0.68	2.66	0.57
2.67	0.69	2.67	0.66
2.67	0.66	2.67	0.61
2.67	0.69	2.67	0.58
2.68	0.64	2.68	0.59
2.68	0.69	2.68	0.66
2.69	0.61	2.69	0.63
2.69	0.68	2.69	0.66
2.69	0.6	2.69	0.56
2.7	0.6	2.7	0.65
2.7	0.67	2.7	0.58
2.71	0.63	2.71	0.62
2.71	0.68	2.71	0.56
2.71	0.7	2.71	0.65
2.72	0.7	2.72	0.65
2.72	0.67	2.72	0.66
2.73	0.66	2.73	0.64
2.73	0.66	2.73	0.58
2.73	0.63	2.73	0.68
2.74	0.6	2.74	0.62
2.74	0.68	2.74	0.63
2.75	0.67	2.75	0.64
2.75	0.61	2.75	0.6
2.75	0.67	2.75	0.61
2.76	0.66	2.76	0.6
2.76	0.61	2.76	0.6
2.77	0.62	2.77	0.6
2.77	0.59	2.77	0.53
2.77	0.59	2.77	0.6
2.78	0.71	2.78	0.59
2.78	0.67	2.78	0.62
2.79	0.64	2.79	0.56
2.79	0.62	2.79	0.59
2.79	0.59	2.79	0.56
2.8	0.73	2.8	0.6
2.8	0.68	2.8	0.59
2.81	0.58	2.81	0.54
2.81	0.59	2.81	0.61
2.81	0.63	2.81	0.58
2.82	0.66	2.82	0.58
2.82	0.63	2.82	0.63
2.83	0.62	2.83	0.6
2.83	0.56	2.83	0.55
2.83	0.56	2.83	0.58
2.84	0.58	2.84	0.54
2.84	0.64	2.84	0.6
2.85	0.61	2.85	0.59
2.85	0.61	2.85	0.62
2.85	0.63	2.85	0.56
2.86	0.59	2.86	0.57
2.86	0.58	2.86	0.58
2.87	0.66	2.87	0.58
2.87	0.62	2.87	0.6
2.87	0.53	2.87	0.59
2.88	0.58	2.88	0.62
2.88	0.61	2.88	0.54
2.89	0.69	2.89	0.55
2.89	0.62	2.89	0.53
2.89	0.63	2.89	0.55
2.9	0.59	2.9	0.64
2.9	0.59	2.9	0.63
2.91	0.59	2.91	0.6
2.91	0.72	2.91	0.58
2.91	0.61	2.91	0.56
2.92	0.65	2.92	0.53
2.92	0.6	2.92	0.53
2.93	0.59	2.93	0.56
2.93	0.65	2.93	0.61
2.93	0.54	2.93	0.6
2.94	0.62	2.94	0.62
2.94	0.6	2.94	0.59
2.95	0.55	2.95	0.58
2.95	0.6	2.95	0.63
2.95	0.55	2.95	0.55
2.96	0.61	2.96	0.63
2.96	0.64	2.96	0.54
2.97	0.64	2.97	0.57
2.97	0.61	2.97	0.57
2.97	0.51	2.97	0.59
2.98	0.55	2.98	0.57
2.98	0.53	2.98	0.62
2.99	0.62	2.99	0.61
2.99	0.57	2.99	0.57
2.99	0.69	2.99	0.57
3	0.56	3	0.57
3	0.6	3	0.61
3.01	0.63	3.01	0.61
3.01	0.6	3.01	0.62
3.01	0.59	3.01	0.55
3.02	0.6	3.02	0.6
3.02	0.7	3.02	0.6
3.03	0.58	3.03	0.56
3.03	0.61	3.03	0.58
3.03	0.57	3.03	0.56
3.04	0.64	3.04	0.6
3.04	0.56	3.04	0.55
3.05	0.58	3.05	0.58
3.05	0.56	3.05	0.62
3.05	0.58	3.05	0.61
3.06	0.64	3.06	0.51
3.06	0.53	3.06	0.57
3.07	0.62	3.07	0.58
3.07	0.53	3.07	0.55
3.07	0.58	3.07	0.59
3.08	0.59	3.08	0.57
3.08	0.57	3.08	0.61
3.09	0.52	3.09	0.57
3.09	0.53	3.09	0.59
3.09	0.62	3.09	0.57
3.1	0.63	3.1	0.54
3.1	0.54	3.1	0.52
3.11	0.56	3.11	0.56
3.11	0.62	3.11	0.56
3.11	0.52	3.11	0.57
3.12	0.52	3.12	0.62
3.12	0.58	3.12	0.6
3.13	0.54	3.13	0.56
3.13	0.6	3.13	0.67
3.13	0.61	3.13	0.63
3.14	0.51	3.14	0.66
3.14	0.6	3.14	0.62
3.15	0.55	3.15	0.64
3.15	0.57	3.15	0.7
3.15	0.56	3.15	0.65
3.16	0.57	3.16	0.73
3.16	0.52	3.16	0.65
3.17	0.6	3.17	0.72
3.17	0.58	3.17	0.7
3.17	0.67	3.17	0.68
3.18	0.62	3.18	0.67
3.18	0.66	3.18	0.72
3.19	0.68	3.19	0.69
3.19	0.63	3.19	0.7
3.19	0.76	3.19	0.73
3.2	0.69	3.2	0.71
3.2	0.72	3.2	0.72
3.21	0.78	3.21	0.72
3.21	0.75	3.21	0.77
3.21	0.76	3.21	0.66
3.22	0.77	3.22	0.75
3.22	0.79	3.22	0.7
3.23	0.88	3.23	0.7
3.23	0.78	3.23	0.71
3.23	0.8	3.23	0.76
3.24	0.75	3.24	0.7
3.24	0.72	3.24	0.71
3.25	0.69	3.25	0.78
3.25	0.81	3.25	0.71
3.25	0.73	3.25	0.73
3.26	0.87	3.26	0.71
3.26	0.78	3.26	0.76
3.27	0.8	3.27	0.7
3.27	0.75	3.27	0.76
3.27	0.9	3.27	0.72
3.28	0.8	3.28	0.73
3.28	0.77	3.28	0.69
3.29	0.78	3.29	0.68
3.29	0.9	3.29	0.75
3.29	0.91	3.29	0.7
3.3	0.85	3.3	0.8
3.3	0.72	3.3	0.79
3.31	0.81	3.31	0.75
3.31	0.81	3.31	0.69
3.31	0.81	3.31	0.68
3.32	0.83	3.32	0.67
3.32	0.78	3.32	0.76
3.33	0.85	3.33	0.76
3.33	0.77	3.33	0.7
3.33	0.85	3.33	0.67
3.34	0.87	3.34	0.71
3.34	0.85	3.34	0.62
3.35	0.88	3.35	0.69
3.35	0.78	3.35	0.62
3.35	0.84	3.35	0.75
3.36	0.9	3.36	0.71
3.36	0.73	3.36	0.65
3.37	0.72	3.37	0.73
3.37	0.76	3.37	0.76
3.37	0.84	3.37	0.71
3.38	0.77	3.38	0.7
3.38	0.82	3.38	0.73
3.39	0.74	3.39	0.72
3.39	0.72	3.39	0.67
3.39	0.8	3.39	0.65
3.4	0.8	3.4	0.74
3.4	0.78	3.4	0.71
3.41	0.84	3.41	0.68
3.41	0.76	3.41	0.69
3.41	0.8	3.41	0.71
3.42	0.78	3.42	0.66
3.42	0.79	3.42	0.67
3.43	0.72	3.43	0.67
3.43	0.71	3.43	0.71
3.43	0.82	3.43	0.69
3.44	0.77	3.44	0.69
3.44	0.83	3.44	0.73
3.45	0.73	3.45	0.71
3.45	0.72	3.45	0.69
3.45	0.72	3.45	0.61
3.46	0.77	3.46	0.73
3.46	0.83	3.46	0.68
3.47	0.81	3.47	0.68
3.47	0.75	3.47	0.67
3.47	0.72	3.47	0.7
3.48	0.72	3.48	0.61
3.48	0.74	3.48	0.62
3.49	0.79	3.49	0.65
3.49	0.8	3.49	0.69
3.49	0.8	3.49	0.68
3.5	0.64	3.5	0.59
3.5	0.7	3.5	0.74
3.51	0.67	3.51	0.64
3.51	0.76	3.51	0.71
3.51	0.79	3.51	0.65
3.52	0.72	3.52	0.75
3.52	0.69	3.52	0.65
3.53	0.67	3.53	0.63
3.53	0.72	3.53	0.69
3.53	0.69	3.53	0.64
3.54	0.73	3.54	0.65
3.54	0.79	3.54	0.67
3.55	0.71	3.55	0.62
3.55	0.68	3.55	0.61
3.55	0.69	3.55	0.66
3.56	0.76	3.56	0.62
3.56	0.78	3.56	0.63
3.57	0.64	3.57	0.71
3.57	0.69	3.57	0.63
3.57	0.64	3.57	0.64
3.58	0.77	3.58	0.56
3.58	0.69	3.58	0.65
3.59	0.63	3.59	0.62
3.59	0.74	3.59	0.62
3.59	0.64	3.59	0.64
3.6	0.71	3.6	0.66
3.6	0.67	3.6	0.63
3.61	0.64	3.61	0.69
3.61	0.67	3.61	0.65
3.61	0.69	3.61	0.61
3.62	0.68	3.62	0.6
3.62	0.68	3.62	0.61
3.63	0.66	3.63	0.63
3.63	0.67	3.63	0.65
3.63	0.68	3.63	0.62
3.64	0.64	3.64	0.62
3.64	0.71	3.64	0.57
3.65	0.68	3.65	0.67
3.65	0.69	3.65	0.64
3.65	0.62	3.65	0.63
3.66	0.67	3.66	0.62
3.66	0.67	3.66	0.65
3.67	0.7	3.67	0.54
3.67	0.68	3.67	0.6
3.67	0.61	3.67	0.58
3.68	0.7	3.68	0.66
3.68	0.63	3.68	0.65
3.69	0.65	3.69	0.61
3.69	0.65	3.69	0.59
3.69	0.68	3.69	0.62
3.7	0.62	3.7	0.65
3.7	0.69	3.7	0.67
3.71	0.62	3.71	0.61
3.71	0.6	3.71	0.68
3.71	0.62	3.71	0.69
3.72	0.69	3.72	0.6
3.72	0.67	3.72	0.63
3.73	0.62	3.73	0.62
3.73	0.67	3.73	0.6
3.73	0.63	3.73	0.56
3.74	0.68	3.74	0.62
3.74	0.62	3.74	0.58
3.75	0.71	3.75	0.58
3.75	0.71	3.75	0.57
3.75	0.59	3.75	0.62
3.76	0.7	3.76	0.6
3.76	0.62	3.76	0.65
3.77	0.59	3.77	0.61
3.77	0.63	3.77	0.63
3.77	0.63	3.77	0.62
3.78	0.62	3.78	0.68
3.78	0.6	3.78	0.58
3.79	0.64	3.79	0.58
3.79	0.62	3.79	0.63
3.79	0.61	3.79	0.59
3.8	0.72	3.8	0.66
3.8	0.61	3.8	0.61
3.81	0.57	3.81	0.65
3.81	0.67	3.81	0.57
3.81	0.71	3.81	0.64
3.82	0.58	3.82	0.61
3.82	0.67	3.82	0.61
3.83	0.65	3.83	0.61
3.83	0.59	3.83	0.56
3.83	0.57	3.83	0.67
3.84	0.59	3.84	0.57
3.84	0.6	3.84	0.58
3.85	0.58	3.85	0.59
3.85	0.59	3.85	0.62
3.85	0.59	3.85	0.6
3.86	0.63	3.86	0.64
3.86	0.63	3.86	0.59
3.87	0.58	3.87	0.61
3.87	0.56	3.87	0.58
3.87	0.61	3.87	0.58
3.88	0.64	3.88	0.57
3.88	0.65	3.88	0.6
3.89	0.59	3.89	0.59
3.89	0.67	3.89	0.6
3.89	0.59	3.89	0.61
3.9	0.65	3.9	0.62
3.9	0.63	3.9	0.61
3.91	0.65	3.91	0.57
3.91	0.64	3.91	0.57
3.91	0.61	3.91	0.55
3.92	0.6	3.92	0.63
3.92	0.61	3.92	0.61
3.93	0.62	3.93	0.58
3.93	0.61	3.93	0.6
3.93	0.58	3.93	0.54
3.94	0.57	3.94	0.59
3.94	0.59	3.94	0.6
3.95	0.61	3.95	0.56
3.95	0.52	3.95	0.6
3.95	0.58	3.95	0.58
3.96	0.63	3.96	0.64
3.96	0.58	3.96	0.54
3.97	0.59	3.97	0.58
3.97	0.48	3.97	0.57
3.97	0.59	3.97	0.62
3.98	0.56	3.98	0.57
3.98	0.56	3.98	0.65
3.99	0.56	3.99	0.57
3.99	0.61	3.99	0.61
3.99	0.55	3.99	0.54
4	0.59	4	0.59
4	0.66	4	0.54
4.01	0.6	4.01	0.61
4.01	0.61	4.01	0.61
4.01	0.62	4.01	0.59
4.02	0.57	4.02	0.54
4.02	0.64	4.02	0.56
4.03	0.56	4.03	0.58
4.03	0.57	4.03	0.61
4.03	0.57	4.03	0.55
4.04	0.66	4.04	0.6
4.04	0.55	4.04	0.63
4.05	0.58	4.05	0.64
4.05	0.59	4.05	0.61
4.05	0.54	4.05	0.62
4.06	0.68	4.06	0.55
4.06	0.57	4.06	0.57
4.07	0.6	4.07	0.63
4.07	0.56	4.07	0.62
4.07	0.61	4.07	0.57
4.08	0.59	4.08	0.57
4.08	0.51	4.08	0.57
4.09	0.53	4.09	0.61
4.09	0.59	4.09	0.58
4.09	0.57	4.09	0.53
4.1	0.63	4.1	0.61
4.1	0.6	4.1	0.65
4.11	0.56	4.11	0.6
4.11	0.58	4.11	0.62
4.11	0.57	4.11	0.58
4.12	0.54	4.12	0.62
4.12	0.61	4.12	0.64
4.13	0.53	4.13	0.62
4.13	0.52	4.13	0.65
4.13	0.56	4.13	0.66
4.14	0.57	4.14	0.62
4.14	0.55	4.14	0.65
4.15	0.65	4.15	0.68
4.15	0.57	4.15	0.62
4.15	0.56	4.15	0.63
4.16	0.51	4.16	0.67
4.16	0.61	4.16	0.71
4.17	0.57	4.17	0.69
4.17	0.63	4.17	0.68
4.17	0.64	4.17	0.67
4.18	0.59	4.18	0.73
4.18	0.65	4.18	0.7
4.19	0.69	4.19	0.75
4.19	0.71	4.19	0.73
4.19	0.63	4.19	0.71
4.2	0.66	4.2	0.72
4.2	0.72	4.2	0.64
4.21	0.74	4.21	0.72
4.21	0.77	4.21	0.68
4.21	0.72	4.21	0.74
4.22	0.8	4.22	0.76
4.22	0.72	4.22	0.7
4.23	0.72	4.23	0.73
4.23	0.77	4.23	0.65
4.23	0.75	4.23	0.72
4.24	0.72	4.24	0.72
4.24	0.81	4.24	0.69
4.25	0.8	4.25	0.71
4.25	0.73	4.25	0.81
4.25	0.8	4.25	0.72
4.26	0.79	4.26	0.72
4.26	0.82	4.26	0.72
4.27	0.77	4.27	0.77
4.27	0.8	4.27	0.76
4.27	0.76	4.27	0.72
4.28	0.88	4.28	0.7
4.28	0.74	4.28	0.75
4.29	0.85	4.29	0.7
4.29	0.88	4.29	0.73
4.29	0.87	4.29	0.77
4.3	0.85	4.3	0.68
4.3	0.95	4.3	0.73
4.31	0.81	4.31	0.71
4.31	0.9	4.31	0.69
4.31	0.81	4.31	0.63
4.32	0.9	4.32	0.68
4.32	0.83	4.32	0.67
4.33	0.83	4.33	0.71
4.33	0.9	4.33	0.69
4.33	0.87	4.33	0.72
4.34	0.83	4.34	0.68
4.34	0.93	4.34	0.73
4.35	0.83	4.35	0.74
4.35	0.9	4.35	0.64
4.35	0.85	4.35	0.66
4.36	0.83	4.36	0.72
4.36	0.93	4.36	0.71
4.37	0.8	4.37	0.7
4.37	0.79	4.37	0.71
4.37	0.87	4.37	0.72
4.38	0.73	4.38	0.76
4.38	0.9	4.38	0.65
4.39	0.73	4.39	0.7
4.39	0.81	4.39	0.66
4.39	0.75	4.39	0.69
4.4	0.79	4.4	0.74
4.4	0.75	4.4	0.71
4.41	0.74	4.41	0.73
4.41	0.78	4.41	0.65
4.41	0.72	4.41	0.72
4.42	0.84	4.42	0.68
4.42	0.81	4.42	0.67
4.43	0.77	4.43	0.67
4.43	0.77	4.43	0.65
4.43	0.75	4.43	0.69
4.44	0.81	4.44	0.73
4.44	0.72	4.44	0.62
4.45	0.8	4.45	0.72
4.45	0.77	4.45	0.69
4.45	0.72	4.45	0.7
4.46	0.86	4.46	0.64
4.46	0.71	4.46	0.73
4.47	0.79	4.47	0.64
4.47	0.72	4.47	0.64
4.47	0.7	4.47	0.66
4.48	0.74	4.48	0.65
4.48	0.76	4.48	0.68
4.49	0.86	4.49	0.65
4.49	0.81	4.49	0.64
4.49	0.74	4.49	0.69
4.5	0.74	4.5	0.65
4.5	0.81	4.5	0.65
4.51	0.74	4.51	0.67
4.51	0.69	4.51	0.61
4.51	0.67	4.51	0.69
4.52	0.77	4.52	0.65
4.52	0.75	4.52	0.66
4.53	0.67	4.53	0.66
4.53	0.75	4.53	0.73
4.53	0.63	4.53	0.68
4.54	0.72	4.54	0.69
4.54	0.76	4.54	0.65
4.55	0.63	4.55	0.73
4.55	0.7	4.55	0.64
4.55	0.79	4.55	0.68
4.56	0.76	4.56	0.68
4.56	0.73	4.56	0.67
4.57	0.69	4.57	0.6
4.57	0.74	4.57	0.59
4.57	0.67	4.57	0.68
4.58	0.69	4.58	0.64
4.58	0.71	4.58	0.66
4.59	0.7	4.59	0.64
4.59	0.67	4.59	0.62
4.59	0.71	4.59	0.61
4.6	0.67	4.6	0.64
4.6	0.69	4.6	0.65
4.61	0.66	4.61	0.64
4.61	0.62	4.61	0.64
4.61	0.66	4.61	0.61
4.62	0.72	4.62	0.58
4.62	0.64	4.62	0.63
4.63	0.61	4.63	0.63
4.63	0.72	4.63	0.63
4.63	0.65	4.63	0.55
4.64	0.69	4.64	0.63
4.64	0.68	4.64	0.62
4.65	0.65	4.65	0.7
4.65	0.61	4.65	0.61
4.65	0.7	4.65	0.61
4.66	0.67	4.66	0.65
4.66	0.65	4.66	0.63
4.67	0.64	4.67	0.63
4.67	0.63	4.67	0.6
4.67	0.72	4.67	0.67
4.68	0.68	4.68	0.55
4.68	0.6	4.68	0.64
4.69	0.7	4.69	0.6
4.69	0.67	4.69	0.6
4.69	0.64	4.69	0.58
4.7	0.62	4.7	0.6
4.7	0.63	4.7	0.63
4.71	0.6	4.71	0.65
4.71	0.65	4.71	0.6
4.71	0.67	4.71	0.68
4.72	0.66	4.72	0.65
4.72	0.66	4.72	0.65
4.73	0.64	4.73	0.68
4.73	0.7	4.73	0.59
4.73	0.59	4.73	0.6
4.74	0.65	4.74	0.63
4.74	0.6	4.74	0.64
4.75	0.64	4.75	0.62
4.75	0.58	4.75	0.6
4.75	0.59	4.75	0.63
4.76	0.67	4.76	0.62
4.76	0.67	4.76	0.56
4.77	0.55	4.77	0.61
4.77	0.58	4.77	0.59
4.77	0.62	4.77	0.65
4.78	0.69	4.78	0.64
4.78	0.59	4.78	0.62
4.79	0.61	4.79	0.67
4.79	0.62	4.79	0.63
4.79	0.57	4.79	0.67
4.8	0.61	4.8	0.69
4.8	0.69	4.8	0.61
4.81	0.58	4.81	0.62
4.81	0.69	4.81	0.57
4.81	0.63	4.81	0.59
4.82	0.59	4.82	0.54
4.82	0.66	4.82	0.59
4.83	0.67	4.83	0.62
4.83	0.65	4.83	0.6
4.83	0.6	4.83	0.62
4.84	0.7	4.84	0.62
4.84	0.62	4.84	0.62
4.85	0.6	4.85	0.6
4.85	0.63	4.85	0.61
4.85	0.61	4.85	0.67
4.86	0.64	4.86	0.65
4.86	0.66	4.86	0.62
4.87	0.57	4.87	0.61
4.87	0.63	4.87	0.6
4.87	0.63	4.87	0.56
4.88	0.62	4.88	0.57
4.88	0.63	4.88	0.59
4.89	0.57	4.89	0.62
4.89	0.54	4.89	0.58
4.89	0.63	4.89	0.55
4.9	0.62	4.9	0.57
4.9	0.57	4.9	0.62
4.91	0.64	4.91	0.6
4.91	0.57	4.91	0.54
4.91	0.65	4.91	0.56
4.92	0.59	4.92	0.59
4.92	0.6	4.92	0.64
4.93	0.61	4.93	0.55
4.93	0.65	4.93	0.58
4.93	0.58	4.93	0.54
4.94	0.56	4.94	0.59
4.94	0.59	4.94	0.58
4.95	0.57	4.95	0.61
4.95	0.65	4.95	0.53
4.95	0.61	4.95	0.6
4.96	0.61	4.96	0.59
4.96	0.62	4.96	0.57
4.97	0.61	4.97	0.55
4.97	0.56	4.97	0.57
4.97	0.57	4.97	0.62
4.98	0.54	4.98	0.59
4.98	0.63	4.98	0.59
4.99	0.64	4.99	0.54
4.99	0.58	4.99	0.63
4.99	0.6	4.99	0.63
5	0.56	5	0.57
5	0.6	5	0.61
5.01	0.55	5.01	0.54
5.01	0.57	5.01	0.55
5.01	0.55	5.01	0.54
5.02	0.55	5.02	0.63
5.02	0.54	5.02	0.6
5.03	0.61	5.03	0.57
5.03	0.6	5.03	0.56
5.03	0.53	5.03	0.54
5.04	0.62	5.04	0.58
5.04	0.63	5.04	0.55
5.05	0.58	5.05	0.59
5.05	0.54	5.05	0.59
5.05	0.65	5.05	0.63
5.06	0.58	5.06	0.58
5.06	0.55	5.06	0.57
5.07	0.59	5.07	0.55
5.07	0.56	5.07	0.55
5.07	0.62	5.07	0.55
5.08	0.6	5.08	0.57
5.08	0.53	5.08	0.56
5.09	0.63	5.09	0.6
5.09	0.57	5.09	0.58
5.09	0.56	5.09	0.56
5.1	0.59	5.1	0.53
5.1	0.66	5.1	0.57
5.11	0.62	5.11	0.59
5.11	0.53	5.11	0.63
5.11	0.57	5.11	0.55
5.12	0.62	5.12	0.64
5.12	0.62	5.12	0.59
5.13	0.57	5.13	0.65
5.13	0.54	5.13	0.6
5.13	0.62	5.13	0.57
5.14	0.54	5.14	0.64
5.14	0.57	5.14	0.62
5.15	0.58	5.15	0.68
5.15	0.55	5.15	0.68
5.15	0.56	5.15	0.64
5.16	0.53	5.16	0.61
5.16	0.64	5.16	0.64
5.17	0.65	5.17	0.66
5.17	0.62	5.17	0.67
5.17	0.67	5.17	0.7
5.18	0.7	5.18	0.7
5.18	0.66	5.18	0.7
5.19	0.67	5.19	0.61
5.19	0.7	5.19	0.79
5.19	0.75	5.19	0.74
5.2	0.71	5.2	0.69
5.2	0.62	5.2	0.68
5.21	0.86	5.21	0.76
5.21	0.73	5.21	0.73
5.21	0.74	5.21	0.67
5.22	0.73	5.22	0.7
5.22	0.77	5.22	0.76
5.23	0.76	5.23	0.77
5.23	0.79	5.23	0.76
5.23	0.8	5.23	0.75
5.24	0.85	5.24	0.72
5.24	0.85	5.24	0.8
5.25	0.82	5.25	0.69
5.25	0.84	5.25	0.71
5.25	0.85	5.25	0.69
5.26	0.84	5.26	0.82
5.26	0.84	5.26	0.7
5.27	0.75	5.27	0.71
5.27	0.85	5.27	0.77
5.27	0.77	5.27	0.72
5.28	0.78	5.28	0.68
5.28	0.81	5.28	0.77
5.29	0.89	5.29	0.71
5.29	0.8	5.29	0.8
5.29	0.87	5.29	0.77
5.3	0.86	5.3	0.73
5.3	0.83	5.3	0.75
5.31	0.83	5.31	0.72
5.31	0.76	5.31	0.69
5.31	0.83	5.31	0.69
5.32	0.83	5.32	0.72
5.32	0.85	5.32	0.67
5.33	0.84	5.33	0.7
5.33	0.89	5.33	0.65
5.33	0.91	5.33	0.7
5.34	0.83	5.34	0.68
5.34	0.79	5.34	0.64
5.35	0.85	5.35	0.63
5.35	0.84	5.35	0.72
5.35	0.81	5.35	0.76
5.36	0.82	5.36	0.65
5.36	0.81	5.36	0.7
5.37	0.8	5.37	0.71
5.37	0.79	5.37	0.71
5.37	0.85	5.37	0.65
5.38	0.87	5.38	0.71
5.38	0.86	5.38	0.71
5.39	0.75	5.39	0.71
5.39	0.72	5.39	0.72
5.39	0.77	5.39	0.72
5.4	0.81	5.4	0.68
5.4	0.77	5.4	0.67
5.41	0.75	5.41	0.72
5.41	0.82	5.41	0.66
5.41	0.74	5.41	0.64
5.42	0.83	5.42	0.66
5.42	0.73	5.42	0.63
5.43	0.85	5.43	0.71
5.43	0.79	5.43	0.68
5.43	0.7	5.43	0.63
5.44	0.81	5.44	0.67
5.44	0.76	5.44	0.63
5.45	0.77	5.45	0.66
5.45	0.74	5.45	0.68
5.45	0.71	5.45	0.64
5.46	0.8	5.46	0.63
5.46	0.7	5.46	0.66
5.47	0.83	5.47	0.62
5.47	0.78	5.47	0.7
5.47	0.67	5.47	0.66
5.48	0.78	5.48	0.67
5.48	0.81	5.48	0.68
5.49	0.71	5.49	0.68
5.49	0.68	5.49	0.71
5.49	0.81	5.49	0.63
5.5	0.78	5.5	0.64
5.5	0.72	5.5	0.66
5.51	0.78	5.51	0.63
5.51	0.72	5.51	0.64
5.51	0.72	5.51	0.6
5.52	0.73	5.52	0.63
5.52	0.72	5.52	0.55
5.53	0.78	5.53	0.63
5.53	0.69	5.53	0.64
5.53	0.78	5.53	0.65
5.54	0.73	5.54	0.6
5.54	0.72	5.54	0.62
5.55	0.65	5.55	0.7
5.55	0.68	5.55	0.64
5.55	0.73	5.55	0.7
5.56	0.74	5.56	0.63
5.56	0.72	5.56	0.67
5.57	0.75	5.57	0.6
5.57	0.74	5.57	0.62
5.57	0.75	5.57	0.66
5.58	0.68	5.58	0.6
5.58	0.63	5.58	0.65
5.59	0.7	5.59	0.62
5.59	0.67	5.59	0.68
5.59	0.75	5.59	0.65
5.6	0.68	5.6	0.62
5.6	0.71	5.6	0.59
5.61	0.62	5.61	0.61
5.61	0.74	5.61	0.58
5.61	0.74	5.61	0.61
5.62	0.7	5.62	0.65
5.62	0.7	5.62	0.66
5.63	0.65	5.63	0.67
5.63	0.7	5.63	0.63
5.63	0.68	5.63	0.7
5.64	0.74	5.64	0.63
5.64	0.71	5.64	0.6
5.65	0.69	5.65	0.68
5.65	0.66	5.65	0.61
5.65	0.62	5.65	0.59
5.66	0.68	5.66	0.63
5.66	0.63	5.66	0.64
5.67	0.72	5.67	0.63
5.67	0.61	5.67	0.69
5.67	0.68	5.67	0.61
5.68	0.68	5.68	0.6
5.68	0.63	5.68	0.6
5.69	0.74	5.69	0.59
5.69	0.64	5.69	0.55
5.69	0.63	5.69	0.6
5.7	0.65	5.7	0.6
5.7	0.69	5.7	0.63
5.71	0.6	5.71	0.64
5.71	0.68	5.71	0.61
5.71	0.64	5.71	0.6
5.72	0.6	5.72	0.59
5.72	0.63	5.72	0.62
5.73	0.66	5.73	0.65
5.73	0.65	5.73	0.64
5.73	0.59	5.73	0.59
5.74	0.59	5.74	0.67
5.74	0.63	5.74	0.67
5.75	0.63	5.75	0.59
5.75	0.65	5.75	0.63
5.75	0.66	5.75	0.6
5.76	0.67	5.76	0.61
5.76	0.6	5.76	0.64
5.77	0.74	5.77	0.65
5.77	0.66	5.77	0.62
5.77	0.64	5.77	0.6
5.78	0.6	5.78	0.6
5.78	0.68	5.78	0.61
5.79	0.63	5.79	0.61
5.79	0.61	5.79	0.62
5.79	0.66	5.79	0.61
5.8	0.61	5.8	0.6
5.8	0.63	5.8	0.56
5.81	0.61	5.81	0.59
5.81	0.6	5.81	0.59
5.81	0.58	5.81	0.62
5.82	0.6	5.82	0.61
5.82	0.63	5.82	0.63
5.83	0.61	5.83	0.59
5.83	0.6	5.83	0.61
5.83	0.57	5.83	0.58
5.84	0.58	5.84	0.6
5.84	0.67	5.84	0.6
5.85	0.57	5.85	0.62
5.85	0.63	5.85	0.55
5.85	0.61	5.85	0.56
5.86	0.63	5.86	0.6
5.86	0.64	5.86	0.61
5.87	0.61	5.87	0.59
5.87	0.58	5.87	0.63
5.87	0.61	5.87	0.6
5.88	0.59	5.88	0.6
5.88	0.63	5.88	0.59
5.89	0.62	5.89	0.57
5.89	0.53	5.89	0.56
5.89	0.57	5.89	0.57
5.9	0.63	5.9	0.59
5.9	0.66	5.9	0.65
5.91	0.55	5.91	0.56
5.91	0.68	5.91	0.58
5.91	0.59	5.91	0.57
5.92	0.6	5.92	0.57
5.92	0.56	5.92	0.64
5.93	0.6	5.93	0.57
5.93	0.52	5.93	0.65
5.93	0.59	5.93	0.63
5.94	0.68	5.94	0.63
5.94	0.57	5.94	0.59
5.95	0.54	5.95	0.65
5.95	0.6	5.95	0.56
5.95	0.64	5.95	0.55
5.96	0.62	5.96	0.58
5.96	0.62	5.96	0.6
5.97	0.6	5.97	0.56
5.97	0.51	5.97	0.63
5.97	0.58	5.97	0.61
5.98	0.64	5.98	0.66
5.98	0.62	5.98	0.58
5.99	0.64	5.99	0.58
5.99	0.63	5.99	0.62
5.99	0.54	5.99	0.55
6	0.6	6	0.58
6	0.53	6	0.54
6.01	0.59	6.01	0.56
6.01	0.57	6.01	0.62
6.01	0.55	6.01	0.56
6.02	0.56	6.02	0.57
6.02	0.5	6.02	0.58
6.03	0.53	6.03	0.6
6.03	0.53	6.03	0.62
6.03	0.62	6.03	0.57
6.04	0.54	6.04	0.63
6.04	0.61	6.04	0.54
6.05	0.56	6.05	0.58
6.05	0.6	6.05	0.6
6.05	0.61	6.05	0.56
6.06	0.59	6.06	0.54
6.06	0.69	6.06	0.56
6.07	0.62	6.07	0.61
6.07	0.58	6.07	0.56
6.07	0.56	6.07	0.6
6.08	0.56	6.08	0.52
6.08	0.59	6.08	0.63
6.09	0.6	6.09	0.62
6.09	0.58	6.09	0.56
6.09	0.6	6.09	0.55
6.1	0.57	6.1	0.58
6.1	0.56	6.1	0.57
6.11	0.54	6.11	0.57
6.11	0.64	6.11	0.66
6.11	0.56	6.11	0.59
6.12	0.59	6.12	0.6
6.12	0.55	6.12	0.63
6.13	0.62	6.13	0.63
6.13	0.59	6.13	0.63
6.13	0.64	6.13	0.59
6.14	0.63	6.14	0.66
6.14	0.54	6.14	0.66
6.15	0.56	6.15	0.75
6.15	0.61	6.15	0.57
6.15	0.59	6.15	0.72
6.16	0.55	6.16	0.64
6.16	0.57	6.16	0.72
6.17	0.61	6.17	0.66
6.17	0.59	6.17	0.61
6.17	0.64	6.17	0.7
6.18	0.63	6.18	0.7
6.18	0.69	6.18	0.69
6.19	0.67	6.19	0.66
6.19	0.78	6.19	0.67
6.19	0.66	6.19	0.77
6.2	0.65	6.2	0.71
6.2	0.7	6.2	0.72
6.21	0.75	6.21	0.69
6.21	0.73	6.21	0.72
6.21	0.77	6.21	0.76
6.22	0.68	6.22	0.64
6.22	0.72	6.22	0.68
6.23	0.82	6.23	0.74
6.23	0.74	6.23	0.7
6.23	0.74	6.23	0.79
6.24	0.87	6.24	0.7
6.24	0.83	6.24	0.7
6.25	0.79	6.25	0.72
6.25	0.85	6.25	0.73
6.25	0.86	6.25	0.7
6.26	0.81	6.26	0.69
6.26	0.81	6.26	0.71
6.27	0.84	6.27	0.78
6.27	0.86	6.27	0.78
6.27	0.77	6.27	0.69
6.28	0.84	6.28	0.74
6.28	0.77	6.28	0.73
6.29	0.88	6.29	0.78
6.29	0.89	6.29	0.71
6.29	0.8	6.29	0.7
6.3	0.93	6.3	0.74
6.3	0.9	6.3	0.76
6.31	0.87	6.31	0.74
6.31	0.82	6.31	0.75
6.31	0.79	6.31	0.77
6.32	0.87	6.32	0.63
6.32	0.85	6.32	0.79
6.33	0.76	6.33	0.75
6.33	0.89	6.33	0.73
6.33	0.76	6.33	0.67
6.34	0.81	6.34	0.78
6.34	0.82	6.34	0.7
6.35	0.82	6.35	0.75
6.35	0.76	6.35	0.72
6.35	0.86	6.35	0.74
6.36	0.9	6.36	0.8
6.36	0.79	6.36	0.68
6.37	0.78	6.37	0.74
6.37	0.82	6.37	0.65
6.37	0.81	6.37	0.72
6.38	0.96	6.38	0.67
6.38	0.85	6.38	0.69
6.39	0.87	6.39	0.69
6.39	0.82	6.39	0.75
6.39	0.83	6.39	0.65
6.4	0.79	6.4	0.68
6.4	0.73	6.4	0.77
6.41	0.81	6.41	0.73
6.41	0.77	6.41	0.76
6.41	0.87	6.41	0.66
6.42	0.83	6.42	0.65
6.42	0.73	6.42	0.7
6.43	0.78	6.43	0.64
6.43	0.75	6.43	0.69
6.43	0.8	6.43	0.75
6.44	0.85	6.44	0.73
6.44	0.7	6.44	0.68
6.45	0.72	6.45	0.63
6.45	0.75	6.45	0.7
6.45	0.81	6.45	0.7
6.46	0.69	6.46	0.62
6.46	0.66	6.46	0.64
6.47	0.88	6.47	0.64
6.47	0.79	6.47	0.75
6.47	0.76	6.47	0.68
6.48	0.78	6.48	0.69
6.48	0.81	6.48	0.66
6.49	0.76	6.49	0.7
6.49	0.75	6.49	0.64
6.49	0.78	6.49	0.64
6.5	0.68	6.5	0.68
6.5	0.81	6.5	0.7
6.51	0.71	6.51	0.69
6.51	0.75	6.51	0.73
6.51	0.7	6.51	0.7
6.52	0.75	6.52	0.6
6.52	0.72	6.52	0.65
6.53	0.74	6.53	0.66
6.53	0.67	6.53	0.65
6.53	0.68	6.53	0.69
6.54	0.79	6.54	0.62
6.54	0.66	6.54	0.67
6.55	0.72	6.55	0.71
6.55	0.7	6.55	0.65
6.55	0.68	6.55	0.68
6.56	0.73	6.56	0.57
6.56	0.69	6.56	0.64
6.57	0.68	6.57	0.6
6.57	0.71	6.57	0.62
6.57	0.7	6.57	0.63
6.58	0.74	6.58	0.66
6.58	0.63	6.58	0.66
6.59	0.78	6.59	0.64
6.59	0.7	6.59	0.65
6.59	0.71	6.59	0.63
6.6	0.69	6.6	0.63
6.6	0.79	6.6	0.67
6.61	0.67	6.61	0.7
6.61	0.7	6.61	0.59
6.61	0.78	6.61	0.67
6.62	0.63	6.62	0.64
		6.62	0.67
		6.63	0.65
		6.63	0.67
		6.63	0.57
		6.64	0.66
		6.64	0.66
		6.65	0.58
		6.65	0.67
		6.65	0.66
		6.66	0.67
		6.66	0.63
		6.67	0.65
		6.67	0.62
		6.67	0.67
		6.68	0.69
		6.68	0.59
		6.69	0.57
		6.69	0.63
		6.69	0.66
		6.7	0.61
		6.7	0.64
		6.71	0.6
		6.71	0.62
		6.71	0.62
		6.72	0.63
		6.72	0.59
		6.73	0.57
		6.73	0.61
		6.73	0.65
		6.74	0.59
		6.74	0.62
		6.75	0.58
		6.75	0.61
		6.75	0.56
		6.76	0.6
		6.76	0.63
		6.77	0.62
		6.77	0.65
		6.77	0.61
		6.78	0.59
		6.78	0.62
		6.79	0.62
		6.79	0.61
		6.79	0.59
		6.8	0.61
		6.8	0.61
		6.81	0.58
		6.81	0.66
		6.81	0.58
		6.82	0.62
		6.82	0.59
		6.83	0.62
		6.83	0.56
		6.83	0.58
		6.84	0.57
		6.84	0.57
		6.85	0.55
		6.85	0.6
		6.85	0.6
		6.86	0.65
		6.86	0.53
		6.87	0.58
		6.87	0.58
		6.87	0.58
		6.88	0.56
		6.88	0.63
		6.89	0.57
		6.89	0.61
		6.89	0.61
		6.9	0.57
		6.9	0.57
		6.91	0.61
		6.91	0.54
		6.91	0.63
		6.92	0.57
		6.92	0.59
		6.93	0.67
		6.93	0.59
		6.93	0.58
		6.94	0.55
		6.94	0.59
		6.95	0.63
		6.95	0.66
		6.95	0.57
		6.96	0.55
		6.96	0.55
		6.97	0.59
		6.97	0.56
		6.97	0.56
		6.98	0.53
		6.98	0.59
		6.99	0.61
		6.99	0.6
		6.99	0.59
		7	0.6
		7	0.62
		7.01	0.56
		7.01	0.56
		7.01	0.61
		7.02	0.58
		7.02	0.54
		7.03	0.54
		7.03	0.61
		7.03	0.59
		7.04	0.59
		7.04	0.52
		7.05	0.56
		7.05	0.55
		7.05	0.52
		7.06	0.54
		7.06	0.59
		7.07	0.54
		7.07	0.62
		7.07	0.52
		7.08	0.6
		7.08	0.55
		7.09	0.59
		7.09	0.59
		7.09	0.57
		7.1	0.54
		7.1	0.58
		7.11	0.56
		7.11	0.59
		7.11	0.65
		7.12	0.58
		7.12	0.66
		7.13	0.62
		7.13	0.65
		7.13	0.68
		7.14	0.58
		7.14	0.71
		7.15	0.68
		7.15	0.67
		7.15	0.62
		7.16	0.7
		7.16	0.69
		7.17	0.68
		7.17	0.68
		7.17	0.63
		7.18	0.72
		7.18	0.66
		7.19	0.69
		7.19	0.73
		7.19	0.65
		7.2	0.7
		7.2	0.72
		7.21	0.72
		7.21	0.81
		7.21	0.71
		7.22	0.72
		7.22	0.72
		7.23	0.64
		7.23	0.75
		7.23	0.78
		7.24	0.72
		7.24	0.67
		7.25	0.74
		7.25	0.76
		7.25	0.75
		7.26	0.74
		7.26	0.64
		7.27	0.73
		7.27	0.68
		7.27	0.79
		7.28	0.69
		7.28	0.67
		7.29	0.68
		7.29	0.77
		7.29	0.76
		7.3	0.68
		7.3	0.72
		7.31	0.68
		7.31	0.71
		7.31	0.73
		7.32	0.79
		7.32	0.7
		7.33	0.64
		7.33	0.76
		7.33	0.67
		7.34	0.75
		7.34	0.76
		7.35	0.77
		7.35	0.75
		7.35	0.75
		7.36	0.71
		7.36	0.63
		7.37	0.63
		7.37	0.72
		7.37	0.62
		7.38	0.69
		7.38	0.71
		7.39	0.73
		7.39	0.67
		7.39	0.69
		7.4	0.68
		7.4	0.73
		7.41	0.73
		7.41	0.67
		7.41	0.76
		7.42	0.68
		7.42	0.67
		7.43	0.66
		7.43	0.71
		7.43	0.67
		7.44	0.66
		7.44	0.66
		7.45	0.63
		7.45	0.74
		7.45	0.7
		7.46	0.63
		7.46	0.65
		7.47	0.72
		7.47	0.72
		7.47	0.63
		7.48	0.66
		7.48	0.61
		7.49	0.69
		7.49	0.67
		7.49	0.75
		7.5	0.68
		7.5	0.73
		7.51	0.64
		7.51	0.68
		7.51	0.65
		7.52	0.68
		7.52	0.68
		7.53	0.71
		7.53	0.66
		7.53	0.67
		7.54	0.66
		7.54	0.65
		7.55	0.63
		7.55	0.68
		7.55	0.62
		7.56	0.69
		7.56	0.63
		7.57	0.64
		7.57	0.67
		7.57	0.67
		7.58	0.68
		7.58	0.65
		7.59	0.7
		7.59	0.64
		7.59	0.67
		7.6	0.64
		7.6	0.69
		7.61	0.66
		7.61	0.64
		7.61	0.63
		7.62	0.57
		7.62	0.62
		7.63	0.63
		7.63	0.64
		7.63	0.63
		7.64	0.62
		7.64	0.71
		7.65	0.61
		7.65	0.62
		7.65	0.61
		7.66	0.65
		7.66	0.62
		7.67	0.63
		7.67	0.66
		7.67	0.62
		7.68	0.62
		7.68	0.55
		7.69	0.65
		7.69	0.69
		7.69	0.58
		7.7	0.65
		7.7	0.62
		7.71	0.67
		7.71	0.62
		7.71	0.65
		7.72	0.64
		7.72	0.56
		7.73	0.57
		7.73	0.61
		7.73	0.63
		7.74	0.62
		7.74	0.61
		7.75	0.64
		7.75	0.65
		7.75	0.69
		7.76	0.61
		7.76	0.65
		7.77	0.6
		7.77	0.62
		7.77	0.68
		7.78	0.62
		7.78	0.63
		7.79	0.64
		7.79	0.62
		7.79	0.54
		7.8	0.62
		7.8	0.6
		7.81	0.61
		7.81	0.6
		7.81	0.59
		7.82	0.64
		7.82	0.6
		7.83	0.58
		7.83	0.66
		7.83	0.59
		7.84	0.61
		7.84	0.63
		7.85	0.57
		7.85	0.59
		7.85	0.58
		7.86	0.55
		7.86	0.64
		7.87	0.64
		7.87	0.59
		7.87	0.6
		7.88	0.56
		7.88	0.58
		7.89	0.59
		7.89	0.58
		7.89	0.57
		7.9	0.62
		7.9	0.53
		7.91	0.61
		7.91	0.6
		7.91	0.63
		7.92	0.66
		7.92	0.61
		7.93	0.59
		7.93	0.67
		7.93	0.57
		7.94	0.59
		7.94	0.57
		7.95	0.55
		7.95	0.61
		7.95	0.58
		7.96	0.56
		7.96	0.54
		7.97	0.62
		7.97	0.59
		7.97	0.55
		7.98	0.55
		7.98	0.57
		7.99	0.61
		7.99	0.6
[truncated: 73 more rows]
